# Supplementary material for: WWOX Loses the Ability to Regulate Oncogenic AP-2γ and Synergizes with Tumor Suppressor AP-2α in High-Grade Bladder Cancer
Source: Cancers (Basel). 2021 Jun 12;13(12):2957. doi: 10.3390/cancers13122957 (PMC8231628; doi:10.3390/cancers13122957)
Supplement: Supplementary file 1 [file cancers-13-02957-s001.zip]

Archive with 5 entries (5 files):
- Figure S1.tif
- Supplementary_File_1.xlsx
- Supplementary_File_2.xlsx
- Supplementary_File_3.xlsx
- Table S1.pdf
