# Supplementary material for: WWOX Loses the Ability to Regulate Oncogenic AP-2γ and Synergizes with Tumor Suppressor AP-2α in High-Grade Bladder Cancer
Source: Cancers (Basel). 2021 Jun 12;13(12):2957. doi: 10.3390/cancers13122957 (PMC8231628; doi:10.3390/cancers13122957)
Supplement: Supplementary file 1 [file cancers-13-02957-s001.zip › Supplementary_File_1.xlsx]

## Sheet: Supplementary File 1 title
	Supplementary File 1. CAGE-seq processed data as CPM

## Sheet: CAGEseq CPM
Probe ID	Gene symbol	HT1376_KK	HT1376_KA	HT1376_KC	HT1376_WK	HT1376_WA	HT1376_WC	CAL29_KK	CAL29_KA	CAL29_KC	CAL29_WK	CAL29_WA	CAL29_WC
ENSG00000277739.1	5_8S_rRNA	1.12	0.96	1.35	0.69	0.96	0.22	1.51	1.99	0.42	0.61	2.07	1.24
ENSG00000121410.12	A1BG	2.96	2.16	3.26	2.47	3.07	3.78	31.17	32.9	1.91	35.69	48.27	19.29
ENSG00000268895.6	A1BG-AS1	2.3	1.99	2.2	2.41	3.45	3.29	6.84	5.47	2.38	5.03	5.84	3.94
ENSG00000245105.4	A2M-AS1	0.33	0.23	0.5	0.06	0	0.16	0.17	0.28	0.42	0.5	0.16	0.22
ENSG00000128274.17	A4GALT	11.84	5.79	12.2	9.46	11.76	14.13	32.23	20.62	12.04	40.66	19.25	15.58
ENSG00000094914.14	AAAS	34.27	35.69	31.98	39.45	37.45	36.43	29.65	29.86	34.64	34.64	37.69	34.58
ENSG00000081760.17	AACS	21.7	18.84	18.29	25.69	26.33	22.9	31.11	38.82	20.75	32.93	38.62	33.91
ENSG00000242908.6	AADACL2-AS1	0	0.17	0	1.26	1.53	0.33	0	0	0	0	0	0
ENSG00000188984.12	AADACL3	3.35	22.58	7.37	1.78	2.17	2.47	0	0	0.89	0	0	0
ENSG00000240602.7	AADACP1	0	0	0	0	0	0	0	0	0	0.77	0.11	0
ENSG00000109576.14	AADAT	1.64	2.33	0.64	0.75	2.24	1.04	3.64	2.32	1.73	4.59	6.33	3.26
ENSG00000103591.13	AAGAB	18.81	16.8	22.55	5.39	12.27	4.55	85.26	34.89	28.26	27.57	61.69	24.68
ENSG00000115977.19	AAK1	19.53	20.48	10	8.26	10.29	8.27	85.88	28.81	23.13	43.87	79.53	22.55
ENSG00000087884.14	AAMDC	21.9	15.21	15.95	26.72	31.95	25.8	7.46	10.4	14.13	28.12	14.95	28.9
ENSG00000127837.10	AAMP	199.41	216.12	197.05	218.78	205.65	224.55	170.3	217.2	170.26	252.32	165.21	216.03
ENSG00000131043.12	AAR2	28.74	31.04	19.36	21.56	23.26	17.86	34.76	37.32	21.4	32.27	33.16	25.7
ENSG00000090861.17	AARS1	99.71	136.74	94.24	75.24	95.6	74.29	482.88	323.64	367.11	112.04	560	120.27
ENSG00000124608.5	AARS2	16.77	17.99	17.16	21.45	16.62	19.67	20.8	18.69	12.52	16.63	17.18	20.3
ENSG00000266967.7	AARSD1	12.76	12.71	12.91	13.82	18.02	12.55	26.68	22.12	15.98	12.87	24.27	17.94
ENSG00000157426.14	AASDH	2.96	3.01	3.4	1.78	1.53	2.41	7.68	3.1	3.28	3.26	6.33	2.47
ENSG00000149313.11	AASDHPPT	5.59	8.96	8.01	5.79	10.99	3.94	26.57	6.41	7.99	7.07	18.87	7.59
ENSG00000008311.15	AASS	2.17	3.92	6.45	1.32	3.96	1.15	6.17	2.1	4.77	1.99	3.22	1.24
ENSG00000215458.8	AATBC	0	0	0	0	0	0	4.32	1.38	0	2.98	1.69	1.01
ENSG00000275700.5	AATF	39.33	46.19	57.15	19.33	49.27	23.61	98.55	78.52	57.71	49.89	81.87	57.07
ENSG00000183044.12	ABAT	24.2	20.77	15.03	13.13	16.36	10.68	4.43	4.42	48.11	5.91	11.29	14.68
ENSG00000165029.16	ABCA1	20.72	15.94	13.12	1.89	1.28	3.29	161.44	45.78	38.15	21.66	83.29	5.51
ENSG00000154263.17	ABCA10	0	0.11	0.14	0.29	0.13	0.38	0.67	0.5	0.12	0.39	0.44	0.17
ENSG00000251595.7	ABCA11P	17.03	14.87	16.59	16.69	13.04	13.64	29.21	26.87	20.33	26.3	32.34	21.99
ENSG00000144452.15	ABCA12	2.04	1.99	6.45	2.01	2.56	2.03	10.37	2.43	3.7	2.87	9.49	1.52
ENSG00000179869.15	ABCA13	0	0	0	0.06	0	0	1.29	0.55	0	2.04	0.49	1.8
ENSG00000238098.9	ABCA17P	0	0	0.14	0	0	0.05	0.11	0.06	0	0.17	0.05	0.06
ENSG00000107331.17	ABCA2	15.65	15.21	12.69	15.25	12.65	15.34	11.04	8.35	14.43	8.23	15.22	2.81
ENSG00000167972.14	ABCA3	3.88	4.6	3.12	1.55	1.02	10.63	0.56	1.11	1.79	0.61	0.98	0.45
ENSG00000198691.13	ABCA4	0	0	0	0	0	0.05	0.84	0.72	0	0.17	0.16	0.06
ENSG00000154265.16	ABCA5	3.55	5.05	3.47	1.26	1.79	1.42	5.05	2.82	3.99	5.08	8.29	3.09
ENSG00000064687.13	ABCA7	25.85	26.16	20.35	28.39	25.43	30.84	28.48	17.31	15.14	22.49	15.22	7.53
ENSG00000135776.5	ABCB10	7.89	8.4	5.11	3.15	5.82	2.25	4.88	3.04	10.49	8.95	5.95	3.94
ENSG00000115657.14	ABCB6	6.12	7.77	7.87	12.79	10.35	7.01	29.54	15.04	8.05	6.8	13.36	4.61
ENSG00000131269.19	ABCB7	3.22	2.84	5.53	1.09	1.21	1.1	9.75	3.32	4.95	4.64	9.05	2.36
ENSG00000197150.12	ABCB8	31.57	31.49	35.45	28.5	21.54	22.08	23.32	17.09	27.9	18.07	26.67	23.34
ENSG00000150967.18	ABCB9	9.08	8.4	10.21	11.53	7.48	8.22	6.17	5.7	7.03	10.22	8.4	8.32
ENSG00000103222.19	ABCC1	14.93	17.76	9.5	14.28	13.68	10.68	26.35	21.34	12.82	26.91	27.98	17.32
ENSG00000124574.15	ABCC10	11.64	12.14	10.14	11.47	9.59	12.05	41.03	25.16	10.85	28.89	41.84	18.22
ENSG00000108846.16	ABCC3	77.94	65.53	68.35	142.56	68.63	93.95	113.4	103.73	65.64	77.13	90.65	41.16
ENSG00000125257.16	ABCC4	0.13	0.34	0.21	0.23	0.06	0.6	5.33	1.88	0.42	5.8	5.95	1.12
ENSG00000114770.17	ABCC5	9.67	9.48	6.74	6.59	10.35	7.89	22.53	14.21	7.69	69.94	38.45	35.87
ENSG00000101986.12	ABCD1	7.37	6.3	7.37	2.7	2.04	6.57	4.76	2.54	6.32	2.1	2.78	1.35
ENSG00000117528.14	ABCD3	15.59	22.7	26.94	12.1	19.68	11.45	15.64	7.52	15.5	13.37	17.62	14.06
ENSG00000119688.21	ABCD4	10.13	9.7	8.3	12.56	9.59	9.97	36.1	27.43	9.48	22.82	32.73	14.34
ENSG00000164163.11	ABCE1	2.5	6.35	7.73	2.41	3.2	2.03	20.24	4.2	4.23	6.91	18.16	5.06
ENSG00000204574.13	ABCF1	148.11	175.78	148.98	78.91	154.33	113.62	48.83	53.91	191.13	93.65	74.34	70.17
ENSG00000033050.9	ABCF2	30.06	37.28	29.21	26.67	43.46	29.36	36.77	31.9	30.52	22.82	32.13	32.89
ENSG00000285292.1	ABCF2-H2BE1	30.06	37.28	29.21	26.67	43.46	29.36	36.77	31.9	30.52	22.82	32.13	32.89
ENSG00000161204.11	ABCF3	54.06	74.22	62.68	53.68	68.95	73.14	85.38	57.95	55.86	77.51	85.42	69.33
ENSG00000160179.19	ABCG1	2.7	3.92	13.69	21.56	15.72	41.8	91.99	47.83	9.78	22.93	58.47	2.81
ENSG00000118777.12	ABCG2	63.14	99.07	76.01	21.79	33.81	20.93	4.15	1.38	96.28	0.44	0.82	0.11
ENSG00000144827.9	ABHD10	24.2	31.43	15.17	20.42	24.6	16.6	18.55	14.71	35.23	15.41	19.14	17.26
ENSG00000106077.18	ABHD11	36.17	41.48	50.06	43.12	46.78	45.2	123.72	93.67	40.18	66.52	72.87	43.35
ENSG00000225969.2	ABHD11-AS1	0.2	0.45	1.91	1.84	0.45	1.53	1.68	1.44	1.13	2.98	0.76	0.45
ENSG00000100997.20	ABHD12	168.3	156.43	136.78	126.16	103.08	117.95	136.89	157.87	158.22	147.68	139.09	84.91
ENSG00000139826.6	ABHD13	19.47	23.94	16.52	35.67	35.34	28.05	15.75	12.5	22.18	9.67	16.85	12.15
ENSG00000248487.9	ABHD14A	13.35	13.11	16.73	23.28	20.96	18.74	14.52	13.38	15.26	14.7	10.75	8.04
ENSG00000114786.16	ABHD14A-ACY1	13.35	13.11	16.73	23.28	20.96	18.74	14.52	13.38	15.26	14.7	10.75	8.04
ENSG00000114779.19	ABHD14B	32.03	19.63	18.72	26.09	21.02	22.95	19.68	21.95	22.59	22.71	18.93	12.76
ENSG00000168792.5	ABHD15	1.12	0.85	0.35	1.72	1.41	1.04	5.94	4.31	0.83	4.42	4.8	2.53
ENSG00000204427.12	ABHD16A	63.01	44.48	64.67	48.69	38.73	51.99	61.44	62.37	69.63	54.86	74.34	58.59
ENSG00000129968.16	ABHD17A	20.72	16.06	20.78	14.11	15.34	19.45	9.47	9.01	13.41	12.65	9.82	10.4
ENSG00000107362.14	ABHD17B	9.87	10.16	7.3	5.85	6.97	5.48	20.8	13.99	8.47	33.81	34.47	26.65
ENSG00000136379.12	ABHD17C	16.31	26.89	31.91	16.46	18.53	21.31	17.43	10.89	34.82	38.67	18.71	11.41
ENSG00000164074.15	ABHD18	2.96	3.97	2.62	3.67	3.32	3.23	9.53	4.48	3.82	7.18	7.15	4.61
ENSG00000140526.18	ABHD2	7.76	8.79	6.31	4.24	4.6	3.62	39.24	17.03	8.64	30.66	33.16	16.14
ENSG00000158201.10	ABHD3	18.42	23.21	19.43	19.78	21.09	18.68	46.02	47.44	15.86	21.49	24.93	20.97
ENSG00000100439.10	ABHD4	63.27	71.95	50.49	80.69	57.71	76.75	90.08	75.53	50.55	60.28	106.03	46.84
ENSG00000011198.10	ABHD5	4.6	8.57	7.45	3.84	5.88	4.66	6.95	5.47	7.33	5.47	7.42	7.76
ENSG00000163686.15	ABHD6	6.51	7.38	7.59	13.99	13.61	11.18	5.27	6.03	7.99	2.6	4.31	4.5
ENSG00000127220.6	ABHD8	22.82	28.09	29.99	19.96	15.21	18.02	18.22	17.92	16.1	12.43	12.6	7.87
ENSG00000136754.17	ABI1	29.4	33.59	23.9	19.27	27.74	23.28	58.47	43.24	52.52	80.66	87.65	67.48
ENSG00000138443.17	ABI2	28.68	39.83	20.21	24.89	26.52	25.8	60.43	46.89	41.25	51.05	57.11	41.38
ENSG00000119328.12	ABITRAM	4.08	4.09	4.54	2.35	3.51	2.14	55.72	25.16	6.86	20.77	44.29	10.91
ENSG00000097007.19	ABL1	22.16	19.75	11.49	20.01	20.45	17.86	46.25	40.53	19.91	27.73	37.2	22.04
ENSG00000143322.21	ABL2	6.18	15.55	8.72	5.68	7.54	6.52	12.72	9.57	10.02	8.34	14.35	7.87
ENSG00000099204.20	ABLIM1	8.09	12.94	13.54	2.87	10.22	9.31	91.93	30.47	18.84	64.64	90.32	18.16
ENSG00000163995.20	ABLIM2	0.2	0.4	0.92	0.57	1.73	2.3	2.69	2.6	0.18	0.72	0.6	1.46
ENSG00000173210.20	ABLIM3	15.52	31.49	17.44	23.57	23.52	24.6	23.43	17.2	23.13	29.67	35.51	22.6
ENSG00000175164.15	ABO	0.33	0.06	0.43	0.11	0.13	3.29	24.27	14.65	0.48	26.13	24.49	11.08
ENSG00000159842.15	ABR	0.26	1.19	0.78	0.8	0.64	2.79	30.94	27.09	0.18	32.43	33.93	17.77
ENSG00000146386.8	ABRACL	63.14	64.4	48	68.64	62.69	65.74	41.87	59.72	48.41	92.38	69.98	91.65
ENSG00000163322.14	ABRAXAS1	2.43	1.87	3.19	2.29	2.75	1.92	11.66	3.65	2.92	3.31	6.87	2.19
ENSG00000165660.8	ABRAXAS2	1.91	3.06	3.12	1.78	2.36	1.1	15.42	3.15	2.8	4.2	10.2	3.09
ENSG00000146109.5	ABT1	64.32	62.41	68.14	60.56	54.64	52.32	44.51	46.28	52.4	44.53	49.09	43.86
ENSG00000114626.18	ABTB1	47.09	39.04	63.32	16.86	13.04	27.06	3.7	9.01	36.66	8.51	8.51	3.26
ENSG00000166016.6	ABTB2	8.55	13.28	14.47	9.52	9.78	8.6	9.19	10.12	14.01	5.52	10.42	8.43
ENSG00000060971.19	ACAA1	53.67	50.61	65.31	105.35	96.18	82.28	74.78	75.26	52.22	129.72	79.69	85.02
ENSG00000167315.18	ACAA2	9.54	7.49	8.86	3.38	7.16	2.08	9.92	5.81	9.66	2.71	7.96	8.27
ENSG00000278540.5	ACACA	13.48	13.5	14.68	9.35	11.63	7.07	31.11	17.14	11.45	17.29	27.93	20.8
ENSG00000076555.15	ACACB	4.54	5.73	3.83	2.41	3.07	1.64	4.37	2.65	5.25	3.7	3	4.84
ENSG00000111271.15	ACAD10	21.44	18.44	16.52	10.21	14.06	13.59	25.06	17.92	19.91	31.1	30.27	15.41
ENSG00000240303.8	ACAD11	1.51	1.36	2.13	0.34	1.21	0.49	7.18	2.49	4.59	2.87	7.15	1.41
ENSG00000151498.12	ACAD8	11.44	9.53	8.86	14.28	17.51	12.38	8.3	9.23	7.15	14.42	8.84	9.67
ENSG00000177646.19	ACAD9	89.45	84.71	82.61	71.74	77.52	79.82	48.49	52.64	86.86	71.27	56.51	78.78
ENSG00000115361.8	ACADL	0	0	0.07	0.06	0.51	0	1.01	0.22	0.06	0.99	0.87	0.34
ENSG00000117054.14	ACADM	9.73	11.12	19.36	1.84	3.9	2.14	20.4	3.82	15.2	10.11	23.78	2.98
ENSG00000122971.9	ACADS	13.35	9.19	15.67	11.35	8.31	11.83	8.63	9.84	8.82	24.09	13.09	8.43
ENSG00000196177.13	ACADSB	1.91	1.53	1.84	0.69	2.68	1.81	8.58	2.49	3.22	7.79	9.44	1.69
ENSG00000072778.20	ACADVL	278.53	243.81	325.75	242.63	238.18	280.16	163.07	185.35	246.33	242.76	161.18	124.83
ENSG00000072818.12	ACAP1	2.5	1.87	1.35	1.66	1.53	1.26	2.86	3.82	1.49	4.48	3.38	2.64
ENSG00000114331.15	ACAP2	6.84	11.06	8.51	5.28	7.6	8.38	46.25	11.11	11.74	16.3	47.13	7.76
ENSG00000131584.19	ACAP3	13.94	17.65	15.6	19.21	22.81	22.57	31.11	28.64	13.23	44.92	36.27	26.54
ENSG00000075239.14	ACAT1	15.85	16.45	20.49	17.61	33.74	11.39	22.7	9.73	14.19	7.96	9.76	9.45
ENSG00000120437.9	ACAT2	29.66	33.19	32.83	17.78	88.45	19.89	32.34	58.22	30.7	9.34	18.54	86.31
ENSG00000182827.9	ACBD3	9.6	11.63	21.13	5.22	9.84	7.61	45.97	14.93	25.87	20.06	58.63	8.83
ENSG00000181513.15	ACBD4	22.69	13.84	14.47	11.87	12.85	13.59	17.04	12.94	21.1	16.19	13.47	4.78
ENSG00000107897.19	ACBD5	4.74	3.12	6.52	2.92	3.13	2.47	16.14	6.86	5.25	18.67	16.47	5.79
ENSG00000230124.8	ACBD6	41.57	41.59	60.41	33.26	54	43.5	51.91	44.29	51.75	43.31	45.11	46.22
ENSG00000176244.7	ACBD7	1.38	2.33	1.56	1.03	2.94	1.37	1.23	1.38	2.15	3.26	3.05	2.14
ENSG00000110455.14	ACCS	3.29	3.35	2.91	2.06	2.11	2.41	7.34	6.3	4.05	4.48	4.53	2.64
ENSG00000102977.17	ACD	30.78	37.51	24.6	31.83	31.25	26.19	40.81	36.16	30.34	27.62	35.94	35.2
ENSG00000159640.16	ACE	0.13	0.11	0.28	0.06	0.06	0.82	0.22	0.83	0.3	0.94	1.36	0.06
ENSG00000177076.6	ACER2	1.84	1.76	0.85	1.32	1.6	2.03	3.53	1.55	1.67	14.25	4.09	1.35
ENSG00000078124.12	ACER3	3.55	4.99	4.11	5.85	7.54	4.6	11.88	3.26	4.29	4.97	8.18	5.74
ENSG00000087085.15	ACHE	0	0	0.07	0	0.06	0.33	3.76	2.32	0.06	1.88	1.64	0.28
ENSG00000100813.14	ACIN1	63.99	61.28	44.32	32.46	47.93	35.66	47.26	46.78	60.63	86.85	65.29	84.46
ENSG00000144648.16	ACKR2	24.27	22.02	14.96	19.21	18.92	18.35	0.56	0.88	36.54	1.82	2.62	1.41
ENSG00000144476.6	ACKR3	0.39	0.91	0.57	0.75	0.51	1.26	186.45	125.08	1.01	135.08	114.71	123.03
ENSG00000131473.17	ACLY	45.58	63.83	37.08	37.96	70.55	41.53	50.62	59.72	33.27	45.03	59.89	74.22
ENSG00000122729.19	ACO1	7.5	9.02	7.23	2.7	9.59	3.12	21.36	10.56	6.26	23.04	17.84	13.94
ENSG00000100412.16	ACO2	14.67	17.25	11.42	15.66	16.93	13.97	19.23	17.25	12.16	17.35	18.6	16.25
ENSG00000184227.8	ACOT1	1.38	1.02	1.13	1.72	1.21	1.15	0	0	0.72	0	0	0
ENSG00000162390.17	ACOT11	8.94	7.66	6.24	10.55	8.18	6.96	14.41	7.91	10.02	19.34	11.56	13.05
ENSG00000112304.11	ACOT13	22.95	39.43	32.55	24.43	30.67	14.85	44.4	36.72	28.85	29.78	33.98	28.34
ENSG00000119673.14	ACOT2	19.27	19.69	14.18	16.63	17.57	15.83	18.05	20.85	23.25	14.53	18.11	10.29
ENSG00000177465.4	ACOT4	14.01	16.17	19.71	17.43	13.23	19.39	32.23	33.07	23.49	18.34	23.94	21.76
ENSG00000097021.19	ACOT7	94.44	90.33	100.83	64.06	63.52	58.29	12.16	18.52	55.14	12.04	8.84	28
ENSG00000101473.17	ACOT8	58.07	59.58	53.11	67.33	62.88	68.75	122.37	120.15	49.66	85.97	126.49	97
ENSG00000123130.17	ACOT9	22.95	24.68	37.86	14.74	31.57	17.04	24.5	21.45	42.57	18.12	28.31	18.16
ENSG00000161533.12	ACOX1	62.87	31.77	43.18	15.89	18.15	19.89	49.16	30.3	82.99	122.65	84	46.67
ENSG00000087008.16	ACOX3	15.65	13.33	15.03	13.13	11.89	13.7	13.29	12.55	15.38	21.33	18.98	16.59
ENSG00000153093.19	ACOXL	3.68	11.06	12.98	19.9	21.47	14.02	5.83	2.54	6.08	11.16	4.04	0.45
ENSG00000143727.16	ACP1	108.98	166.02	80.83	145.32	140.46	109.68	162.96	147.91	146.77	110.11	151.09	149.06
ENSG00000134575.13	ACP2	53.08	48.34	49.63	55.05	50.17	67.22	31.73	36.11	71	38.18	30.76	26.03
ENSG00000014257.16	ACP3	0	0.06	0	0	0	0.22	3.31	2.76	0.12	19.5	6.98	3.94
ENSG00000102575.13	ACP5	3.22	10.21	16.17	1.72	0.38	12.82	9.59	6.86	3.93	23.26	4.96	8.6
ENSG00000162836.12	ACP6	11.9	11.69	9.29	9.18	11.44	7.94	11.55	12.61	10.37	8.29	14.4	7.93
ENSG00000183760.11	ACP7	0.53	3.57	4.33	8.83	5.43	8.11	1.79	2.76	1.31	0.66	1.53	2.25
ENSG00000103740.10	ACSBG1	0.33	0.57	0.71	0.97	1.66	1.26	0	0	0.06	0	0.11	0.06
ENSG00000167107.13	ACSF2	28.28	16.51	24.53	18.98	14.63	15.83	32.51	50.76	20.15	66.91	39.11	50.55
ENSG00000176715.17	ACSF3	3.09	3.52	2.69	2.35	3	2.68	17.15	18.3	2.62	16.13	20.24	9.22
ENSG00000151726.14	ACSL1	15.98	12.82	11.91	4.36	8.37	5.97	20.69	16.64	17.88	9.72	13.75	10.85
ENSG00000123983.14	ACSL3	51.56	80.85	82.89	40.95	55.73	39.28	273.05	123.47	74.58	56.19	135.16	45.71
ENSG00000068366.20	ACSL4	6.45	8.74	9.93	1.66	2.49	2.3	22.25	5.53	6.8	6.8	10.09	2.98
ENSG00000197142.10	ACSL5	2.24	1.19	1.56	2.35	4.86	1.64	45.69	16.81	2.68	124.81	63.82	33.57
ENSG00000166743.9	ACSM1	0.2	0.4	0.28	0.63	0.38	0.27	0.34	0	0.89	0	0.33	0.06
ENSG00000154930.15	ACSS1	12.76	15.32	10.21	3.33	3.83	6.3	18.84	21.12	15.26	23.43	18.11	5.17
ENSG00000131069.20	ACSS2	16.11	23.66	23.26	21.1	24.16	23.17	11.66	44.07	12.46	17.18	15.87	46.05
ENSG00000111058.8	ACSS3	2.04	2.72	2.98	2.52	4.22	2.85	0	0	4.71	0	0	0
ENSG00000107796.13	ACTA2	1.32	1.31	1.13	3.5	4.98	3.62	3.81	3.76	2.15	7.79	5.4	1.97
ENSG00000075624.17	ACTB	7771.66	11685.28	7559.6	8491.3	9340.12	10625.73	3612.89	6692.76	7361.19	3714.25	4329.15	9021.38
ENSG00000169067.4	ACTBL2	0.07	0.79	1.49	1.03	0.83	0.66	0.06	0.17	0.48	0	0.05	0.17
ENSG00000213763.4	ACTBP2	16.24	20.03	13.83	11.7	21.6	17.09	12.33	14.38	12.82	6.8	10.64	18.16
ENSG00000184009.12	ACTG1	855.19	2020.85	831.17	1613	1931.35	1374.77	1727.63	2386.55	1304.99	1132.1	2135.34	3260.01
ENSG00000226642.1	ACTG1P12	0	0	0	0	0	0	0	0.06	0	0	0	0.06
ENSG00000241547.1	ACTG1P20	1.58	1.53	1.84	1.38	1.92	1.7	1.46	1.88	1.55	0.33	1.15	1.8
ENSG00000163017.14	ACTG2	0.13	0.96	0.43	0.23	0.58	0.6	0.06	0.11	0.06	0	0.05	0
ENSG00000182584.6	ACTL10	2.89	2.1	3.26	3.27	3	2.19	23.1	19.74	3.16	22.27	31.2	9.95
ENSG00000136518.17	ACTL6A	28.68	30.53	35.31	15.14	29.59	16.27	72.03	30.08	26.05	20.5	54.05	25.47
ENSG00000072110.14	ACTN1	275.83	476.9	331.84	451.95	568.95	468.5	329.11	461.54	271.91	423.09	357.37	582.7
ENSG00000259062.2	ACTN1-AS1	0.13	0.51	0.35	0.23	0.45	0.77	0.45	0.61	0.66	1.1	0.44	0.17
ENSG00000130402.12	ACTN4	337.66	474.69	300.86	426.89	429.7	358.22	688.1	859.44	290.99	1027.95	841.12	975.41
ENSG00000213493.3	ACTN4P1	0.33	0.11	0	0	0.13	0	0	0	0.06	0.06	0.11	0.34
ENSG00000131966.14	ACTR10	23.02	32.51	20.63	23.05	33.23	20.11	57.07	43.63	35.35	46.41	65.67	37.62
ENSG00000138107.13	ACTR1A	193.62	229.29	186.13	278.13	315.95	264.27	193.4	219.52	129.07	225.86	192.98	267.37
ENSG00000115073.8	ACTR1B	80.11	70.02	87	57.46	48.95	51.06	41.31	37.21	63.55	44.48	34.36	23.45
ENSG00000138071.14	ACTR2	68.73	75.75	93.6	28.56	61.73	35.83	207.92	71.38	90.97	130.55	180.81	97.16
ENSG00000115091.12	ACTR3	35.45	37.45	48	13.65	31.89	18.52	134.09	56.07	50.14	92.32	167.23	65.84
ENSG00000133627.18	ACTR3B	11.44	11.46	7.37	8.66	8.37	10.46	9.42	11.83	8.76	15.8	18.05	10.91
ENSG00000106526.10	ACTR3C	8.48	7.38	7.94	7.51	4.86	6.9	15.3	8.35	8.76	27.02	13.42	9.17
ENSG00000101442.10	ACTR5	11.64	13.05	10.78	12.85	14.57	10.63	16.76	21.84	9.96	13.92	16.69	16.87
ENSG00000075089.9	ACTR6	6.31	8.06	14.25	5.85	9.27	3.4	13.62	8.07	9.12	16.08	20.51	8.72
ENSG00000113812.14	ACTR8	5.26	5.73	5.81	2.98	7.29	4.05	13.85	6.64	9.18	8.34	12.87	3.99
ENSG00000184378.3	ACTRT3	0	0.4	0.07	0	0	0	0.22	0.28	0.06	0	0.05	0.06
ENSG00000115170.15	ACVR1	3.03	5.28	2.77	3.15	2.62	2.63	17.49	8.29	7.21	11.22	21.71	10.12
ENSG00000135503.13	ACVR1B	8.29	10.89	13.4	9.52	11.95	13.09	18.95	18.97	10.79	39.94	31.74	26.37
ENSG00000121989.15	ACVR2A	1.05	1.7	2.2	1.43	1.66	0.6	6.67	2.93	1.55	7.51	6.76	2.53
ENSG00000114739.14	ACVR2B	1.91	0.85	0.78	0.69	1.09	0.88	1.63	1	1.07	1.27	2.51	0.62
ENSG00000229589.1	ACVR2B-AS1	1.78	1.08	1.21	0.86	0.89	1.53	1.46	1.99	0.66	1.1	1.2	0.34
ENSG00000243989.9	ACY1	30.71	29.22	34.25	36.36	33.74	34.02	18.11	21.07	33.8	13.2	25.58	9.73
ENSG00000132744.8	ACY3	0.39	0.11	0.43	0.52	0.45	0.88	2.69	3.54	0.36	3.98	1.8	1.07
ENSG00000119640.9	ACYP1	47.81	52.43	30.63	55.17	52.53	45.8	17.71	24.44	25.93	38.89	22.36	35.26
ENSG00000170634.13	ACYP2	37.95	37.51	24.89	34.29	28.25	36.43	42.49	36	37.14	35.03	40.47	19.68
ENSG00000196839.13	ADA	2.1	3.92	14.82	4.19	7.99	10.08	10.37	16.15	2.15	8.07	17.29	15.58
ENSG00000093072.18	ADA2	0	0.28	0.14	0.11	0.06	0.27	13.23	5.53	0.24	9.12	14.29	5.96
ENSG00000140955.11	ADAD2	0	0	0	0.06	0	0	0.06	0.11	0	0.44	0.05	0.22
ENSG00000168803.16	ADAL	2.5	2.1	2.77	0.97	1.79	1.37	9.42	2.1	3.04	2.32	6.6	1.24
ENSG00000137845.15	ADAM10	23.35	27.24	36.09	16.86	26.07	17.8	92.61	35.5	18.72	50.77	98.78	29.01
ENSG00000148848.14	ADAM12	5.46	3.63	3.47	3.04	3.2	3.01	3.64	3.43	3.64	7.96	6.38	4.1
ENSG00000143537.14	ADAM15	600.8	387.02	488.69	196.24	201.62	326.18	94.23	111.03	409.08	76.96	93.49	108.86
ENSG00000151694.14	ADAM17	20.59	21.05	33.68	8.66	12.97	11.61	100.45	35.78	53.06	36.19	87.54	16.59
ENSG00000135074.16	ADAM19	23.55	25.53	16.66	20.24	13.29	17.42	17.94	35.89	9.24	4.7	28.25	27.21
ENSG00000008277.14	ADAM22	0	0.11	0.21	0.06	0.13	0.05	0.11	0.11	0.18	2.54	0.65	0.73
ENSG00000114948.13	ADAM23	0	0	0.07	0.06	0	0.38	7.79	2.05	0.06	8.95	2.78	5.23
ENSG00000042980.13	ADAM28	0.07	0	0.07	0	0	0.16	4.54	0.55	0.18	2.76	1.04	0.22
ENSG00000149451.18	ADAM33	0	0.06	0.28	0.11	0.45	0.11	0	0.06	0	0.06	0.05	0
ENSG00000151651.16	ADAM8	5.2	16.34	27.8	49.09	24.54	71.93	19.68	18.8	20.87	27.79	20.18	14.23
ENSG00000168615.12	ADAM9	27.29	40.91	60.2	16.92	29.91	23.39	83.97	33.56	39.7	65.52	124.8	41.67
ENSG00000154734.15	ADAMTS1	46.89	123.64	68.07	7.51	18.85	14.3	24.27	10.06	41.97	23.26	4.64	9.11
ENSG00000151388.11	ADAMTS12	0.2	0.23	0.71	6.71	3.83	3.83	0	0	0.72	0	0	0
ENSG00000166106.3	ADAMTS15	0	0	0.14	0.23	0.32	0.22	4.76	2.43	0	2.93	3.98	7.7
ENSG00000140470.14	ADAMTS17	0	0	0	0	0	0	0.06	0.06	0	0	0.27	0
ENSG00000156140.10	ADAMTS3	0.59	0.74	1.06	0.75	0.96	0.6	0	0	0.24	0	0	0
ENSG00000154736.6	ADAMTS5	0.13	0.06	0.07	0	0	0.16	4.37	0.11	0.24	0.72	0.87	0.9
ENSG00000136378.15	ADAMTS7	0.13	0	0	0.11	0.06	0.16	6	2.16	0	1.33	3.98	0.62
ENSG00000143382.15	ADAMTSL4	712.54	427.25	442.88	143.08	122.44	236.44	2.07	2.71	527.24	1.71	1.69	1.69
ENSG00000203804.4	ADAMTSL4-AS1	0.79	0.45	0.57	0.23	0.26	0.6	0.22	0.17	1.43	1.27	0.82	0.51
ENSG00000185761.11	ADAMTSL5	3.88	5.62	3.9	4.53	3.2	3.78	2.63	2.21	2.68	2.65	4.42	1.35
ENSG00000105963.15	ADAP1	76.88	66.16	88.14	65.43	54.19	63	56.45	58.11	75.35	36.69	48.16	17.04
ENSG00000184060.11	ADAP2	1.64	1.53	2.06	1.55	1.28	2.47	3.08	6.36	2.44	2.27	2.29	2.19
ENSG00000160710.17	ADAR	66.43	75.69	82.46	23.17	43.78	36.43	148.78	73.43	110.35	121.05	138.71	41.55
ENSG00000197381.16	ADARB1	6.84	13.28	20.21	15.71	20.19	17.86	7.18	8.85	6.32	2.98	9.87	3.71
ENSG00000065457.10	ADAT1	16.9	20.99	13.26	6.19	10.99	8	34.31	17.86	21.58	21.44	28.31	13.66
ENSG00000189007.16	ADAT2	3.49	3.29	3.47	3.73	4.03	4.55	3.14	1.99	3.64	2.54	3.38	1.74
ENSG00000213638.6	ADAT3	27.29	26.1	28.43	29.82	28.12	24.87	44.06	38.32	21.34	44.14	45.11	36.55
ENSG00000063761.16	ADCK1	5.46	4.37	3.97	3.9	2.88	2.85	3.76	3.26	4.89	3.37	4.31	3.6
ENSG00000133597.11	ADCK2	24.53	22.07	26.59	16.17	12.53	16.49	26.63	30.69	26.83	30.94	20.07	19.51
ENSG00000173137.12	ADCK5	17.56	18.72	16.1	13.13	11.89	15.67	15.92	14.1	17.23	16.57	13.75	13.89
ENSG00000164742.16	ADCY1	0	0.23	0.07	0.23	0.19	0.22	0	0	0	0	0	0
ENSG00000138031.14	ADCY3	26.5	30.47	20.78	22.42	17.51	15.61	13.34	13.49	18.54	13.31	14.07	9.17
ENSG00000173175.15	ADCY5	0	0	0	0	0	0	0	0.11	0	0	0	0
ENSG00000174233.11	ADCY6	11.25	9.82	7.45	6.48	4.35	5.53	5.16	4.98	7.03	9.61	7.58	4.5
ENSG00000257660.5	ADCY6-DT	0	0	0	0.06	0	0	0	0	0.24	0	0.05	0.06
ENSG00000121281.13	ADCY7	0.26	1.48	1.21	0.92	1.41	1.37	14.97	11.28	0.36	4.81	17.62	9.33
ENSG00000162104.10	ADCY9	5.39	6.24	3.47	5.33	6.65	5.15	3.36	2.71	5.31	2.87	4.42	1.63
ENSG00000087274.17	ADD1	67.87	81.08	55.31	72.83	89.4	78.72	68.33	84.38	77.5	175.86	86.67	90.64
ENSG00000148700.15	ADD3	0.07	0.28	0.57	0.46	0.96	1.7	116.54	13.66	0.12	37.9	64.53	10.07
ENSG00000020181.18	ADGRA2	0.2	0.34	0.71	0	0	0.88	3.64	1.77	0.18	1.44	7.96	0.9
ENSG00000152990.14	ADGRA3	6.97	9.76	7.3	7.05	12.65	6.74	11.16	5.81	6.8	8.18	18.93	7.53
ENSG00000121753.12	ADGRB2	3.03	4.82	5.11	4.3	2.3	6.08	5.05	4.76	2.68	10.83	4.75	2.87
ENSG00000256151.1	ADGRD1-AS1	0.33	0.4	0.28	0.23	0.06	0.27	0	0	0.42	0	0	0
ENSG00000127507.18	ADGRE2	1.12	2.84	2.34	5.05	6.2	6.19	0.39	0.83	3.93	0.77	1.69	1.18
ENSG00000123146.20	ADGRE5	3.03	6.47	4.25	8.72	9.27	11.29	10.15	8.85	4.59	10.5	8.73	7.08
ENSG00000153292.16	ADGRF1	0.72	0.74	1.49	4.01	6.07	2.85	23.43	8.35	1.67	31.66	17.94	6.69
ENSG00000164393.8	ADGRF2	0.07	0.06	0.07	0.34	0.13	0.22	0	0.11	0.36	0	0.05	0.11
ENSG00000173567.15	ADGRF3	2.76	1.99	1.49	2.24	1.79	2.08	0.78	1.55	4.05	1.49	1.04	1.35
ENSG00000153294.12	ADGRF4	4.8	4.43	9.08	1.95	2.43	1.7	14.46	8.13	16.04	5.25	25.31	7.2
ENSG00000227582.2	ADGRF5P1	0.33	0.11	0.21	0	0	0.11	0.06	0	0.6	0.06	0.05	0.06
ENSG00000205336.13	ADGRG1	54.79	87.38	91.97	151.74	102.7	189.93	611.25	473.1	119.89	233.76	577.13	258.94
ENSG00000112414.15	ADGRG6	6.64	7.15	13.54	8.89	10.86	8.93	10.26	5.14	9.48	19.67	30	14
ENSG00000072071.16	ADGRL1	3.81	4.77	5.53	4.59	5.56	11.83	5.21	4.2	1.91	9.5	7.2	4.89
ENSG00000117114.20	ADGRL2	0.13	0.51	0.64	0.57	0.26	0.05	5.89	1.33	0.12	3.59	6.49	3.82
ENSG00000164199.18	ADGRV1	1.84	1.53	1.91	3.38	3.07	2.36	3.42	2.16	1.91	2.04	2.13	2.47
ENSG00000197894.11	ADH5	86.88	96.51	87.5	75.12	128.39	78.56	77.58	72.05	102.84	61.44	61.85	84.51
ENSG00000233859.2	ADH5P4	0.33	0.28	0.21	0.23	0.58	0.16	0.34	0	0.18	0.06	0.16	0.11
ENSG00000147576.17	ADHFE1	0.92	0.91	0.92	0.57	0.38	0.44	0.06	0	1.25	0	0	0
ENSG00000182551.14	ADI1	250.45	317.18	178.19	233.92	210.63	231.13	110.43	134.7	265.59	160.88	100.25	205.41
ENSG00000159346.13	ADIPOR1	297.08	376.58	179.68	281.11	243.03	284.76	121.36	154.27	259.21	163.43	112.09	176.95
ENSG00000006831.10	ADIPOR2	15.59	19.12	10.85	14.05	17.64	15.78	28.25	28.2	14.67	26.69	26.45	36.77
ENSG00000148671.14	ADIRF	2027.71	682.47	660.57	1231.24	615.41	1198.59	114.13	211.39	1494.21	578.78	181.09	232.62
ENSG00000272734.1	ADIRF-AS1	13.22	11.69	13.76	9.63	9.65	12.71	7.96	6.52	10.43	4.36	6.11	6.75
ENSG00000156110.14	ADK	16.97	18.5	28.79	13.99	29.2	9.48	104.38	31.08	22.59	27.51	67.42	26.09
ENSG00000148926.10	ADM	74.84	158.76	64.45	58.21	67.55	70.89	245.92	313.41	89.84	374.92	220.9	314.6
ENSG00000128165.9	ADM2	0.66	1.93	1.91	1.38	1.34	1.42	21.97	8.02	4.77	4.59	22.8	2.64
ENSG00000101126.18	ADNP	4.87	8	6.38	4.01	6.01	4.05	39.8	12.16	8.53	26.63	43.8	9.33
ENSG00000101544.9	ADNP2	2.37	4.09	3.4	0.86	2.11	1.48	11.77	4.7	5.13	8.07	9.76	3.6
ENSG00000259456.4	ADNP-AS1	1.12	1.13	0.35	1.89	1.98	1.81	4.15	7.13	2.21	4.64	6.82	2.92
ENSG00000181915.5	ADO	19.27	27.07	10.07	30.51	24.35	22.19	45.85	40.03	22.89	48.95	47.34	34.64
ENSG00000163485.17	ADORA1	5.79	6.47	7.45	5.91	6.39	6.41	0	0.17	3.46	0.11	0	0.06
ENSG00000128271.22	ADORA2A	0.72	0.62	0.78	1.43	0.58	3.89	0.73	1.6	0.42	20.88	1.69	9.11
ENSG00000170425.3	ADORA2B	5.92	6.01	3.55	20.36	17.32	14.74	31.06	38.93	6.86	18.73	24.93	37.95
ENSG00000159322.17	ADPGK	54.46	46.36	29.07	52.13	45.63	46.24	59.76	65.58	43.04	73.04	63.87	70.29
ENSG00000144843.11	ADPRH	1.78	3.92	3.62	1.32	1.73	1.48	4.37	3.04	4.65	3.09	3.76	1.07
ENSG00000153531.13	ADPRHL1	7.96	5.96	8.65	2.92	3.96	4.82	0.95	0.77	7.27	1.05	0.49	0.62
ENSG00000170222.12	ADPRM	1.45	2.44	1.56	0.69	0.89	0.66	2.8	1.55	3.22	0.83	1.64	0.96
ENSG00000116863.11	ADPRS	47.62	53.56	60.55	52.01	47.42	49.25	35.82	46.78	46.44	51.49	41.94	40.65
ENSG00000170214.5	ADRA1B	0.39	0.96	2.13	2.18	2.24	4.11	1.51	4.04	0.36	0	0.44	0.45
ENSG00000274286.2	ADRA2B	0.79	0.45	0.35	0.29	0.38	0.33	0	0.44	0	0.39	0.05	0
ENSG00000184160.8	ADRA2C	0	0	0	0	0	0	1.51	0.39	0	1.93	2.13	0.34
ENSG00000043591.6	ADRB1	0.33	0.34	0.5	1.84	1.85	1.92	0.78	0.39	0.42	1.55	1.69	1.29
ENSG00000130706.13	ADRM1	294.71	282.05	297.6	414.62	375.83	404.35	305.62	364.44	277.87	288.45	311.72	351.26
ENSG00000239900.13	ADSL	15.52	17.65	18.01	11.41	25.24	12.82	49.95	34.5	19.55	16.91	33.44	19.91
ENSG00000185100.11	ADSS1	1.12	0.79	0.71	1.38	1.15	1.21	4.99	2.32	0.66	5.58	4.25	1.86
ENSG00000035687.10	ADSS2	21.57	27.58	23.33	13.48	23.84	11.83	78.7	40.2	40.84	40.72	88.63	26.93
ENSG00000139154.16	AEBP2	11.05	16.06	10.92	7.74	10.03	11.01	48.1	21.56	26.17	69.45	60.93	32.39
ENSG00000181026.15	AEN	18.55	28.71	31.2	27.18	26.27	19.83	16.48	32.46	20.09	15.75	35.02	25.08
ENSG00000196526.10	AFAP1	3.16	6.87	6.38	10.38	11.82	8.87	61.33	55.35	4.29	33.48	76.2	30.53
ENSG00000272620.2	AFAP1-AS1	0.2	0.45	0.57	5.16	3.39	2.57	1.01	0	0.36	10.83	8.07	6.86
ENSG00000157510.14	AFAP1L1	17.03	22.13	20.42	14.22	28.76	15.94	4.37	9.07	12.28	4.92	5.51	8.94
ENSG00000169129.15	AFAP1L2	1.64	3.57	4.47	11.41	21.6	11.56	50.9	44.24	2.21	44.36	46.91	68.32
ENSG00000130396.20	AFDN	7.17	10.5	9.01	2.35	5.94	4.99	7.79	6.08	10.02	7.96	11.02	3.15
ENSG00000172493.21	AFF1	26.64	38.58	20.35	14.39	14.38	14.96	24.89	17.58	40	29.61	31.74	16.59
ENSG00000144218.19	AFF3	0.79	0.74	0.07	0.17	0	0.05	0	0	0.78	0	0	0
ENSG00000072364.13	AFF4	22.62	35.12	35.95	11.76	18.72	14.13	93.84	29.2	32.79	60.06	82.58	26.48
ENSG00000135537.17	AFG1L	4.54	4.26	3.55	2.06	1.79	2.3	8.13	2.6	3.34	3.48	5.73	2.19
ENSG00000223959.8	AFG3L1P	13.35	16.11	8.72	14.28	12.91	12.44	21.25	16.48	15.86	18.84	21.05	15.91
ENSG00000141385.10	AFG3L2	145.61	154.56	104.52	74.03	156.57	85.13	91.88	106.99	176.46	93.2	62.62	57.47
ENSG00000183077.15	AFMID	44.26	43.69	29.14	56.77	48.95	50.45	34.14	46.89	31.6	44.75	38.56	40.09
ENSG00000119844.15	AFTPH	2.76	4.03	4.82	2.35	5.56	4.66	16.31	7.08	7.27	5.75	14.89	4.78
ENSG00000038002.9	AGA	5.66	6.64	7.59	5.22	6.01	4.11	13.4	9.57	8.82	6.8	11.89	5.85
ENSG00000157985.19	AGAP1	12.5	17.08	9.79	7.4	8.95	6.14	20.24	13.27	15.68	15.69	18.16	9.28
ENSG00000271880.1	AGAP11	14.86	5.45	5.03	5.85	4.73	4.27	1.74	2.16	9.18	2.04	2.07	0.67
ENSG00000135439.11	AGAP2	0.46	1.02	1.13	1.72	1.15	1.15	1.18	3.7	0.78	1.05	1.96	2.02
ENSG00000255737.2	AGAP2-AS1	1.45	1.31	1.7	3.04	4.28	2.79	11.94	9.62	0.95	12.21	14.29	9.28
ENSG00000133612.19	AGAP3	24.66	22.02	27.58	22.82	19.43	20.98	27.36	33.29	22.18	45.14	36.6	30.14
ENSG00000165923.16	AGBL2	2.04	2.16	2.62	2.18	1.47	2.3	1.46	0.83	3.16	1.66	1.47	1.24
ENSG00000146856.14	AGBL3	3.75	2.44	1.99	1.72	3.26	2.47	7.4	5.03	2.92	4.75	6	3.71
ENSG00000084693.16	AGBL5	67.54	67.07	47.44	45.76	46.33	44.7	41.26	51.7	69.45	48.07	51.6	35.26
ENSG00000173744.17	AGFG1	39.26	42.1	45.73	17.83	34.38	24.98	105.39	70.06	67.31	57.73	103.69	53.36
ENSG00000106351.13	AGFG2	25.32	14.3	8.65	10.55	11.5	11.12	60.99	56.23	11.33	52.43	51.27	39.75
ENSG00000164252.13	AGGF1	11.25	12.26	13.47	7.97	8.56	6.03	31.22	10.45	10.91	13.43	30.27	7.59
ENSG00000006530.18	AGK	5.66	6.3	4.54	2.41	4.09	1.92	23.49	12.28	7.81	12.98	17.18	7.08
ENSG00000162688.17	AGL	9.4	12.6	9.5	6.14	11.12	7.51	9.31	4.2	7.93	11.16	11.89	6.69
ENSG00000116771.6	AGMAT	0.13	0.45	0.43	1.15	0.77	0.49	5.1	3.82	0.3	2.6	2.56	2.19
ENSG00000187546.14	AGMO	0.07	0.28	0.28	0.63	0.51	0.71	0.06	0	0.18	0	0	0
ENSG00000092847.13	AGO1	36.44	40.57	25.24	16.69	31.63	15.72	23.88	23.78	48.11	24.36	33.49	21.37
ENSG00000123908.12	AGO2	32.29	48.91	19.78	21.05	22.69	21.69	26.52	26.04	33.09	34.09	29.4	28.56
ENSG00000126070.20	AGO3	9.67	13.28	11.13	7.23	8.05	5.42	23.04	9.4	13.65	13.15	27.38	10.8
ENSG00000134698.11	AGO4	3.16	2.5	1.84	0.69	2.17	1.81	5.21	2.71	2.74	6.96	9.33	2.87
ENSG00000204310.13	AGPAT1	27.03	33.02	24.32	29.71	20.64	26.9	28.59	35.94	24.74	33.26	33.87	25.75
ENSG00000169692.13	AGPAT2	88.26	66.16	100.9	99.38	79.18	105.02	223.78	295.44	54.49	206.41	224.99	179.48
ENSG00000160216.21	AGPAT3	15.06	14.53	11.2	12.39	9.78	12.93	19.23	25.6	12.46	29.56	30.49	23.17
ENSG00000026652.15	AGPAT4	0.07	0.11	0.57	0.8	0.7	2.08	4.2	1.71	0.36	2.32	3.27	2.59
ENSG00000155189.12	AGPAT5	9.21	10.72	7.59	3.44	8.31	4.38	19.51	6.97	9.6	8.29	17.73	8.55
ENSG00000018510.16	AGPS	8.81	12.6	12.05	7.8	17.25	9.59	47.7	18.19	11.09	17.62	44.84	22.94
ENSG00000106541.12	AGR2	0.07	0.34	0.21	0.34	1.15	0.16	744.05	265.91	1.19	388.4	1029.9	127.42
ENSG00000173467.9	AGR3	0	0.11	0	0	0	0	0	0	0.12	0.11	0	0
ENSG00000188157.15	AGRN	222.82	175.38	212.44	216.6	199.39	209.76	312.46	218.69	151.96	687.95	361.08	278.67
ENSG00000135049.16	AGTPBP1	2.76	4.37	3.76	1.66	4.03	2.74	6.9	1.94	2.98	1.33	2.4	0.67
ENSG00000177674.16	AGTRAP	73.66	85.39	114.09	111.37	98.93	127.37	45.8	62.81	74.94	24.53	53.07	46.16
ENSG00000172482.5	AGXT	0.2	0	0.07	0	0	0	0	0.17	0.06	0	0	0
ENSG00000153207.16	AHCTF1	13.42	19.06	23.54	8.14	16.17	9.75	22.14	9.12	12.64	10.11	20.78	9
ENSG00000101444.13	AHCY	125.29	143.1	120.4	127.37	124.55	79.22	193.45	197.68	110.65	147.29	200.83	182.52
ENSG00000168710.18	AHCYL1	49.79	56.68	38.79	17.15	37.45	20.27	85.09	53.91	57.23	83.76	105.43	44.25
ENSG00000158467.16	AHCYL2	6.12	13.16	14.32	4.59	10.54	6.79	22.98	10.78	11.45	15.86	25.36	8.04
ENSG00000126705.15	AHDC1	48.14	79.78	41.41	75.07	70.87	68.86	58.52	43.9	68.8	45.64	48	39.08
ENSG00000135541.21	AHI1	4.6	6.3	5.74	2.81	3.39	3.12	8.13	2.71	4.11	3.2	9.16	2.19
ENSG00000124942.14	AHNAK	120.36	108.26	97.71	68.07	110.36	86.56	273	144.76	75.77	277.13	302.23	136.97
ENSG00000185567.7	AHNAK2	3.88	19.63	10.28	26.78	18.98	45.14	50.79	69.23	10.85	45.41	47.34	78.1
ENSG00000106546.14	AHR	26.9	40.23	69.7	41.98	62.18	45.14	251.36	63.48	188.86	145.8	258.81	59.6
ENSG00000063438.18	AHRR	0	0.11	0.14	0.06	0.06	0.33	2.75	3.54	0	1.22	1.04	0.51
ENSG00000100591.8	AHSA1	86.42	93	76.08	80.52	135.54	88.42	103.15	89.85	63.31	92.21	81.54	132.42
ENSG00000173209.23	AHSA2P	17.95	21.11	8.79	14.11	15.4	11.39	12.84	14.16	19.55	19.34	21.6	8.21
ENSG00000186063.13	AIDA	14.93	20.03	25.03	11.24	22.11	13.81	78.09	22.39	20.39	19.83	45.44	13.61
ENSG00000126878.13	AIF1L	13.02	16.74	12.2	9.23	9.52	7.56	29.43	19.8	9.12	22.04	24.71	14.9
ENSG00000156709.15	AIFM1	59.52	51.24	59.56	21.91	61.41	34.79	47.26	47.28	67.54	44.86	46.64	39.92
ENSG00000042286.15	AIFM2	58.27	70.81	65.09	121.29	101.8	77.24	141.6	121.26	50.26	64.42	106.42	77.37
ENSG00000146416.19	AIG1	49.79	52.2	31.48	54.42	73.3	63.05	96.25	98.2	61.29	102.1	87.16	54.04
ENSG00000163568.15	AIM2	0	1.31	4.25	2.98	5.56	4.22	0.06	0.55	1.19	1.55	1.58	0.34
ENSG00000164022.17	AIMP1	6.77	12.43	8.79	2.06	7.03	3.67	31.67	6.14	8.7	7.51	23.45	4.61
ENSG00000106305.10	AIMP2	126.6	145.37	96.86	118.48	161.62	100.86	242.62	216.03	156.61	102.82	147.92	126.74
ENSG00000110711.10	AIP	64.85	59.24	65.31	58.61	59.88	62.56	179.78	196.24	44.77	220.17	99.16	163.96
ENSG00000129474.16	AJUBA	118.98	120.12	57.58	98.41	84.29	63	190.99	123.03	94.91	131.55	192.05	160.37
ENSG00000106992.19	AK1	59.06	70.24	102.39	132.3	87.3	132.68	84.37	116.34	48.94	36.57	49.2	50.72
ENSG00000004455.17	AK2	182.57	204.15	168.12	128.74	248.4	140.63	229.55	201.05	206.27	161.38	229.3	149.79
ENSG00000147853.17	AK3	19.8	19.46	18.08	11.53	13.8	11.83	47.59	29.08	21.88	53.09	66.71	24.68
ENSG00000162433.15	AK4	0.07	1.87	3.76	6.31	19.68	5.97	117.66	69.39	2.5	65.41	70.25	33.91
ENSG00000085231.14	AK6	25.58	47.6	44.74	21.62	25.43	16.05	147.21	43.07	42.8	48.78	114.27	35.31
ENSG00000256614.1	AK6P1	1.64	3.4	2.48	1.61	1.02	0.88	11.1	3.54	2.38	3.48	8.95	1.97
ENSG00000140057.9	AK7	3.81	2.61	3.4	1.03	2.3	2.08	2.24	2.99	4.23	1.66	2.29	2.14
ENSG00000165695.10	AK8	0.85	0.91	0.92	0.69	0.38	0.49	1.74	2.82	1.79	1.6	3	0.73
ENSG00000155085.15	AK9	1.84	0.96	1.63	0.86	0.32	1.31	5.49	1.77	2.09	2.1	4.91	0.79
ENSG00000121057.13	AKAP1	36.17	46.81	23.75	23.45	29.14	21.86	23.04	30.41	37.38	38.56	32.07	30.36
ENSG00000108599.15	AKAP10	6.51	8.51	8.44	3.96	6.26	5.37	20.85	8.35	11.09	12.76	18.27	6.41
ENSG00000023516.9	AKAP11	0.46	0.85	0.64	0.57	0.89	0.71	3.7	0.55	0.66	1.16	2.02	0.79
ENSG00000131016.17	AKAP12	0	0	0	0.23	0.19	0.05	23.38	16.75	0	6.46	44.07	20.64
ENSG00000170776.22	AKAP13	14.67	14.41	13.76	6.88	9.59	9.26	70.46	17.92	14.13	31.88	53.67	17.88
ENSG00000111254.8	AKAP3	0.07	0	0	0.06	0	0.11	0.06	0.06	0.12	0.22	0	0.06
ENSG00000118507.17	AKAP7	0	0.06	0.21	0.06	0.06	0.11	3.53	2.38	0	4.42	3.98	2.53
ENSG00000105127.9	AKAP8	31.04	30.24	24.32	23	35.72	25.25	22.82	22.12	24.2	30.28	25.47	23.62
ENSG00000011243.18	AKAP8L	16.24	17.31	13.76	18.58	24.03	20.43	19.96	19.3	16.22	15.41	24.54	16.64
ENSG00000127914.17	AKAP9	3.22	3.46	6.24	2.18	3.51	4.05	22.87	9.73	3.88	12.21	27	8.49
ENSG00000166452.12	AKIP1	180.6	206.82	227.04	280.54	311.22	350.39	98.1	100.97	249.08	68.73	50.56	136.58
ENSG00000174574.16	AKIRIN1	120.49	155.35	96.79	111.65	150.24	99.7	178.43	167.27	138.31	161.93	162.98	145.8
ENSG00000135334.9	AKIRIN2	68.99	79.66	48.78	80.46	68.12	75.66	140.48	132.04	91.69	114.53	129.81	107.79
ENSG00000106948.17	AKNA	0.66	0.68	1.13	1.38	1.41	1.04	4.2	2.82	1.97	1.6	4.04	1.46
ENSG00000162641.20	AKNAD1	9.6	12.26	9.64	2.58	5.62	3.12	36.49	13.93	14.13	23.31	36.76	14.34
ENSG00000117448.13	AKR1A1	80.43	57.53	86.29	75.01	70.23	69.08	88.29	81.34	75.83	59.23	89.4	40.26
ENSG00000085662.14	AKR1B1	128.58	193.99	298.8	514.63	251.4	341.13	103.99	134.97	74.88	63.15	101.45	167.79
ENSG00000198074.10	AKR1B10	0	0	0.21	0	0	0.33	0.78	1.05	0	1.16	1.2	8.49
ENSG00000227471.9	AKR1B15	0.07	0.57	6.38	0.52	0.77	3.94	0	1.88	0.54	0.06	0.33	0.22
ENSG00000213785.3	AKR1B1P3	0.07	0.23	0.07	0.4	0.38	0.16	0.06	0.06	0.06	0.06	0	0
ENSG00000266899.2	AKR1B1P7	0.07	0	0.07	0.46	0.26	0.27	0	0	0.06	0	0	0
ENSG00000187134.14	AKR1C1	0.85	4.71	9.93	63.31	49.65	38.24	147.77	198.84	0.83	43.54	62.73	32.22
ENSG00000151632.17	AKR1C2	2.17	6.81	10	234.09	148.64	165.66	219.13	113.3	3.34	73.81	98.02	45.6
ENSG00000196139.14	AKR1C3	0.92	1.76	4.25	15.31	21.66	8.93	111.55	41.08	0.54	20	35.73	5.17
ENSG00000165568.18	AKR1E2	1.12	1.25	1.21	3.44	2.36	1.64	5.49	2.27	0.95	4.2	5.56	3.71
ENSG00000053371.12	AKR7A2	138.11	151.5	132.88	117.27	106.15	103.76	51.8	62.04	110.59	84.36	61.58	77.48
ENSG00000142208.16	AKT1	50.9	59.12	55.38	49.15	52.98	43.77	46.14	67.18	30.34	95.75	75.49	78.55
ENSG00000204673.11	AKT1S1	83.66	102.02	80.9	109.53	105.89	87.49	66.09	75.2	68.86	69.94	89.67	93.96
ENSG00000105221.18	AKT2	60.7	63.78	47.86	70.25	66.4	63.33	101.97	107.66	47.22	114.03	118.58	99.53
ENSG00000117020.18	AKT3	8.75	12.71	11.13	3.21	3.45	3.73	0.06	0.11	8.05	0	0	0.06
ENSG00000166971.17	AKTIP	8.09	11.63	10.57	2.75	5.05	2.96	28.7	11.67	13.83	13.81	23.51	5.68
ENSG00000148218.16	ALAD	12.23	12.26	7.16	10.04	11.38	15.5	16.37	13.38	7.69	15.75	15.44	14.17
ENSG00000023330.15	ALAS1	26.77	42.21	26.02	45.93	48.57	40.76	23.26	20.9	31.66	21.6	20.51	17.77
ENSG00000170017.12	ALCAM	12.56	11.18	5.03	4.47	7.35	4.22	39.13	15.1	11.68	19.94	39.33	24.85
ENSG00000161618.10	ALDH16A1	19.8	18.33	12.48	13.08	8.95	15.34	33.8	27.87	20.98	28.89	39.82	25.08
ENSG00000059573.9	ALDH18A1	17.89	15.09	11.27	9.63	18.92	7.67	38.79	23.78	15.02	26.69	57.16	24.01
ENSG00000165092.13	ALDH1A1	0.26	0.79	0.57	0.17	1.09	0.05	1.23	1.6	1.31	1.77	5.78	0.96
ENSG00000128918.15	ALDH1A2	0.33	0.74	0.78	0.8	0.32	0.44	2.13	4.81	0.24	4.36	2.02	1.07
ENSG00000184254.17	ALDH1A3	1.05	0.68	1.13	0.23	0.77	0.44	359.55	488.91	0.48	714.64	598.24	585.23
ENSG00000137124.8	ALDH1B1	8.81	18.44	4.11	9.63	15.98	6.9	15.02	14.76	5.07	13.37	15.05	9.28
ENSG00000144908.14	ALDH1L1	0.66	0.34	1.7	0.52	0.77	1.04	9.7	1.22	0.6	8.07	3.6	0.34
ENSG00000136010.14	ALDH1L2	0.07	0.23	0.35	0.46	0.19	0.6	20.57	1.99	0.18	0.83	14.02	1.29
ENSG00000111275.13	ALDH2	0	0.45	0.64	0.06	0.06	1.26	14.69	21.84	0.54	9.72	20.94	10.96
ENSG00000108602.18	ALDH3A1	0	0.06	0	0	0	0	5.89	5.92	0.06	4.64	1.53	0.84
ENSG00000072210.19	ALDH3A2	54.06	43.18	42.76	26.38	47.8	27.88	124.45	48.99	43.64	62.87	87.54	32.05
ENSG00000006534.16	ALDH3B1	24.6	20.26	16.38	3.38	3.64	9.75	107.69	54.52	23.73	42.71	37.85	6.64
ENSG00000132746.15	ALDH3B2	5.66	3.06	4.68	6.94	4.47	15.89	3.31	24.77	9.54	7.29	7.91	6.02
ENSG00000159423.17	ALDH4A1	25.72	31.89	26.94	20.3	23.45	14.02	13.12	15.98	28.26	10.11	22.64	10.57
ENSG00000112294.14	ALDH5A1	3.35	3.23	1.99	3.84	2.43	3.67	6.33	7.8	2.8	36.52	18.65	11.7
ENSG00000119711.13	ALDH6A1	21.9	20.26	12.83	5.51	6.84	7.78	36.33	29.53	42.68	28.23	53.83	8.21
ENSG00000164904.18	ALDH7A1	33.61	23.89	23.26	8.09	31.38	10.3	16.87	8.46	31.48	7.57	7.91	7.08
ENSG00000143149.12	ALDH9A1	9.4	11.23	8.08	6.19	8.37	4.16	9.53	5.42	13.47	8.07	11.02	5.29
ENSG00000149925.22	ALDOA	1168.38	1430.76	1103.17	1394.96	1025.05	1277.97	1506.54	1364.05	951.11	987.02	1030.99	1542.2
ENSG00000214297.3	ALDOAP2	0.13	0.23	0.07	0.06	0.19	0.05	0.84	0.44	0.06	0.11	0.65	0.67
ENSG00000109107.14	ALDOC	5.66	8.85	4.75	10.95	13.36	9.09	8.41	14.32	4.35	5.97	7.36	14.73
ENSG00000033011.13	ALG1	12.5	14.01	9.36	16.97	18.66	15.01	14.86	12.11	12.22	9.94	13.85	9.95
ENSG00000139133.7	ALG10	1.58	2.38	1.7	1.38	1.09	0.77	10.31	4.7	2.5	6.63	8.89	3.82
ENSG00000175548.9	ALG10B	2.76	4.31	1.91	2.35	1.66	1.64	10.99	5.64	2.92	6.13	9.71	5.17
ENSG00000253710.4	ALG11	12.3	11.52	12.55	7.17	9.91	7.72	20.52	8.9	11.98	7.85	15.98	3.94
ENSG00000182858.14	ALG12	7.83	8.74	4.54	8.66	8.88	8.49	42.94	26.65	11.39	18.07	49.42	13.94
ENSG00000101901.12	ALG13	12.36	24.23	14.32	11.53	11.82	8.44	30.5	18.14	21.4	25.75	39.11	16.36
ENSG00000172339.10	ALG14	22.23	28.03	14.54	28.5	31.76	21.58	17.38	12.28	24.2	15.25	20.56	17.32
ENSG00000189366.9	ALG1L	2.43	1.25	2.77	2.87	3.39	2.96	0.11	0.17	1.91	0.11	0.22	0.28
ENSG00000254016.3	ALG1L10P	0	0	0.07	0.06	0	0.11	0.06	0.28	0	0.11	0.55	0
ENSG00000251287.8	ALG1L2	0.13	0.11	0.5	0.63	0.32	0.49	0.34	0.44	0.24	1.6	1.09	0.45
ENSG00000248671.8	ALG1L9P	0	0.51	0.21	0.29	0.13	0.22	0.78	0.5	0.12	0.83	0.6	0.73
ENSG00000119523.10	ALG2	31.44	34.04	20.07	21.45	22.05	24.71	108.92	111.92	42.33	55.08	105.54	38.46
ENSG00000214160.10	ALG3	109.37	111.61	108.27	113.55	95.09	121.67	78.48	95.38	88.77	66.35	87.27	77.88
ENSG00000120697.9	ALG5	9.01	8.79	15.95	4.99	5.69	4.49	51.8	15.21	17.11	13.26	47.56	10.12
ENSG00000088035.18	ALG6	9.21	9.76	13.76	4.65	4.67	3.78	11.04	3.82	13.83	9.06	12.38	5.68
ENSG00000159063.13	ALG8	15.59	17.53	11.06	9.23	12.46	7.89	21.08	9.68	18.48	14.97	18.76	12.54
ENSG00000086848.15	ALG9	7.96	6.18	6.95	5.1	5.94	4.77	11.83	6.14	7.03	6.8	10.42	6.41
ENSG00000196711.9	ALKAL1	0	0	0	0	0	0.05	2.52	2.43	0.06	1.05	0.76	0.34
ENSG00000189292.16	ALKAL2	0.07	0.28	0.21	0.17	0.06	0.05	0	0	0.06	0.11	0	0
ENSG00000100601.10	ALKBH1	11.11	11.69	6.81	6.02	9.2	6.57	21.3	16.7	13.83	19.94	15.98	13.78
ENSG00000189046.11	ALKBH2	20.32	26.55	16.38	29.53	36.55	23.99	16.31	16.31	20.63	18.4	19.53	10.85
ENSG00000166199.13	ALKBH3	15.92	15.09	17.44	7.05	16.1	8.77	45.01	39.98	28.56	14.7	20.73	14.79
ENSG00000160993.4	ALKBH4	11.71	11.52	15.17	13.13	12.85	10.79	29.04	27.43	8.35	34.97	27.76	21.37
ENSG00000091542.9	ALKBH5	103.39	117.11	73.11	118.25	99.12	91.43	92.05	76.03	95.39	89.23	91.36	68.43
ENSG00000239382.10	ALKBH6	61.82	85.22	77.71	72.77	63.97	73.3	84.2	72.27	59.79	80.61	74.07	80.24
ENSG00000125652.8	ALKBH7	40.71	32.97	52.47	45.59	42.75	41.53	36.21	42.3	40.84	31.88	35.73	24.46
ENSG00000137760.15	ALKBH8	0.2	0.34	0.5	0.23	0.32	0.16	1.12	0.28	0.18	0.44	0.87	0.34
ENSG00000116127.19	ALMS1	2.17	3.12	2.34	1.03	2.11	1.21	4.6	1.55	2.27	1.77	4.15	0.96
ENSG00000215067.10	ALOX12-AS1	8.75	6.13	4.54	8.37	7.09	8.55	7.57	10.89	8.7	10.33	8.13	7.25
ENSG00000179477.11	ALOX12B	0	0.11	0.07	0.06	0.13	0.27	1.01	1.33	0.06	0.17	0.87	0.06
ENSG00000262943.7	ALOX12P2	8.02	8.62	7.45	12.44	10.03	11.45	11.49	5.25	8.53	13.54	13.96	8.88
ENSG00000161905.13	ALOX15	0.13	0	0.14	0	0	0	0.62	1	0	0.28	0.16	0.06
ENSG00000179593.16	ALOX15B	0.07	0.96	8.15	23.45	11.25	28.82	0.06	0	1.85	0.11	0	0.22
ENSG00000274114.2	ALOX15P1	0	0	0	0	0	0	0	0.06	0	0.11	0	0
ENSG00000012779.11	ALOX5	17.82	9.19	30.35	64.63	37.96	73.85	8.18	6.91	34.16	69.06	9.65	3.6
ENSG00000132965.9	ALOX5AP	0	0.23	0.5	0.86	0.77	1.81	2.13	0.33	0.3	0	0.16	0.45
ENSG00000179148.10	ALOXE3	0.72	0.68	0.28	0.17	0.06	0.38	0	0	0.83	0	0	0.34
ENSG00000163286.9	ALPG	0.92	0.51	0.28	0.69	0.19	0.16	0.73	1.94	0.3	10.22	1.91	4.84
ENSG00000073331.18	ALPK1	4.41	3.29	6.52	3.38	4.79	4.82	12.61	3.15	9	4.42	8.45	1.91
ENSG00000162551.14	ALPL	0.07	0.11	0.14	0.23	0	0.49	6.22	4.92	0	0.72	0.16	0.17
ENSG00000163283.7	ALPP	482.41	574.55	255.62	32.17	48.31	45.03	4.43	18.52	131.63	29.23	17.89	39.87
ENSG00000003393.15	ALS2	2.76	3.74	4.82	1.89	3.2	1.7	13.96	4.7	3.64	5.75	9.55	3.94
ENSG00000178038.17	ALS2CL	42.68	46.36	42.19	39.34	40	40.65	13.12	11.83	34.34	15.36	16.42	6.35
ENSG00000156150.9	ALX3	0	0	0	0	0	0	6.5	6.19	0	2.82	2.18	0.96
ENSG00000183684.8	ALYREF	290.04	283.76	282.92	342.88	311.22	310.95	135.32	211.22	189.1	233.87	186.81	362.29
ENSG00000242110.8	AMACR	7.76	7.09	6.45	5.62	7.22	3.89	7.01	4.59	11.45	9.45	7.85	6.86
ENSG00000110497.14	AMBRA1	25.98	24.68	22.48	22.19	21.86	19.5	28.48	21.95	26.59	19.34	26.02	15.91
ENSG00000123505.19	AMD1	20.98	38.19	26.94	16.52	21.86	16.82	37.17	20.29	22.59	26.85	27.71	21.14
ENSG00000139344.8	AMDHD1	0.99	1.7	0.71	1.2	0.89	1.31	0.9	0.55	0.83	1.16	0.93	0.56
ENSG00000162066.15	AMDHD2	44.2	53.62	46.37	66.87	49.72	69.79	19.4	21.79	49.12	16.96	13.2	11.02
ENSG00000184675.11	AMER1	14.07	15.6	10.92	5.05	10.22	6.85	15.86	10.78	11.39	14.42	15.33	5.68
ENSG00000159461.15	AMFR	38.54	38.92	33.26	27.13	32.4	30.51	35.04	48	31.18	44.86	61.36	43.41
ENSG00000181754.7	AMIGO1	6.77	6.92	5.03	3.84	3.83	3.12	3.59	5.64	5.01	2.98	3.55	0.73
ENSG00000139211.6	AMIGO2	14.67	19.46	20.07	23.8	28.25	17.86	91.6	54.35	28.73	59.34	129	82.15
ENSG00000176020.9	AMIGO3	0	0	0	0	0	0	2.35	2.21	0	4.59	3.27	2.59
ENSG00000101935.10	AMMECR1	5.52	4.65	4.04	5.79	6.33	5.15	31	11.17	7.75	26.8	37.31	14.39
ENSG00000144233.10	AMMECR1L	3.09	4.14	2.34	3.1	2.88	2.03	9.98	7.69	4.41	6.85	7.69	4.22
ENSG00000166126.11	AMN	0.92	0.45	0.5	1.26	0.51	1.59	3.42	2.93	1.07	2.65	4.8	0.73
ENSG00000151743.11	AMN1	1.32	1.65	1.21	0.4	0.58	0.93	7.18	3.48	1.13	4.31	7.04	1.86
ENSG00000126016.15	AMOT	10.13	8	8.79	3.38	5.88	7.34	1.79	2.54	8.76	1.27	1.2	0.17
ENSG00000166025.18	AMOTL1	51.83	49.31	34.39	33.89	61.48	34.95	29.32	29.31	48.29	25.69	36.82	30.31
ENSG00000114019.14	AMOTL2	183.36	251.64	118.98	99.04	78.28	80.2	184.82	162.57	314.71	158.4	176.23	120.22
ENSG00000116337.19	AMPD2	25.65	23.72	25.81	17.89	19.17	15.34	13.29	13.16	15.02	12.04	14.95	8.77
ENSG00000133805.15	AMPD3	4.08	6.41	7.16	5.16	5.82	6.85	12.84	12.33	8.64	11.1	9.82	8.77
ENSG00000187689.10	AMTN	0	0.23	0.07	3.67	0.83	2.57	13.45	24.11	0	3.31	42.11	20.69
ENSG00000174945.13	AMZ1	0	0.57	2.27	3.67	1.02	4.55	2.19	2.27	0.6	0.5	1.75	0.67
ENSG00000196704.13	AMZ2	37.49	41.82	37.08	38.48	42.11	30.29	112.96	135.64	76.01	52.54	90.54	59.94
ENSG00000214174.8	AMZ2P1	6.25	6.13	4.18	2.7	3.26	2.41	23.38	16.09	6.5	16.8	22.2	7.65
ENSG00000153107.13	ANAPC1	11.18	13.5	13.97	8.95	10.61	9.42	38.4	13.16	9.42	14.86	22.85	14.11
ENSG00000164162.14	ANAPC10	19.8	20.65	13.47	25.86	22.62	23.23	30.44	35.06	24.44	23.43	27.38	28.96
ENSG00000141552.17	ANAPC11	281.82	195.07	327.02	252.27	187.24	189.66	276.31	328.34	195.6	236.08	211.47	305.49
ENSG00000129055.12	ANAPC13	13.29	16.51	19.57	6.31	9.27	8.66	46.75	11.22	17.77	20.83	39.65	15.35
ENSG00000110200.8	ANAPC15	86.42	79.66	54.53	90.26	127.04	91.16	30.1	32.46	72.67	47.35	29.94	62.86
ENSG00000166295.9	ANAPC16	73.4	61.45	60.06	80.86	97.2	59.71	175.85	157.31	96.28	109.28	156.87	106.05
ENSG00000285793.1	ANAPC1P2	3.42	3.06	2.98	2.47	3.77	3.01	4.37	4.76	4.47	3.92	6.55	2.76
ENSG00000176248.9	ANAPC2	28.61	29.16	30.35	31.66	23.45	29.09	29.32	23.83	22.36	26.57	24.65	21.09
ENSG00000053900.11	ANAPC4	4.41	4.65	6.95	4.93	6.58	4.05	9.92	4.26	6.68	4.64	10.96	3.32
ENSG00000089053.13	ANAPC5	108.39	94.13	80.05	71.63	97.01	63.38	94.51	100.36	91.99	165.97	133.58	136.75
ENSG00000196510.12	ANAPC7	34.53	42.44	31.62	16.57	28.89	16.16	34.98	27.54	39.88	46.08	37.47	37
ENSG00000214274.10	ANG	2.63	4.31	1.63	2.24	2.24	3.89	5.89	8.29	3.04	8.23	13.47	1.46
ENSG00000013523.11	ANGEL1	10.98	11.06	8.23	11.3	11.69	10.46	11.66	10.78	7.39	10.5	14.07	9.11
ENSG00000174606.14	ANGEL2	20.45	23.94	21.27	9.06	13.04	13.15	34.87	21.9	34.82	24.25	40.53	14.79
ENSG00000154188.10	ANGPT1	0	0	0	0	0	0	1.51	0.11	0	0.22	1.69	0
ENSG00000136859.10	ANGPTL2	0	0	0	0	0	0	3.87	2.93	0	66.24	22.8	13.38
ENSG00000167772.12	ANGPTL4	6.71	9.08	11.77	28.96	19.3	13.64	1.57	1.66	2.27	0.66	0.33	0.28
ENSG00000029534.21	ANK1	0	0	0	0	0	0	2.41	2.1	0	2.82	0.65	2.02
ENSG00000151150.22	ANK3	5.13	4.6	4.47	1.66	4.92	2.63	12.89	3.21	3.16	21.77	12.76	5.62
ENSG00000254271.1	ANK3-DT	0.07	0.06	0	0	0	0.05	0.06	0	0.06	0.72	0.11	0.22
ENSG00000151687.14	ANKAR	0.66	1.25	0.99	0.75	0.45	0.82	4.37	1.33	1.07	1.82	3.33	0.9
ENSG00000166839.17	ANKDD1A	0.39	0.34	0.71	0.11	0.26	0.99	2.02	0.61	0.12	3.76	0.65	0.22
ENSG00000132623.16	ANKEF1	21.51	28.03	22.12	18.64	21.47	14.85	33.19	24.16	29.45	18.45	28.96	14.9
ENSG00000185722.18	ANKFY1	25.19	28.09	19.92	9.69	19.49	13.42	35.82	18.14	32.79	31.77	36.22	16.59
ENSG00000154122.14	ANKH	1.58	1.25	1.28	3.9	4.41	7.51	3.53	5.31	0.72	9.34	5.13	5.23
ENSG00000131503.21	ANKHD1	36.24	37.73	50.34	20.99	39.37	22.3	109.31	34.67	47.69	50.72	92.89	25.47
ENSG00000254996.5	ANKHD1-EIF4EBP3	36.24	37.73	50.34	20.99	39.37	22.3	109.31	34.67	47.69	50.72	92.89	25.47
ENSG00000001629.10	ANKIB1	8.16	10.21	13.47	5.79	8.31	7.12	31.84	11.11	7.81	14.75	38.84	10.8
ENSG00000170209.5	ANKK1	1.25	1.65	4.82	5.51	3.77	4.88	2.75	3.21	9.72	12.87	5.84	4.67
ENSG00000160117.16	ANKLE1	0	0	0	0	0	0	0.11	0.06	0	0.06	0.11	0.28
ENSG00000176915.15	ANKLE2	40.84	59.41	42.97	47.77	58.09	42.46	98.83	88.97	90.74	133.2	151.8	115.83
ENSG00000144504.15	ANKMY1	13.09	9.87	9.79	6.77	5.69	6.52	14.29	12	13.35	12.82	13.36	7.53
ENSG00000106524.9	ANKMY2	2.3	1.99	4.82	2.35	1.85	1.92	10.76	2.88	5.01	6.19	8.24	1.57
ENSG00000164331.10	ANKRA2	16.84	16.97	13.26	13.65	14.38	13.42	21.13	23	25.34	30.44	35.29	18.72
ENSG00000148677.7	ANKRD1	0.2	2.27	0.64	0.92	3.13	1.04	9.59	9.84	0.66	0.83	0.87	3.71
ENSG00000088448.14	ANKRD10	114.63	134.53	119.12	63.2	48.5	81.02	29.26	22.78	113.27	33.09	36.76	15.29
ENSG00000167522.16	ANKRD11	54.65	59.8	38.64	41.81	47.1	38.51	106.84	83.88	85.55	119.34	127.14	61.68
ENSG00000101745.17	ANKRD12	5.2	7.55	10.28	4.99	7.86	5.64	13.4	4.04	7.69	7.46	10.8	2.53
ENSG00000076513.17	ANKRD13A	36.11	33.99	19.29	10.04	15.21	12.05	18.5	27.04	35.77	63.81	31.04	30.7
ENSG00000198720.13	ANKRD13B	4.41	4.99	4.61	5.45	5.37	3.62	4.04	4.59	3.46	3.31	6.22	1.74
ENSG00000118454.13	ANKRD13C	13.61	18.5	13.47	10.55	12.78	8.11	22.7	9.4	15.68	15.86	21.33	9.28
ENSG00000172932.16	ANKRD13D	21.84	19.75	24.89	32.4	23.65	27.94	83.92	108.32	18.48	100.22	54.22	60.95
ENSG00000134461.16	ANKRD16	6.51	5.96	7.66	7.51	7.99	5.2	3.59	3.48	5.66	3.48	4.04	2.59
ENSG00000132466.19	ANKRD17	21.24	31.77	27.16	14.91	22.56	14.68	54.94	13.66	19.14	24.86	38.02	15.86
ENSG00000180071.20	ANKRD18A	0.2	0.34	0.28	0.06	0.26	0.16	0.5	0.83	0.42	0.66	1.36	0.39
ENSG00000230453.9	ANKRD18B	0.85	1.02	0.64	0.86	0.58	0.38	1.01	0.28	0.72	1.38	0.93	1.01
ENSG00000187984.13	ANKRD19P	0	0.06	0	0.11	0.06	0.27	0.06	0	0	0	0.05	0
ENSG00000165887.12	ANKRD2	10.39	14.41	6.52	2.58	3.64	2.68	1.29	0.5	3.99	0.44	0.33	1.01
ENSG00000215559.8	ANKRD20A11P	0	0	0	0	0	0	0.5	0.11	0	0.61	0.49	0
ENSG00000186481.16	ANKRD20A5P	0	0	0.07	0.17	0.13	0.05	0.78	0.39	0	0.66	0.76	0.28
ENSG00000152766.6	ANKRD22	3.75	3.01	8.23	5.68	9.39	4.99	10.54	2.43	7.63	5.08	8.67	2.47
ENSG00000163126.15	ANKRD23	30.32	26.44	32.9	25.18	28.57	27.99	15.7	13.99	25.69	17.68	20.4	25.92
ENSG00000089847.12	ANKRD24	0.26	0.23	0.71	0.57	0.45	1.04	0.67	0.44	0.48	0.88	0.65	0
ENSG00000107890.17	ANKRD26	4.47	5.84	4.82	3.78	5.3	4.27	10.15	5.47	5.19	10.5	13.69	7.14
ENSG00000105186.16	ANKRD27	11.44	13.45	9.57	4.82	8.95	5.09	43.89	24.05	19.08	34.75	41.67	17.54
ENSG00000206560.11	ANKRD28	7.63	10.1	9.36	5.79	11.57	5.75	11.1	5.31	10.37	6.13	11.4	2.81
ENSG00000154065.17	ANKRD29	0	0	0.14	0.17	0.13	0.6	11.6	7.52	0	5.03	8.24	4.67
ENSG00000145700.10	ANKRD31	1.05	0.23	0.5	0.92	0.96	0.99	0.9	0.77	0.72	0.77	0.65	0.28
ENSG00000167612.13	ANKRD33	0.13	0.28	0.28	0.11	0	0.05	0	0	0.18	0	0	0
ENSG00000164236.12	ANKRD33B	0.33	2.16	1.21	1.43	1.98	2.63	3.53	3.7	1.13	5.8	3.82	1.07
ENSG00000272031.3	ANKRD34A	2.56	0.62	1.13	0.97	0.77	1.59	0	0.28	1.37	0.61	0.33	0.39
ENSG00000189127.8	ANKRD34B	0.53	1.31	2.98	2.64	2.88	3.89	0.45	0.33	1.25	0.72	0.76	0.45
ENSG00000135976.20	ANKRD36	3.55	4.82	3.55	2.75	4.98	1.92	7.68	1.27	3.04	4.81	4.85	2.08
ENSG00000196912.12	ANKRD36B	1.78	2.04	2.98	1.84	3.9	2.47	5.83	1.44	2.09	3.09	4.75	1.8
ENSG00000174501.14	ANKRD36C	0.92	2.72	2.06	1.03	2.62	1.26	2.86	1.27	0.72	1.49	2.62	0.45
ENSG00000186352.9	ANKRD37	3.42	3.86	1.91	7.63	4.09	6.63	8.02	9.01	11.21	11.1	10.09	5.96
ENSG00000213337.9	ANKRD39	30.32	26.44	32.9	25.18	28.57	27.99	15.7	13.99	25.69	17.68	20.4	25.92
ENSG00000154945.7	ANKRD40	27.16	36.43	19.29	22.02	26.78	21.53	27.08	34.89	29.21	35.8	37.64	31.6
ENSG00000137494.14	ANKRD42	5.92	9.65	2.91	7.91	8.31	6.85	8.91	9.73	7.09	7.46	10.64	7.37
ENSG00000186106.11	ANKRD46	1.45	2.1	1.84	0.69	0.89	0.88	8.58	4.64	1.67	4.81	6.98	2.25
ENSG00000168876.9	ANKRD49	5.2	5.67	4.89	5.45	6.97	6.08	9.08	5.36	5.25	7.68	11.62	7.98
ENSG00000151458.12	ANKRD50	4.34	6.3	6.1	6.59	11.89	6.57	23.15	6.69	7.21	17.85	30.05	9.5
ENSG00000139645.10	ANKRD52	26.31	34.27	22.41	33.15	31.38	24.32	41.09	31.3	17.23	37.62	36.16	40.82
ENSG00000144031.12	ANKRD53	0	0	0	0	0	0	0.28	0.22	0	0	0.22	0
ENSG00000100124.15	ANKRD54	21.24	24	17.23	22.31	21.6	21.53	21.02	18.47	18.3	19.5	22.58	14.9
ENSG00000135299.17	ANKRD6	9.54	15.6	4.96	0.57	0.83	2.08	5.94	2.27	6.02	6.52	4.58	1.29
ENSG00000235098.8	ANKRD65	37.82	26.21	23.9	12.73	8.31	22.46	37.5	26.71	34.22	36.96	28.09	14
ENSG00000156381.9	ANKRD9	7.89	9.65	9.01	8.2	8.44	8.6	6.33	5.97	3.46	7.79	6.98	4.55
ENSG00000064999.15	ANKS1A	15.98	15.77	12.98	14.22	19.17	13.09	12.67	17.25	15.86	16.24	19.14	17.77
ENSG00000168096.15	ANKS3	12.36	9.65	10.99	13.25	14.7	15.45	10.54	10.23	12.16	9.28	12.71	7.98
ENSG00000165138.18	ANKS6	4.87	7.94	4.68	4.7	7.86	5.42	7.85	12.33	3.93	7.68	10.91	6.13
ENSG00000163516.14	ANKZF1	38.93	51.01	40.56	35.61	41.22	47.44	47.37	48.22	46.56	49.89	45.6	46.05
ENSG00000011426.11	ANLN	30.65	47.21	36.59	18.47	31.19	20.87	17.38	10.06	20.03	10.94	14.18	21.65
ENSG00000131620.17	ANO1	1.12	1.82	0.43	1.89	3.96	4.77	1.51	9.01	0.48	1.99	2.24	9.39
ENSG00000160746.13	ANO10	10.06	13.22	8.01	7.05	14.44	8.49	9.08	5.47	8.23	6.96	8.84	7.53
ENSG00000177119.16	ANO6	11.51	15.21	12.48	4.82	9.27	7.23	84.2	17.58	12.52	77.57	83.67	25.7
ENSG00000146205.14	ANO7	0.85	0.51	0.5	1.15	1.15	0.71	5.1	2.27	0.48	5.64	2.24	1.01
ENSG00000237276.8	ANO7L1	2.43	1.93	5.39	2.92	3.64	4	8.41	5.75	1.37	5.25	6.76	3.37
ENSG00000074855.11	ANO8	19.2	23.43	20.63	20.87	15.15	20.05	14.18	10.56	21.58	17.62	19.58	8.27
ENSG00000185101.13	ANO9	3.29	1.82	3.12	2.01	2.04	3.18	11.66	10.45	2.74	8.56	7.85	5.51
ENSG00000011201.12	ANOS1	0.33	0.23	0.35	0.52	0.77	0.38	17.21	10.73	0.06	8.84	25.47	11.64
ENSG00000140350.15	ANP32A	71.29	64.12	59.99	40.43	88.89	37.8	162.51	68.95	70.94	90.83	140.51	53.19
ENSG00000136938.9	ANP32B	277.21	229.34	160.04	139.53	145.9	142.87	217.5	245.95	320.5	202.54	189.16	172.17
ENSG00000259790.1	ANP32BP1	1.25	2.55	1.13	1.26	1.79	4.77	1.12	1.99	2.5	3.04	0.82	2.02
ENSG00000143401.15	ANP32E	26.9	38.41	37.94	16.8	21.28	17.69	22.87	8.46	36.01	22.65	38.51	16.19
ENSG00000103254.10	ANTKMT	62.48	57.19	78.42	53.5	45.76	54.18	20.85	28.7	61.52	26.57	28.74	24.85
ENSG00000169604.19	ANTXR1	70.31	119.15	59.56	27.41	48.89	29.31	45.57	35.33	72.85	63.59	69.71	29.52
ENSG00000163297.17	ANTXR2	0.33	0.51	0.5	0.92	0.19	0.38	13.45	2.54	0.18	3.43	8.95	0.79
ENSG00000135046.14	ANXA1	81.95	141.91	233.92	63.83	75.92	59.33	483.32	67.18	172.41	63.54	326.06	50.44
ENSG00000109511.12	ANXA10	0	0	0	0	0	0	0.17	0.06	0	0	0	0.17
ENSG00000122359.18	ANXA11	179.28	139.07	131.96	184.14	162.19	150.6	245.64	226.1	158.82	465.08	346.74	213.39
ENSG00000182718.17	ANXA2	77.15	112.57	71.76	52.7	99.69	43.88	429.29	300.91	133.9	189.56	353.28	247.18
ENSG00000231991.4	ANXA2P2	176.33	169.26	161.46	67.15	204.56	76.09	602.89	353.44	271.79	258.73	531.09	421.5
ENSG00000216740.2	ANXA2P3	0.26	0.11	0.21	0.06	0.26	0.16	0.45	0.5	0.36	0.44	0.27	0.34
ENSG00000177721.4	ANXA2R	7.37	5.11	2.41	5.45	4.22	7.18	1.4	1.27	4.11	3.87	2.84	2.47
ENSG00000138772.13	ANXA3	24.4	61.34	58.29	32.29	74.77	20.27	148.44	106.55	56.28	19.39	73.14	40.93
ENSG00000196975.16	ANXA4	86.35	94.81	108.98	57.4	98.22	78.12	474.86	362.34	123.58	211.49	351.21	278.34
ENSG00000164111.15	ANXA5	354.36	351.79	352.62	162.58	351.61	204.67	287.85	287.92	382.32	173.59	260.61	324.89
ENSG00000197043.14	ANXA6	1.91	10.95	18.79	13.19	24.35	20.98	15.53	19.96	20.03	1.33	42.16	3.71
ENSG00000138279.16	ANXA7	45.25	53.68	44.95	33.49	66.59	29.8	68.73	71.5	69.04	62.04	81.92	57.75
ENSG00000265190.7	ANXA8	148.18	106.22	83.6	130.06	157.14	122.93	95.91	80.73	103.37	184.7	137.12	185.39
ENSG00000264230.9	ANXA8L1	80.17	61.11	55.09	95.65	116.24	76.64	42.55	40.7	59.79	73.87	63.54	87.21
ENSG00000143412.10	ANXA9	17.43	19.06	11.7	14.05	9.59	11.67	12.22	9.57	23.07	9.28	12.49	1.74
ENSG00000002726.21	AOC1	6.77	19.35	54.88	0.34	0.45	4.88	0	5.64	1.43	2.32	6.82	1.57
ENSG00000131480.9	AOC2	0	0	0	0	0	0	0	0	0	0	0	0
ENSG00000148120.16	AOPEP	9.27	10.67	6.74	20.07	22.75	19.56	179.21	231.02	9.84	162.43	225.76	220.14
ENSG00000138660.12	AP1AR	27.43	24	24.46	12.79	14.57	12.93	17.43	6.69	26.83	11.77	17.89	5.34
ENSG00000100280.16	AP1B1	55.18	62.7	54.6	59.7	66.14	71.05	74.95	53.25	50.97	91.27	67.85	77.54
ENSG00000166747.13	AP1G1	18.61	24.17	18.86	12.39	14.83	14.02	63.91	19.3	23.49	52.93	62.13	19.4
ENSG00000213983.12	AP1G2	37.29	44.31	27.37	35.38	30.93	34.07	70.97	47.44	43.34	94.09	74.29	49.09
ENSG00000072958.9	AP1M1	67.81	77.39	77.93	95.65	95.28	91.16	48.55	60.55	49.42	56.57	51	66.24
ENSG00000129354.12	AP1M2	61.36	54.75	53.61	49.55	43.33	45.09	30.21	29.2	38.39	36.63	33.98	34.97
ENSG00000106367.15	AP1S1	329.63	326.2	433.17	376.31	356.59	461.22	342.06	434.89	235.9	585.36	450.7	615.94
ENSG00000182287.15	AP1S2	2.7	4.2	1.35	1.49	1.53	1.92	7.29	4.92	7.45	3.31	4.96	2.08
ENSG00000152056.17	AP1S3	15.98	19.69	10.21	20.07	21.98	12.44	35.82	21.56	15.5	51.16	14.13	18.44
ENSG00000196961.13	AP2A1	39.46	43.92	38.01	44.56	37.32	42.35	44.17	53.47	32.73	65.97	55.03	59.04
ENSG00000183020.14	AP2A2	74.65	82.73	57.08	36.64	50.74	46.29	54.88	67.9	64.98	55.58	41.78	39.53
ENSG00000006125.18	AP2B1	18.94	27.12	24.46	7.28	15.78	9.2	85.88	25.77	25.99	32.04	62.89	19.12
ENSG00000161203.13	AP2M1	310.23	344.47	254.48	281.34	280.99	282.68	245.7	245.95	276.08	486.63	396.7	474.35
ENSG00000042753.12	AP2S1	279.98	290.17	264.98	328.25	280.48	326.51	206.79	245.45	203.05	308.62	216.76	412.44
ENSG00000132842.14	AP3B1	6.38	6.81	10.21	3.04	7.03	4.05	24.89	4.26	7.75	9.83	21.6	6.02
ENSG00000103723.16	AP3B2	0.13	0.34	0.07	0.34	0.77	0.49	2.8	3.15	0.42	4.09	4.8	2.08
ENSG00000065000.19	AP3D1	96.55	109.57	83.39	89.58	104.36	98.06	149.28	180.59	140.46	113.81	175.8	110.83
ENSG00000185009.12	AP3M1	4.54	6.75	7.02	2.92	4.73	2.96	29.88	5.47	5.66	11.1	23.24	5.29
ENSG00000070718.12	AP3M2	3.49	4.48	5.11	1.38	1.98	1.64	23.26	7.41	3.7	6.02	11.67	3.6
ENSG00000177879.17	AP3S1	36.17	47.32	24.39	53.22	44.93	38.68	62.45	48.27	51.21	39.61	73.36	30.81
ENSG00000157823.17	AP3S2	47.55	54.7	30.35	42.95	51.83	32.6	72.71	60.93	44.95	33.04	61.96	25.47
ENSG00000134262.13	AP4B1	2.1	1.02	1.99	0.97	1.92	0.93	3.25	1.77	2.92	1.71	3.65	1.86
ENSG00000081014.11	AP4E1	8.48	8.96	10.78	5.45	5.37	4.88	14.29	5.47	9.36	6.74	12.82	4.22
ENSG00000221838.10	AP4M1	15.19	17.08	14.82	11.81	12.65	17.48	65.7	68.18	15.98	51.77	72.11	62.3
ENSG00000100478.15	AP4S1	0.46	0.91	0.64	0.57	1.53	0.22	4.26	3.93	0.89	3.09	5.51	2.81
ENSG00000254470.3	AP5B1	12.23	12.94	11.35	25.4	16.04	20.43	31.9	26.21	10.13	38.95	28.69	20.13
ENSG00000053770.12	AP5M1	3.81	4.88	4.18	2.64	3.32	3.4	17.1	5.42	2.92	7.85	14.24	5.57
ENSG00000125843.11	AP5S1	29.14	32.17	32.62	32.92	28.76	26.84	21.25	15.48	37.74	20.61	21.6	13.33
ENSG00000242802.9	AP5Z1	17.17	22.24	21.77	27.07	21.6	21.09	37.22	27.15	21.58	27.57	38.78	23.17
ENSG00000120868.14	APAF1	4.54	4.31	3.47	3.15	4.86	2.47	13.85	8.29	5.13	26.35	20.56	9.17
ENSG00000011132.12	APBA3	13.61	16.11	18.93	17.43	16.81	18.74	14.52	16.86	17.83	14.42	15.6	12.71
ENSG00000166313.19	APBB1	14.21	15.83	15.53	9.29	5.43	19.39	5.44	5.09	9.12	2.65	3.16	0.96
ENSG00000077420.16	APBB1IP	2.5	2.89	5.81	9.69	11.44	6.74	0	0	3.93	0	0	0
ENSG00000163697.17	APBB2	7.5	10.61	8.3	4.36	7.99	5.42	12	4.09	11.8	6.3	9.22	3.65
ENSG00000113108.19	APBB3	20.98	17.82	19.36	16.46	14.51	17.04	8.91	9.57	20.09	9.45	14.62	6.69
ENSG00000134982.17	APC	1.38	4.54	3.9	2.41	3.64	1.75	9.98	2.99	1.79	5.08	11.18	2.36
ENSG00000115266.12	APC2	0	0	0	0	0	0	0.06	0	0	0	0.16	0.06
ENSG00000154856.13	APCDD1	4.67	3.97	1.28	1.38	0.77	0.93	0	0	1.97	0	0.05	0.45
ENSG00000231290.6	APCDD1L-DT	0	0.23	0.07	0.4	0.26	0.22	0.11	0.33	0.06	0	0	0.45
ENSG00000164062.13	APEH	213.09	214.53	250.8	258.92	281.57	240.06	102.64	125.02	137.59	136.8	128.07	130.79
ENSG00000100823.12	APEX1	110.1	142.7	77.5	127.94	144.81	117.95	245.19	213.77	103.85	230.22	265.03	257.02
ENSG00000169188.5	APEX2	48.34	56.74	36.09	47.6	49.4	34.95	22.37	21.95	32.37	23.65	19.47	25.47
ENSG00000117362.13	APH1A	72.08	61.9	67.36	62.97	55.09	62.34	74.22	65.3	63.73	74.25	73.63	65.68
ENSG00000138613.14	APH1B	8.68	10.1	10.99	6.88	7.22	8.6	24.22	15.32	14.67	18.29	25.04	10.91
ENSG00000166181.13	API5	17.89	23.77	29.21	7.17	17	8.66	84.65	17.03	27.07	28.56	48.16	15.01
ENSG00000149089.13	APIP	36.24	46.64	29	37.91	40.45	32.81	29.54	30.69	39.82	24.81	18.76	21.42
ENSG00000169621.10	APLF	3.16	4.94	4.33	3.04	4.6	5.48	6.5	3.7	6.62	3.09	7.53	2.53
ENSG00000171388.12	APLN	0.07	0.06	0.28	0	0.06	0.11	0	0.17	0.06	0	0	0
ENSG00000105290.13	APLP1	1.12	2.21	2.06	1.55	1.02	3.34	1.46	3.15	1.13	2.98	4.2	2.47
ENSG00000084234.17	APLP2	231.9	207.27	139.26	88.03	203.28	99.49	496.11	278.79	246.93	485.03	407.5	332.43
ENSG00000101474.12	APMAP	309.77	253.63	198.82	219.81	206.1	252.82	374.01	304.45	225.94	307.96	342.7	244.99
ENSG00000128383.13	APOBEC3A	0.07	0.06	0.35	1.26	2.04	1.81	0.06	0.77	0.66	1.1	0.49	0.11
ENSG00000179750.16	APOBEC3B	38.67	44.26	29.99	15.37	14.57	22.63	28.14	29.64	26.59	20.66	19.96	36.89
ENSG00000244509.4	APOBEC3C	0.07	0.51	0.99	2.01	3	4.11	51.01	30.74	0.3	31.16	38.13	22.77
ENSG00000243811.11	APOBEC3D	0.07	0	0.14	0.06	0.06	0.16	4.2	1.82	0	0.88	0.65	0.22
ENSG00000128394.17	APOBEC3F	0.33	0.34	1.77	1.66	2.3	3.45	20.07	9.51	1.01	6.8	9	3.43
ENSG00000239713.9	APOBEC3G	0.26	0.17	0.64	0.63	1.09	1.81	13.29	9.18	0.3	6.8	5.24	3.71
ENSG00000130208.9	APOC1	0.39	0.45	0.71	1.72	0.89	1.59	7.06	13.77	1.31	11.6	7.91	14.68
ENSG00000130203.10	APOE	0.2	0.57	1.35	1.78	0.89	5.7	79.71	85.21	1.01	57.85	43.8	18.67
ENSG00000100342.21	APOL1	62.94	45.45	58.21	33.55	56.17	48.15	20.52	18.08	48.53	40	20.62	20.64
ENSG00000128335.14	APOL2	16.44	18.5	14.11	18.7	23.45	12.55	7.51	6.25	9	9.61	6.16	5.79
ENSG00000128284.19	APOL3	12.89	12.99	12.41	9.75	17.06	10.9	16.14	9.73	14.84	13.87	12	5.62
ENSG00000221963.6	APOL6	26.57	25.19	21.63	13.08	21.15	17.09	52.13	21.51	39.7	27.51	52.74	18.5
ENSG00000178878.13	APOLD1	8.42	8.68	3.62	2.7	3.39	3.29	3.08	2.27	9.24	9.5	4.09	4.95
ENSG00000204444.11	APOM	5.39	3.69	3.33	5.68	3.64	4.6	2.47	3.54	4.05	4.14	2.78	2.59
ENSG00000184831.14	APOO	19.99	31.72	19.5	13.53	17.25	10.68	12.89	9.4	35.89	14.48	11.67	9.84
ENSG00000155008.14	APOOL	3.95	6.24	4.33	0.8	1.79	1.21	19.96	3.21	4.23	7.96	17.4	2.19
ENSG00000142192.21	APP	200.07	256.92	189.53	80.57	127.43	102.61	252.2	200.28	272.8	294.64	335.88	178.87
ENSG00000062725.10	APPBP2	9.14	5.79	6.59	4.19	5.24	5.64	32.68	10.56	10.49	12.76	26.73	7.53
ENSG00000157500.12	APPL1	5.52	8.68	9.79	3.04	5.69	3.45	12.28	3.82	10.31	9.01	14.73	3.71
ENSG00000136044.12	APPL2	9.21	15.26	7.59	3.5	6.9	3.23	15.14	9.4	16.69	19.39	19.96	9.5
ENSG00000198931.11	APRT	247.22	232.41	251.86	287.88	280.48	248	232.69	210.78	190.06	200.99	210.81	259.67
ENSG00000214293.9	APTR	7.37	6.58	3.4	7.86	7.54	7.29	47.76	57.95	32.85	28.84	61.58	19.79
ENSG00000137074.20	APTX	21.44	25.59	17.3	21.79	35.02	18.63	35.32	36.27	25.34	29.45	36	38.46
ENSG00000178301.4	AQP11	0.46	1.25	0.71	1.61	0.77	1.64	0.67	0.88	1.19	0.83	0.49	0.56
ENSG00000165272.16	AQP3	107.14	75.29	75.3	203.24	111.58	193.82	3.81	6.97	95.74	37.73	8.4	49.03
ENSG00000021776.11	AQR	5.13	6.35	10.07	3.67	4.86	3.51	33.41	7.46	6.14	13.2	28.85	7.03
ENSG00000078061.13	ARAF	73.46	67.07	69.49	75.53	70.74	57.25	60.04	59.05	77.08	64.86	61.53	57.24
ENSG00000186635.14	ARAP1	25.06	19.97	22.19	27.47	22.43	27.17	33.19	23.39	16.57	62.93	41.4	46.5
ENSG00000047365.12	ARAP2	3.29	4.48	5.03	2.81	4.28	3.62	6	2.38	3.28	3.09	11.24	3.15
ENSG00000120318.16	ARAP3	3.88	4.65	4.4	7.86	7.29	7.56	14.74	11.11	6.8	16.57	16.15	4.72
ENSG00000198576.4	ARC	0	0.11	0.07	0.4	0.19	0.33	0.22	0.06	0.12	0.11	0.05	0.06
ENSG00000095139.14	ARCN1	34.92	36.54	32.4	12.33	23.71	15.39	121.42	57.95	58.19	76.85	122.83	46.95
ENSG00000109321.11	AREG	68.33	194.62	190.1	288.23	381.39	280.38	150.12	232.79	743.35	16.57	221.67	132.31
ENSG00000119682.17	AREL1	4.6	6.92	4.04	2.29	5.94	3.12	11.77	5.86	5.07	9.5	14.89	6.75
ENSG00000143761.16	ARF1	448.74	457.32	413.74	444.84	424.78	448.34	400.75	399.45	367.53	374.59	460.73	373.25
ENSG00000253885.1	ARF1P3	0.2	0.11	0.07	0.34	0.19	0.05	0.06	0.11	0.06	0	0	0.06
ENSG00000134287.10	ARF3	216.58	245.23	210.52	174.56	170.69	200.83	210.89	254.8	190.77	485.36	356.77	456.75
ENSG00000168374.11	ARF4	112.46	136.74	131.67	61.53	94.84	76.86	201.75	163.95	114.7	100.55	218.78	83.11
ENSG00000272146.6	ARF4-AS1	5.98	4.31	3.76	5.22	3.96	5.81	4.04	7.63	6.8	4.36	3.11	3.32
ENSG00000004059.11	ARF5	355.41	282.45	501.24	310.07	255.49	358.17	245.08	321.15	313.64	315.08	256.96	308.02
ENSG00000165527.7	ARF6	96.02	98.1	92.25	155.18	133.95	113.07	171.09	129.5	122.87	139.5	256.41	128.99
ENSG00000101199.13	ARFGAP1	52.42	47.21	55.8	59.64	58.54	45.69	105.78	124.96	44.71	90.28	131.83	72.09
ENSG00000149182.15	ARFGAP2	161.66	137.2	179.96	128.17	113.75	150.38	108.02	114.07	168.95	114.59	109.8	99.81
ENSG00000242247.11	ARFGAP3	4.14	3.8	6.38	1.26	2.62	1.81	53.53	22.06	10.55	17.51	48.27	7.31
ENSG00000066777.9	ARFGEF1	7.63	7.15	8.3	2.52	4.22	3.89	23.15	6.03	7.75	16.91	31.91	5.74
ENSG00000124198.9	ARFGEF2	6.91	9.53	8.79	4.7	7.67	5.26	41.99	16.09	7.93	22.27	38.24	8.55
ENSG00000112379.9	ARFGEF3	2.63	4.82	2.98	1.84	2.11	1.48	22.25	11.11	5.84	7.29	15.93	2.81
ENSG00000164144.16	ARFIP1	3.35	4.71	5.6	4.13	3.71	3.51	21.53	7.41	5.43	10.66	15.93	5.23
ENSG00000132254.12	ARFIP2	61.82	68.2	84.88	76.44	73.04	68.15	47.31	66.85	64.15	37.96	39.76	43.69
ENSG00000101246.20	ARFRP1	64.58	51.58	54.6	78.28	80.52	90.99	122.88	103.73	73.63	97.18	142.8	61.68
ENSG00000081181.8	ARG2	2.37	4.37	3.19	5.05	4.35	4.38	16.99	9.18	8.7	5.52	12.33	2.47
ENSG00000134884.15	ARGLU1	113.98	152.12	82.46	58.04	84.16	55.39	51.12	29.97	153.39	97.62	79.09	35.37
ENSG00000175220.12	ARHGAP1	91.02	101.56	85.87	82.35	80.2	84.97	62.67	56.4	92.7	88.45	113.07	88.45
ENSG00000071205.12	ARHGAP10	10.65	13.16	8.93	2.87	4.73	3.89	14.69	8.29	18.3	13.09	12	7.87
ENSG00000198826.11	ARHGAP11A	11.11	17.7	11.98	8.89	15.85	10.41	8.07	3.93	9.78	12.98	8.35	9
ENSG00000285077.2	ARHGAP11B	5.72	8.28	4.68	4.01	6.52	3.67	6.61	3.54	6.68	7.85	7.2	6.13
ENSG00000165322.18	ARHGAP12	2.24	4.88	4.47	3.56	3.96	3.51	15.47	2.76	3.88	5.64	13.85	2.19
ENSG00000140750.17	ARHGAP17	29.66	31.49	22.9	40.83	40.07	42.51	44.23	49.76	34.04	61.27	51.93	57.69
ENSG00000146376.11	ARHGAP18	4.54	4.26	3.4	0.63	1.41	0.93	10.65	1.16	1.85	3.54	5.02	1.24
ENSG00000213390.11	ARHGAP19	3.88	5.28	2.34	2.24	4.09	1.31	8.46	5.25	4.71	7.46	9	6.47
ENSG00000269891.2	ARHGAP19-SLIT1	3.88	5.28	2.34	2.24	4.09	1.31	8.46	5.25	4.71	7.46	9	6.47
ENSG00000137727.12	ARHGAP20	0.07	0.28	0.14	0	0.06	0.33	0.11	0	0.06	0	0	0
ENSG00000107863.18	ARHGAP21	8.94	14.87	15.1	13.82	26.97	14.96	9.25	3.1	10.97	5.52	12.05	5.29
ENSG00000128805.15	ARHGAP22	0.99	1.19	1.56	1.09	1.28	0.66	4.04	4.42	0.54	4.31	4.96	10.23
ENSG00000275832.5	ARHGAP23	106.94	69.11	45.59	46.51	40.26	39.17	47.31	47.06	55.32	252.1	104.12	157.84
ENSG00000138639.18	ARHGAP24	0.26	0.74	0.43	1.09	2.88	1.21	4.37	1.38	0.83	7.57	3.55	1.69
ENSG00000163219.12	ARHGAP25	0.13	0.23	0.07	0.57	0.06	0.33	1.57	0.66	0.18	0.33	0.82	0.45
ENSG00000145819.18	ARHGAP26	12.76	14.36	9.15	2.24	4.09	2.3	35.65	16.92	34.82	95.36	52.53	14.84
ENSG00000159314.11	ARHGAP27	24.27	22.87	21.41	26.04	19.81	22.57	34.36	42.41	20.69	68.51	44.02	43.69
ENSG00000215769.8	ARHGAP27P1-BPTFP1-KPNA2P3	0.07	0	0	0	0.06	0	8.13	7.52	0.12	8.51	8.89	3.77
ENSG00000088756.13	ARHGAP28	0	0	0	0.11	0.06	0.11	2.47	0.44	0.06	1.1	2.78	1.46
ENSG00000137962.13	ARHGAP29	16.24	14.75	15.6	6.48	12.91	4.6	20.35	10.89	8.88	7.62	41.94	17.09
ENSG00000031081.11	ARHGAP31	10.06	12.94	11.7	6.88	7.6	10.35	0.39	0.66	10.67	1.44	0.65	0.96
ENSG00000241155.1	ARHGAP31-AS1	0.2	0.06	0.14	0.17	0.32	0.05	0.39	0.33	0	0.39	0.38	0.17
ENSG00000134909.18	ARHGAP32	6.64	9.7	9.86	11.13	15.53	13.26	21.08	6.69	14.9	23.09	22.69	9.78
ENSG00000004777.18	ARHGAP33	0.99	1.08	0.57	0.75	0.51	1.21	1.68	1.16	0.89	3.2	2.45	1.46
ENSG00000160007.19	ARHGAP35	10.26	13.67	8.65	3.15	6.33	4.71	53.98	24.27	11.39	55.86	54.11	17.54
ENSG00000089820.16	ARHGAP4	77.34	87.49	83.81	63.48	63.33	74.23	83.64	104.67	74.1	66.13	89.56	86.76
ENSG00000124143.10	ARHGAP40	0.72	1.19	0.71	0.69	1.47	1.81	0.56	0.55	3.34	0.39	0.22	0.28
ENSG00000165895.19	ARHGAP42	1.64	2.78	2.98	1.72	3.71	1.64	3.81	1.11	1.07	1.38	2.24	1.74
ENSG00000248027.1	ARHGAP42-AS1	0.07	0	0	0.17	0.06	0.11	0.11	0	0.06	0.06	0	0.06
ENSG00000006740.17	ARHGAP44	1.12	2.89	1.49	0.69	1.09	3.12	1.01	0.66	1.07	1.33	1.31	0.45
ENSG00000180448.10	ARHGAP45	19.27	12.2	19.85	26.04	25.31	22.68	16.48	23.5	8.94	7.9	9.05	4.67
ENSG00000100852.13	ARHGAP5	2.04	3.29	3.69	3.67	5.62	3.73	18.39	5.14	1.67	9.45	19.91	5.96
ENSG00000258655.2	ARHGAP5-AS1	1.78	1.02	0.57	0.63	1.15	0.77	2.35	1.66	0.83	3.7	4.75	4.5
ENSG00000241484.9	ARHGAP8	10.46	11.29	7.16	11.99	15.34	15.45	51.46	45.73	8.05	48.89	50.4	39.81
ENSG00000123329.20	ARHGAP9	0	0	0.07	0	0	0	0.73	0.11	0.12	0.28	0.71	0.06
ENSG00000141522.12	ARHGDIA	204.74	244.61	237.18	282.15	232.55	179.91	183.64	176.44	147.85	194.59	190.69	246.34
ENSG00000111348.9	ARHGDIB	64.39	93.68	61.19	12.62	29.97	18.41	18.11	23.33	73.74	120.28	54.43	56.74
ENSG00000076928.18	ARHGEF1	31.11	32.97	29.14	33.72	34.13	33.36	30.83	27.76	24.74	33.92	34.85	30.76
ENSG00000104728.16	ARHGEF10	2.7	2.61	2.13	1.61	2.62	1.97	2.35	1.55	2.86	2.21	2.62	1.12
ENSG00000074964.17	ARHGEF10L	2.63	4.14	5.53	3.78	2.49	5.04	21.41	17.97	5.54	26.69	32.07	13.38
ENSG00000132694.19	ARHGEF11	29.33	39.43	19.78	22.82	27.03	29.36	28.42	37.21	41.61	48.29	43.42	33.96
ENSG00000196914.9	ARHGEF12	10.72	11.12	12.91	5.91	12.4	8.38	19.68	4.26	9.06	15.52	27.33	7.7
ENSG00000130762.15	ARHGEF16	25.58	28.48	30.92	26.04	20.83	25.2	10.37	16.15	23.49	15.69	10.47	8.15
ENSG00000110237.5	ARHGEF17	8.88	9.31	7.59	4.87	6.77	3.51	8.74	8.4	4.83	8.07	9.49	5.96
ENSG00000104880.18	ARHGEF18	72.48	73.48	66.16	92.04	77.71	79.16	74.78	90.52	55.44	71.88	59.62	78.5
ENSG00000142632.17	ARHGEF19	5.85	5.56	8.3	6.48	5.69	5.64	17.49	9.57	5.72	20.61	22.96	11.86
ENSG00000116584.20	ARHGEF2	56.63	44.77	29.21	37.91	34.57	48.1	35.93	36.83	72.02	33.81	34.25	27.66
ENSG00000240771.8	ARHGEF25	0.13	0.17	0.35	0.06	0	0.38	1.96	2.27	0.06	5.52	3.11	2.36
ENSG00000114790.13	ARHGEF26	3.29	4.26	2.13	2.01	2.75	1.81	1.4	0.72	2.27	3.65	2.24	1.29
ENSG00000214944.9	ARHGEF28	7.17	11.52	11.2	5.45	7.22	4.6	9.42	7.74	14.43	8.34	13.69	9.9
ENSG00000163947.12	ARHGEF3	0.33	2.95	6.59	3.96	5.05	5.37	23.99	8.02	2.09	11.93	15	7.14
ENSG00000204959.4	ARHGEF34P	0	0	0	0	0	0	1.74	3.43	0	3.26	0.65	2.53
ENSG00000244198.7	ARHGEF35-AS1	0	0	0	0	0	0	2.97	4.92	0	3.98	4.25	2.36
ENSG00000183111.12	ARHGEF37	5.66	3.86	4.11	7.91	9.2	7.78	10.03	13.33	6.56	11.93	13.96	11.92
ENSG00000236699.9	ARHGEF38	0	0	0	0	0	0	0.22	0.11	0	0.17	0.11	0.06
ENSG00000137135.18	ARHGEF39	37.69	30.13	20.85	32.57	28.95	25.09	4.04	7.41	24.32	22.38	6.76	30.2
ENSG00000136002.20	ARHGEF4	10.46	20.99	32.55	34.75	41.67	33.8	20.52	19.35	23.85	4.81	20.94	19.17
ENSG00000165801.10	ARHGEF40	22.16	21.96	24.96	24.49	20.39	19.5	15.7	13.33	18.72	31.38	18.33	14.62
ENSG00000050327.15	ARHGEF5	0.59	0.34	0.57	0.75	0.45	0.88	0.78	2.21	0.83	4.09	1.15	1.07
ENSG00000102606.18	ARHGEF7	34.86	37.79	28.29	14.39	25.37	19.45	31.62	17.25	48.77	24.64	30.93	16.03
ENSG00000131089.17	ARHGEF9	16.31	24.97	14.47	7.57	10.61	8.22	18.22	8.52	23.13	14.03	21.05	5.23
ENSG00000117713.20	ARID1A	13.94	16.4	16.66	13.99	13.68	11.61	53.37	38.87	21.16	68.12	62.29	52.46
ENSG00000049618.24	ARID1B	18.74	18.72	11.91	9.63	12.33	12.65	23.71	16.04	23.37	36.35	32.4	20.07
ENSG00000189079.17	ARID2	8.48	9.42	9.22	3.73	5.43	6.08	17.71	5.47	10.61	13.48	16.42	5.68
ENSG00000116017.11	ARID3A	11.18	13.11	9.29	16.29	9.91	16.98	6.78	7.91	8.94	12.15	13.8	8.43
ENSG00000179361.17	ARID3B	8.29	9.08	5.39	10.15	8.76	9.09	7.18	10.23	9.06	4.59	10.69	7.31
ENSG00000227288.3	ARID3BP1	0.2	0	0	0	0.19	0	0.06	0.06	0.12	0	0.11	0.22
ENSG00000032219.19	ARID4A	3.62	2.33	3.05	2.35	3.32	2.63	9.64	3.37	3.82	8.18	10.8	3.54
ENSG00000054267.22	ARID4B	8.48	8.34	8.86	4.87	6.45	5.53	22.98	7.41	8.82	15.86	23.45	8.88
ENSG00000196843.17	ARID5A	13.22	12.65	16.73	15.77	14	16.6	31	28.2	12.58	13.43	27.27	13.27
ENSG00000150347.16	ARID5B	2.1	3.18	1.28	1.03	1.79	1.21	20.69	3.76	4.53	22.65	28.36	8.6
ENSG00000166233.15	ARIH1	17.36	26.04	24.18	10.04	18.53	11.61	111.83	37.99	28.26	53.09	92.78	22.38
ENSG00000177479.19	ARIH2	70.77	78.3	53.18	46.68	79.95	45.41	71.98	69.17	73.57	59.17	68.78	57.75
ENSG00000221883.4	ARIH2OS	3.09	2.16	3.83	2.01	1.6	2.19	1.85	1.77	3.58	2.65	3.27	1.46
ENSG00000120805.14	ARL1	59.39	65.82	46.51	76.84	75.41	70.51	82.52	105.45	86.92	105.08	131.56	90.64
ENSG00000175414.7	ARL10	0	0.11	0	0.34	0.96	0.33	4.54	4.15	0	5.47	6.65	1.12
ENSG00000152213.4	ARL11	1.45	1.65	1.13	1.03	0.77	1.15	0.84	1.94	1.07	1.88	1.64	1.69
ENSG00000169379.16	ARL13B	2.63	2.16	3.62	1.78	3.07	1.37	13.4	3.21	5.19	5.14	9.98	2.47
ENSG00000179674.4	ARL14	0	0.79	0.57	0.4	0.83	0.11	2.35	1.38	0.18	1.22	3.44	0.9
ENSG00000152219.5	ARL14EP	3.49	6.07	8.44	5.16	6.33	3.62	30.38	6.14	9.54	7.57	14.62	4.61
ENSG00000185305.11	ARL15	2.1	3.4	4.54	2.18	3.45	2.19	13.96	4.92	4.83	11.77	18.87	8.83
ENSG00000214087.8	ARL16	44.26	41.99	39	50.52	49.21	38.9	69.06	74.32	34.22	64.14	59.89	51.67
ENSG00000213465.8	ARL2	165.28	179.3	175.35	232.08	228.02	210.86	116.54	114.9	140.57	110.39	103.8	131.35
ENSG00000102931.8	ARL2BP	42.55	53.11	47.44	22.88	29.78	24.87	82.8	83.66	71.6	76.35	84.92	50.21
ENSG00000273003.1	ARL2-SNX15	161.26	172.38	169.25	224.63	221.3	204.5	109.54	108.71	135.03	105.86	97.91	125.11
ENSG00000138175.9	ARL3	70.17	74.73	53.18	104.94	122.95	112.52	138.01	154.22	81.49	100	135.65	128.6
ENSG00000122644.13	ARL4A	9.34	14.13	11.77	2.58	7.35	2.68	36.44	11.28	11.92	13.7	25.14	7.08
ENSG00000188042.8	ARL4C	5	18.33	3.97	9.52	15.66	9.15	20.85	33.84	6.62	30.88	18.54	24.4
ENSG00000175906.5	ARL4D	12.23	16.06	15.32	16.29	17.96	15.34	17.77	11.5	12.22	10.39	9.6	6.64
ENSG00000162980.17	ARL5A	8.94	12.09	9.57	11.13	10.29	11.89	21.02	15.26	9.3	19.78	25.64	17.88
ENSG00000165997.5	ARL5B	5.2	7.83	6.74	5.79	7.41	4.71	29.26	7.13	10.31	10.88	32.24	6.92
ENSG00000113966.10	ARL6	1.97	3.74	1.84	2.06	2.17	2.3	4.37	3.1	3.34	2.32	3.55	1.91
ENSG00000170540.15	ARL6IP1	76.55	83.18	70.06	43.07	72.34	52.54	144.52	51.7	88.95	59.5	119.45	51.9
ENSG00000182196.13	ARL6IP4	282.67	266.11	341.84	283.52	306.62	287.28	213.8	249.38	236.32	348.12	257.23	289.19
ENSG00000144746.7	ARL6IP5	14.01	13.96	15.32	5.85	9.91	5.64	28.2	10.67	17.17	18.95	30.22	11.81
ENSG00000177917.11	ARL6IP6	41.04	40.63	19.14	37.96	31.31	34.18	66.32	74.92	41.67	76.8	70.2	63.43
ENSG00000143862.8	ARL8A	32.42	29.68	40.56	36.53	39.56	44.81	40.36	70.33	32.73	61.93	60.05	50.61
ENSG00000134108.14	ARL8B	17.36	28.31	24.96	17.49	20.77	17.26	138.07	47.33	34.28	63.98	116.83	40.09
ENSG00000260896.6	ARLNC1	0	0.23	0.07	0	0	0.11	0	0	0	0	0	0
ENSG00000104442.10	ARMC1	8.62	11.75	8.86	3.1	4.41	2.25	26.8	8.96	14.84	13.98	27.54	7.65
ENSG00000170632.14	ARMC10	44.33	46.87	34.32	57.46	49.27	55	174.67	211.67	59.79	128.89	207.43	183.42
ENSG00000178660.6	ARMC10P1	0.07	0.06	0	0.06	0.13	0.16	0.17	0.28	0	0.44	0.11	0.51
ENSG00000118690.13	ARMC2	3.75	3.86	2.62	2.35	2.56	2.03	4.99	3.98	4.23	5.41	6.33	4.1
ENSG00000140691.18	ARMC5	6.31	8.11	7.73	6.88	4.54	4.22	3.7	2.93	4.89	4.53	5.45	4.16
ENSG00000105676.14	ARMC6	28.87	33.82	29	47.88	49.08	33.97	22.14	19.85	26.29	23.15	20.34	26.54
ENSG00000125449.7	ARMC7	22.16	18.55	10.99	16.86	11.76	15.12	14.57	13.49	14.49	26.63	16.36	16.76
ENSG00000114098.18	ARMC8	4.34	5.45	6.59	1.09	2.3	1.92	16.03	3.43	4.77	8.12	16.96	5.17
ENSG00000135931.18	ARMC9	11.64	11.4	12.55	6.31	11.12	6.03	43.28	14.21	12.28	15.03	18.76	12.99
ENSG00000126947.13	ARMCX1	0.46	2.27	4.4	1.95	4.6	3.45	7.12	7.08	2.38	6.74	8.29	2.81
ENSG00000184867.14	ARMCX2	0.07	0.68	0.85	1.32	0.64	0.71	4.37	3.21	1.01	2.54	3.65	0.11
ENSG00000102401.20	ARMCX3	0.53	1.59	2.2	4.01	6.52	7.34	59.2	29.75	2.44	28.01	58.31	15.41
ENSG00000196440.11	ARMCX4	0.26	0.57	0.57	1.43	1.66	0.71	14.29	8.18	0.54	6.96	11.18	4.1
ENSG00000125962.14	ARMCX5	3.81	2.5	3.26	1.66	3.07	1.1	20.57	8.13	5.66	10.11	23.51	4.39
ENSG00000286237.1	ARMCX5-GPRASP2	3.68	3.23	1.63	1.2	2.81	2.14	3.64	3.48	5.13	4.03	2.56	2.76
ENSG00000198960.11	ARMCX6	0.53	2.44	3.69	6.37	5.43	7.45	29.82	17.47	2.92	27.02	31.14	14.39
ENSG00000198520.12	ARMH1	0.72	1.13	0.99	0.75	0.64	0.44	7.79	5.14	1.37	6.85	4.09	0.73
ENSG00000120029.13	ARMH3	9.14	9.48	10	8.03	14.63	7.34	26.63	16.04	11.68	19.39	26.67	10.91
ENSG00000139971.15	ARMH4	18.35	15.83	12.13	18.18	16.04	15.45	28.48	19.24	15.98	35.14	28.2	20.58
ENSG00000146476.11	ARMT1	4.67	8.74	7.73	4.53	4.67	2.85	15.98	4.42	9.48	7.18	20.51	3.88
ENSG00000143437.21	ARNT	23.48	24.45	17.3	11.13	16.17	11.72	33.47	20.02	29.45	34.86	31.04	16.03
ENSG00000172379.21	ARNT2	0	0	0	0.06	0.19	0.27	6.56	2.49	0.12	2.76	1.42	0.17
ENSG00000133794.19	ARNTL	4.67	7.89	3.69	3.27	5.11	5.09	16.14	12.16	15.14	5.36	13.69	5.12
ENSG00000029153.14	ARNTL2	1.25	3.06	4.68	4.01	6.39	3.62	15.42	10.78	5.48	20.72	30.76	29.63
ENSG00000241685.10	ARPC1A	77.41	92.88	63.82	69.91	86.21	81.46	568.76	351.84	65.52	420.5	467.22	480.42
ENSG00000130429.15	ARPC1B	148.9	156.09	176.42	217.46	196.32	324.31	864.85	977.6	154.64	878.51	961.01	1258.47
ENSG00000163466.16	ARPC2	244.07	259.64	232.93	141.82	253.51	144.24	352.71	324.08	332.42	335.58	321.48	323.77
ENSG00000111229.16	ARPC3	131.67	181	138.69	79.94	98.73	74.89	316.22	196.41	171.63	455.03	338.99	224.47
ENSG00000241553.12	ARPC4	61.89	68.32	53.75	98.24	87.61	92.75	63.57	75.14	54.49	79.67	75.6	111.67
ENSG00000250151.9	ARPC4-TTLL3	188.1	202.28	166.7	270.1	254.15	262.74	260.33	315.67	145.64	296.24	301.52	324.72
ENSG00000162704.16	ARPC5	367.12	395.25	382.05	213.45	338.06	215.52	272.89	217.14	350.78	282.26	243.59	274.34
ENSG00000136950.13	ARPC5L	186.59	189.34	163.09	223.42	242.2	244.88	188.69	205.58	205.62	154.75	142.36	161.66
ENSG00000242498.8	ARPIN	11.31	12.65	16.45	16.11	21.66	22.79	35.93	36.66	10.08	52.27	50.07	35.59
ENSG00000250021.7	ARPIN-AP3S2	11.31	12.65	16.45	16.11	21.66	22.79	35.93	36.66	10.08	52.27	50.07	35.59
ENSG00000128989.11	ARPP19	56.63	73.88	48	84.24	83.46	64.97	85.6	68.07	58.96	74.59	98.72	71.97
ENSG00000137486.17	ARRB1	31.63	19.18	12.13	7.17	7.92	27.94	1.79	3.54	12.28	18.73	4.47	3.77
ENSG00000141480.18	ARRB2	30.52	36.65	26.38	26.55	26.33	23.83	31	30.58	25.93	18.34	22.64	18.95
ENSG00000197070.14	ARRDC1	145.94	162.5	202.72	168.49	126.79	169.55	158.31	220.35	173.36	140.33	125.89	96.49
ENSG00000203993.6	ARRDC1-AS1	16.05	11.86	15.03	16.63	14.12	22.24	13.57	15.26	13.65	10.55	7.42	6.19
ENSG00000105643.10	ARRDC2	12.5	8.91	13.76	11.24	9.97	13.04	5.44	10.06	12.16	9.12	8.67	6.52
ENSG00000113369.9	ARRDC3	16.51	20.09	33.11	31.43	41.54	35.88	210.21	42.41	35.35	289.67	203.18	71.8
ENSG00000281357.3	ARRDC3-AS1	6.25	6.01	7.02	4.36	5.94	5.86	3.03	4.31	5.54	2.82	2.89	1.97
ENSG00000140450.9	ARRDC4	5.13	5.5	7.45	2.87	3.26	4.82	1.35	1.22	3.04	0.99	1.96	0.62
ENSG00000100299.18	ARSA	9.14	7.55	12.69	11.3	10.42	11.5	40.31	22.39	10.49	28.78	23.4	9.45
ENSG00000113273.17	ARSB	11.84	14.53	4.68	6.54	8.69	6.46	10.31	9.95	7.45	12.98	7.75	17.71
ENSG00000006756.16	ARSD	0.26	0.51	1.49	0.4	0.06	3.18	38.06	28.75	0.72	18.84	20.56	4.44
ENSG00000141337.12	ARSG	0.26	0.34	0.28	0.11	0	0.44	5.05	3.32	0.06	2.04	4.96	0.9
ENSG00000183876.9	ARSI	43.14	65.76	66.51	13.08	20.71	35.23	8.74	38.93	30.11	9.12	45.27	59.66
ENSG00000180801.14	ARSJ	0.13	0	0.28	0.06	0.83	0	0.67	0.72	0.24	1.1	1.04	1.35
ENSG00000164291.17	ARSK	5	5.73	5.74	4.3	6.58	3.67	12.72	5.25	5.37	6.08	10.25	4.33
ENSG00000111339.12	ART4	8.94	10.1	12.91	3.27	8.24	4.05	0	0	9.24	0	0	0
ENSG00000167311.14	ART5	0	0.17	0.14	0	0.13	0.33	0.06	0.06	0.06	0.22	0.11	0.06
ENSG00000117407.17	ARTN	0.2	0.34	0.71	15.2	18.79	8.66	51.74	30.41	0	9.56	16.53	23.28
ENSG00000173409.14	ARV1	7.1	11.4	9.43	4.59	4.35	3.23	22.03	5.64	10.91	19.78	24.6	5.45
ENSG00000099889.14	ARVCF	17.43	20.71	16.59	17.43	11.63	15.56	13.73	13.38	23.79	6.52	14.45	5
ENSG00000214435.8	AS3MT	2.89	1.65	3.76	0.8	1.85	0.88	5.55	1.94	2.68	2.15	2.51	1.07
ENSG00000104763.20	ASAH1	52.09	59.63	52.83	31.48	31.51	27.34	79.71	29.25	51.87	64.09	66.43	26.32
ENSG00000204147.11	ASAH2B	1.12	1.99	1.7	2.24	2.62	2.36	7.85	2.6	2.03	2.32	7.58	1.86
ENSG00000153317.15	ASAP1	3.29	6.81	5.46	4.07	7.03	5.26	8.86	5.36	4.83	9.61	9.65	5.45
ENSG00000151693.11	ASAP2	16.31	31.49	22.48	12.04	15.08	13.04	55.5	28.48	26.83	30.83	65.02	21.54
ENSG00000088280.19	ASAP3	8.22	8.17	5.6	4.93	6.13	5.64	23.6	15.32	8.7	21.44	23.4	9.56
ENSG00000065802.12	ASB1	12.3	14.47	11.84	15.83	13.04	11.94	17.94	18.14	11.63	20.5	19.64	18.72
ENSG00000196372.13	ASB13	16.64	21.28	18.36	27.35	30.93	20.16	6.61	6.41	14.19	5.64	6.71	6.07
ENSG00000267080.6	ASB16-AS1	19.53	16.45	12.62	17.66	12.59	16.76	17.6	19.68	15.8	22.76	18.38	14.06
ENSG00000100628.12	ASB2	0	0	0	0.11	0.06	0.33	2.19	2.71	0	1.55	1.85	2.76
ENSG00000115239.24	ASB3	9.6	7.26	9.01	5.28	10.16	4.38	17.55	11	11.68	10.66	18.22	7.03
ENSG00000148331.12	ASB6	32.1	36.48	38.79	56.26	43.2	53.69	42.04	58.89	28.2	38.29	39.82	29.8
ENSG00000183475.13	ASB7	4.41	6.41	4.33	4.07	4.22	2.47	20.74	7.69	7.21	11.77	19.69	4.89
ENSG00000177981.11	ASB8	13.55	14.81	7.59	6.19	10.42	5.53	24.22	15.76	14.78	29.56	26.45	18.5
ENSG00000258527.1	ASB9P1	0	0	0.21	0.17	0.58	0.22	0	0	0.12	0.11	0.11	0.39
ENSG00000138303.18	ASCC1	5.72	5.45	4.82	4.99	5.11	3.62	16.82	8.02	10.85	7.57	13.96	6.97
ENSG00000100325.15	ASCC2	29	33.02	27.16	23.23	26.97	24.6	55.05	47.28	41.37	44.81	53.94	39.92
ENSG00000112249.14	ASCC3	8.02	10.95	12.62	7	11.12	9.75	34.31	9.01	8.47	16.69	30.22	14.84
ENSG00000183734.4	ASCL2	98.26	64.63	79.7	19.9	12.33	44.1	18.72	16.09	111.72	10.22	9.98	5.23
ENSG00000286053.2	ASDURF	5.2	8	6.88	7.86	8.82	6.19	29.99	13.16	7.99	10.22	20.94	10.68
ENSG00000111875.8	ASF1A	9.34	13.11	10.64	8.26	6.26	6.96	46.58	23.28	11.27	29.72	56.73	25.47
ENSG00000105011.9	ASF1B	88.26	90.33	62.19	77.65	68.38	50.07	13.17	22.39	52.82	58.4	12.82	41.55
ENSG00000116539.13	ASH1L	5.13	7.15	6.38	3.38	5.11	3.23	22.98	5.14	6.44	10.61	18.6	4.61
ENSG00000235919.4	ASH1L-AS1	1.18	0.79	0.71	1.66	0.96	1.1	0.5	0.33	1.43	1.88	1.2	1.69
ENSG00000129691.16	ASH2L	40.58	44.99	27.51	10.67	19.11	11.29	79.21	43.9	69.09	46.08	66.54	22.15
ENSG00000110881.12	ASIC1	3.81	5.84	3.05	1.15	0.89	2.9	0.28	0.17	1.97	0.39	0.16	0.17
ENSG00000126522.17	ASL	22.82	22.47	28.01	25.18	26.84	23.89	38.62	29.86	28.32	28.89	37.31	20.41
ENSG00000070669.17	ASNS	26.11	44.2	21.98	12.44	21.66	8.33	179.33	131.21	157.45	39.67	151.85	39.53
ENSG00000138381.10	ASNSD1	5.2	8	6.88	7.86	8.82	6.19	29.99	13.16	7.99	10.22	20.94	10.68
ENSG00000248498.4	ASNSP1	3.35	6.07	6.88	4.19	3.51	4.88	0	0	26.17	0	0	0
ENSG00000198363.18	ASPH	39.66	49.25	33.04	21.33	34.64	23.01	51.57	22.28	46.32	74.48	53.45	31.09
ENSG00000174939.11	ASPHD1	0.26	0.74	0.92	4.65	3.2	5.26	9.47	10.56	0.12	7.02	12.05	3.26
ENSG00000128203.7	ASPHD2	0.66	1.53	0.99	0.8	0.7	2.96	6.5	8.24	0.3	2.38	7.53	2.53
ENSG00000066279.18	ASPM	5.85	5.16	5.46	3.5	6.33	3.51	2.69	1.38	3.88	2.54	3.71	3.49
ENSG00000169696.16	ASPSCR1	32.56	33.99	28.58	17.26	17.13	12.87	24.5	19.13	26.83	18.9	31.25	15.58
ENSG00000162174.12	ASRGL1	3.42	8.91	5.39	4.42	5.3	6.14	1.4	2.82	3.93	6.85	2.51	5.4
ENSG00000130707.18	ASS1	162.65	204.49	202.58	71.68	59.18	284.43	135.32	266.02	234.83	165.69	141.6	39.59
ENSG00000217791.4	ASS1P9	0	0.11	0.14	0	0.06	0.38	0.11	0.28	0.18	0.11	0.11	0.06
ENSG00000034533.12	ASTE1	1.12	2.84	2.48	1.32	1.28	0.66	6.39	1.94	3.46	3.59	5.89	2.53
ENSG00000152092.16	ASTN1	0.13	0.85	0.64	1.26	0.38	1.53	0	0	0.24	0	0	0
ENSG00000148219.16	ASTN2	7.43	5.45	5.53	2.98	3.07	3.67	2.58	2.38	6.32	1.27	2.29	0.28
ENSG00000171456.20	ASXL1	34.13	41.48	30.28	19.04	20.26	17.09	38.51	27.65	33.03	56.46	43.04	41.27
ENSG00000143970.17	ASXL2	17.17	23.26	16.95	9.52	11.76	11.67	31.28	13.66	21.16	30.5	30.38	14.34
ENSG00000154438.8	ASZ1	0.2	0.23	0.21	0.92	0.32	1.15	0	0	0.48	0	0	0
ENSG00000138138.13	ATAD1	7.43	11.29	10.42	6.37	12.27	5.97	45.18	12.99	14.49	18.62	37.42	10.29
ENSG00000156802.13	ATAD2	42.82	66.67	46.23	26.32	28.89	24.43	32.29	13.66	35.47	34.64	26.73	25.7
ENSG00000119778.15	ATAD2B	2.5	3.18	2.84	1.32	1.15	1.59	7.68	2.05	3.76	4.59	8.62	3.43
ENSG00000197785.14	ATAD3A	78.86	104.57	100.19	97.15	106.85	78.39	63.57	91.4	56.93	60.22	68.94	70.4
ENSG00000160072.20	ATAD3B	44.46	66.27	49.92	68.59	85.57	48.59	42.6	51.15	43.04	37.35	30.93	79.34
ENSG00000215915.10	ATAD3C	0	0	0	0	0	0	0.17	0.06	0	0.28	0.33	0.17
ENSG00000176208.9	ATAD5	3.35	4.26	2.69	1.43	1.79	1.26	4.99	1.49	2.86	3.87	4.91	3.65
ENSG00000137343.18	ATAT1	12.3	16.62	13.33	24.49	21.92	14.85	10.59	12.39	16.16	17.07	19.42	13.61
ENSG00000107669.17	ATE1	2.5	4.37	3.62	2.41	4.41	2.19	18.72	4.09	6.14	7.9	14.56	3.21
ENSG00000226864.2	ATE1-AS1	1.91	1.02	1.42	2.01	0.89	1.21	5.16	4.31	2.38	4.75	5.95	2.92
ENSG00000123268.9	ATF1	25.12	27.29	23.47	4.07	5.43	7.23	29.49	13.22	37.32	21.33	32.07	14.73
ENSG00000115966.17	ATF2	3.35	5.05	4.68	2.01	4.98	2.63	52.13	7.96	8.41	11.93	31.14	4.72
ENSG00000162772.17	ATF3	22.16	32.85	13.97	10.95	17.13	11.83	37.67	27.04	52.82	17.79	38.84	3.99
ENSG00000128272.15	ATF4	222.1	231.1	149.47	192.86	188.59	148.19	240.43	233.84	364.01	136.35	220.74	185.28
ENSG00000169136.12	ATF5	6.18	8	5.96	5.62	4.92	3.78	13.01	14.04	5.96	29.23	16.25	21.59
ENSG00000118217.6	ATF6	11.58	8	18.01	2.52	5.37	3.4	65.76	20.68	29.69	14.97	48.05	7.08
ENSG00000213676.13	ATF6B	89.05	72.91	54.74	74.44	54.26	67.16	58.41	55.9	83.94	95.19	88.2	66.91
ENSG00000170653.19	ATF7	26.64	34.27	17.16	26.44	28.5	23.5	48.43	31.52	37.08	58.51	48.87	44.76
ENSG00000171681.12	ATF7IP	5.26	9.36	8.15	2.81	4.47	3.94	32.74	7.63	7.63	20.77	25.04	8.83
ENSG00000166669.13	ATF7IP2	3.68	3.63	2.27	11.87	6.65	5.92	10.71	6.08	7.21	10.94	19.58	4.84
ENSG00000267281.2	ATF7-NPFF	26.64	34.27	17.16	26.44	28.5	23.5	48.43	31.52	37.08	58.51	48.87	44.76
ENSG00000152348.16	ATG10	23.94	24.85	23.9	16.97	25.18	16.76	24.05	19.52	18.66	18.23	22.69	14.45
ENSG00000123395.14	ATG101	48.67	54.36	68.71	73.86	60.33	65.96	83.53	84.66	68.08	79.78	100.96	70.34
ENSG00000145782.13	ATG12	51.04	55.66	44.6	69.56	65.06	68.31	70.41	65.3	65.4	41.82	64.58	56.34
ENSG00000175224.16	ATG13	30.52	30.19	20	21.56	21.02	21.86	33.52	36.22	36.72	24.7	46.69	25.47
ENSG00000126775.9	ATG14	15.19	21.73	9.22	6.94	13.61	6.9	33.58	26.54	26.41	37.07	40.09	15.13
ENSG00000085978.22	ATG16L1	16.64	15.26	13.54	8.89	18.79	11.23	21.75	22.5	13.65	22.82	20.02	21.59
ENSG00000168010.11	ATG16L2	9.01	8.91	8.72	8.95	8.82	7.67	3.42	3.37	9.42	9.78	4.85	2.02
ENSG00000110046.13	ATG2A	7.56	7.38	7.66	7.86	6.77	7.89	5.38	5.81	6.68	6.69	8.62	6.13
ENSG00000066739.12	ATG2B	1.05	1.48	0.92	0.52	1.02	0.82	3.92	1	1.43	2.38	4.58	0.9
ENSG00000144848.11	ATG3	59.52	71.49	47.44	22.65	32.4	27.56	95.13	58.11	94.55	76.68	92.78	51.96
ENSG00000101844.18	ATG4A	0.92	1.76	1.7	0.63	1.47	0.71	3.87	0.72	0.95	1.44	3.44	0.96
ENSG00000168397.17	ATG4B	72.08	96.46	70.2	88.72	94.58	82.89	118.34	89.41	60.27	103.37	117.32	94.86
ENSG00000125703.15	ATG4C	3.49	5.16	5.32	2.18	3.58	1.59	6.33	1.55	3.46	2.04	3.93	1.35
ENSG00000130734.10	ATG4D	31.63	28.88	31.77	17.2	16.55	18.57	27.75	28.7	20.93	20.66	21.65	22.32
ENSG00000057663.16	ATG5	9.47	12.26	13.47	6.02	10.22	8.71	62.17	17.31	10.19	27.9	46.64	19.29
ENSG00000197548.12	ATG7	12.96	23.83	12.55	14.57	17.77	15.94	14.91	9.34	14.67	9.5	11.62	8.66
ENSG00000198925.12	ATG9A	73.13	85.79	78.21	79.31	74.64	73.9	83.24	83.94	59.79	77.85	83.29	77.37
ENSG00000181652.19	ATG9B	2.1	3.8	2.48	2.29	1.53	6.57	0.28	0.44	8.76	0.11	0.33	0.28
ENSG00000138363.15	ATIC	46.04	51.18	47.29	13.76	33.61	13.2	61.55	35.5	47.99	35.75	41.89	32.89
ENSG00000198513.13	ATL1	0	0	0.07	0	0	0	1.18	0.28	0	0.17	0.33	0.11
ENSG00000119787.14	ATL2	5.85	7.38	10	7.86	13.55	7.45	28.14	24.33	14.19	29.01	51.49	26.77
ENSG00000184743.13	ATL3	14.53	17.99	12.27	8.89	19.3	11.39	21.3	9.29	16.69	13.09	20.62	17.37
ENSG00000149311.19	ATM	2.83	3.57	2.91	2.87	4.98	4.22	6.28	2.54	2.44	2.15	5.89	2.08
ENSG00000166454.10	ATMIN	14.14	20.6	15.17	6.08	10.99	6.25	26.8	19.68	19.73	20.22	34.47	14.34
ENSG00000111676.15	ATN1	19.6	22.81	16.1	21.45	21.02	19.01	27.02	28.7	17.35	46.41	40.09	33.46
ENSG00000179774.9	ATOH7	0	0.34	0.35	0.11	0.19	0.11	0.17	0.17	0.42	0.28	0.05	0.22
ENSG00000168874.13	ATOH8	24.2	4.37	2.13	0.86	0.89	0.55	8.63	6.25	7.93	40.94	6.16	1.07
ENSG00000177556.12	ATOX1	340.02	325.18	358.36	237.19	279.01	386.49	73.49	112.97	257.12	99.06	90.71	137.87
ENSG00000145246.14	ATP10D	19.86	24.63	25.88	8.03	16.93	7.29	16.37	6.47	24.5	6.24	12.71	4.89
ENSG00000068650.18	ATP11A	118.38	133.57	86.01	33.83	63.33	53.3	12.44	16.26	156.73	10.22	18.65	9.9
ENSG00000058063.16	ATP11B	3.49	6.98	8.15	5.51	9.27	7.18	39.41	15.26	6.08	24.92	45.38	16.81
ENSG00000101974.14	ATP11C	1.97	3.18	2.2	0.8	1.09	1.53	6.11	2.49	1.91	4.53	9.16	3.32
ENSG00000075673.12	ATP12A	0.07	0.06	0.57	0.17	0.83	0.27	0	0.06	0	0.5	0	0
ENSG00000105726.17	ATP13A1	46.37	49.99	43.4	47.88	49.91	54.67	50.34	51.37	45.19	51.05	53.94	40.6
ENSG00000159363.19	ATP13A2	43.28	46.98	50.98	51.78	49.59	43.5	33.24	36.6	38.21	44.42	42.93	52.52
ENSG00000133657.16	ATP13A3	12.63	15.72	14.39	5.05	9.59	6.79	13.51	5.09	9.12	12.49	20.73	6.07
ENSG00000127249.15	ATP13A4	0.26	0.28	0.14	0.06	0.06	0.16	0.45	0	0.18	0.77	0.44	0.22
ENSG00000163399.16	ATP1A1	287.8	332.04	267.53	237.36	526.39	263.07	404.45	595.3	287.29	775.41	637.45	623.08
ENSG00000203865.11	ATP1A1-AS1	4.93	3.46	3.83	3.27	4.86	4.27	10.71	10.28	4.23	6.52	9.6	4.22
ENSG00000105409.19	ATP1A3	0	0.23	0.28	0.46	0.19	0.38	0.39	0.55	0	0.39	1.09	0.51
ENSG00000132681.17	ATP1A4	3.09	1.82	0.99	1.72	0.38	3.73	7.34	1.27	9.96	29.12	8.35	1.12
ENSG00000143153.13	ATP1B1	49.59	86.93	61.19	13.42	24.22	14.96	97.93	61.04	55.44	193.81	122.72	93.85
ENSG00000129244.9	ATP1B2	0	0	0.14	0.23	0.13	0.22	0	0	0	0	0	0.06
ENSG00000069849.11	ATP1B3	64.91	84.26	54.95	30.91	52.15	36.7	102.75	58.11	49.84	140.99	124.47	224.52
ENSG00000271707.1	ATP1B3P1	0.13	0.06	0	0.29	0.06	0.05	0.22	0	0	0.17	0.22	0.11
ENSG00000166896.9	ATP23	7.1	7.15	5.53	8.54	7.92	6.19	8.8	7.58	9.6	8.29	8.84	11.3
ENSG00000196296.14	ATP2A1	0.53	0.91	0.14	0.23	0.06	0.27	0	0	0.54	0	0	0.06
ENSG00000260442.5	ATP2A1-AS1	16.24	15.49	9.5	14.74	12.14	15.07	9.19	10.23	12.22	5.3	4.85	3.54
ENSG00000174437.17	ATP2A2	195.92	160.4	140.89	75.87	164.17	87.1	404.56	343.32	573.03	340.17	761.87	354.81
ENSG00000074370.18	ATP2A3	0	0	0	0	0.13	0	3.31	1.55	0.06	2.15	3.49	0.51
ENSG00000070961.15	ATP2B1	4.47	6.64	11.2	8.09	12.33	8	24.16	3.21	11.86	8.95	20.24	4.61
ENSG00000271614.1	ATP2B1-AS1	1.38	1.42	2.34	3.44	1.98	2.79	1.68	1.44	6.38	2.71	2.45	0.51
ENSG00000058668.15	ATP2B4	39.72	33.25	55.95	10.95	18.72	22.68	45.07	22.06	45.67	129.06	67.47	26.03
ENSG00000017260.20	ATP2C1	9.21	14.07	14.75	6.77	11.69	11.94	26.07	8.52	10.61	21.1	36.93	13.78
ENSG00000064270.13	ATP2C2	0.13	0.96	1.56	3.56	1.41	1.92	3.92	1.38	1.67	1.77	2.02	0.62
ENSG00000152234.16	ATP5F1A	65.64	60.2	91.33	13.71	61.99	20.16	104.27	37.21	68.68	40.83	58.91	46
ENSG00000110955.9	ATP5F1B	438.81	468.28	332.77	313.4	460.63	270.68	336.46	308.49	362.23	440.88	313.03	547.39
ENSG00000165629.20	ATP5F1C	106.02	132.49	76.93	85.33	169.61	67.77	111.55	62.98	132.7	93.2	96.54	81.2
ENSG00000099624.8	ATP5F1D	161.99	121.2	177.69	148.59	131.13	131.48	62.17	71.72	119.77	92.54	66.33	81.81
ENSG00000124172.10	ATP5F1E	532.66	847.53	287.39	1151.7	512.91	556.43	1128.43	1033.17	728.92	1642.7	1344.73	1128.41
ENSG00000180389.7	ATP5F1EP2	0.53	1.02	0.35	1.78	0.45	0.49	2.47	1.99	1.07	2.98	3.33	1.57
ENSG00000130770.18	ATP5IF1	599.68	582.66	485.43	1053	1041.53	851.16	393.19	534.58	595.8	545.3	397.35	405.98
ENSG00000159199.14	ATP5MC1	134.89	106.73	108.35	167.28	132.16	138.27	43.22	76.47	75.65	76.57	41.51	118.93
ENSG00000135390.21	ATP5MC2	295.37	258.45	235.06	283.81	271.66	296.98	177.65	212.5	292.36	290.28	197.45	298.58
ENSG00000225712.1	ATP5MC2P1	0	0.06	0.14	0.06	0	0.16	0.06	0.06	0.06	0	0	0
ENSG00000228847.1	ATP5MC2P4	2.7	2.21	1.99	2.75	2.49	2.36	1.74	1.99	2.21	2.6	1.96	2.42
ENSG00000154518.9	ATP5MC3	365.34	339.76	328.09	366.1	390.65	292.43	209.71	285.82	219.15	431.6	199.41	467.1
ENSG00000173915.16	ATP5MD	633.09	696.14	469.26	1181.92	1185.32	971.41	481.81	726.29	475.68	857.51	588.15	960.68
ENSG00000231549.1	ATP5MDP1	95.5	115.13	70.77	191.08	197.15	150.6	57.74	109.1	69.75	144.25	86.78	178.13
ENSG00000169020.10	ATP5ME	612.3	518.15	295.26	553.97	487.28	430.54	294.13	367.21	510.31	473.15	324.48	368.47
ENSG00000241468.8	ATP5MF	197.24	174.82	163.87	191.37	190.76	196.12	226.98	447.05	158.22	602.15	355.3	924.35
ENSG00000256826.1	ATP5MFP4	4.34	3.29	2.77	3.04	2.68	3.34	4.93	4.37	5.01	3.7	3.44	8.27
ENSG00000248919.7	ATP5MF-PTCD1	192.24	169.14	159.26	184.71	183.79	192.51	218.4	432.95	154.88	592.6	347.66	910.8
ENSG00000167283.8	ATP5MG	1184.49	1042.94	1039.57	1592.75	1514.95	1763.24	456.25	657.89	793.96	757.84	409.19	1292.04
ENSG00000156411.10	ATP5MPL	470.97	522.63	307.95	732.49	721.3	648.08	354	506.88	404.73	548.73	409.9	728.45
ENSG00000116459.11	ATP5PB	32.56	60.88	56.16	17.49	23.71	12.16	128.88	37.49	46.92	78.01	114.43	40.54
ENSG00000167863.12	ATP5PD	193.75	232.8	166.21	271.31	240.8	179.85	240.15	296.99	200.37	301.49	221.12	291.21
ENSG00000234925.2	ATP5PDP4	182.51	224.58	175.78	263.16	247.25	180.95	288.69	306.22	186.78	269.01	203.94	274.85
ENSG00000154723.12	ATP5PF	373.7	484.33	425.3	408.94	367.46	445.11	341.11	370.08	337.37	459.34	368.34	447.14
ENSG00000237701.1	ATP5PFP1	0.07	0.34	0.07	0.06	0.06	0.27	0.17	0.17	0.06	0.17	0.16	0.17
ENSG00000241837.7	ATP5PO	63.2	132.77	71.26	49.2	54.89	34.13	132.18	70.94	76.67	102.93	124.25	67.08
ENSG00000071553.17	ATP6AP1	186.72	210.85	147.63	131.5	109.41	150.49	243.62	211.83	163.53	197.9	231.7	146.81
ENSG00000205464.12	ATP6AP1L	6.18	4.82	5.39	4.82	5.43	5.26	7.18	6.58	7.45	5.8	6.6	1.69
ENSG00000182220.15	ATP6AP2	32.16	38.13	34.04	12.56	19.36	18.85	41.76	19.91	43.16	37.35	57.98	18.11
ENSG00000033627.17	ATP6V0A1	32.62	60.14	20.28	29.99	42.31	30.62	115.98	48.99	29.99	32.71	87.05	28.9
ENSG00000185344.15	ATP6V0A2	13.35	20.14	12.98	9.29	12.97	8.66	42.15	49.43	22.42	28.34	60.98	28.85
ENSG00000117410.14	ATP6V0B	524.04	540.85	739.84	695.56	494.12	709.44	199.68	231.9	463.63	169.34	153.98	163.63
ENSG00000185883.12	ATP6V0C	287.8	320.81	315.25	393.63	285.72	342.83	121.76	139.45	250.63	153.43	123.32	153.39
ENSG00000159720.12	ATP6V0D1	86.75	100.88	85.37	96.29	82.05	91.49	67.21	71.22	76.73	84.31	84.76	98.06
ENSG00000113732.9	ATP6V0E1	167.51	195.58	136.42	200.54	186.48	189.06	180.22	192.04	137.47	260.77	173.23	260.9
ENSG00000171130.18	ATP6V0E2	33.81	36.14	26.16	24.95	21.98	34.62	32.01	32.24	24.26	37.02	33.98	32.28
ENSG00000204934.10	ATP6V0E2-AS1	2.1	2.04	1.42	1.43	1.09	1.64	1.96	1.88	2.33	1.05	1.2	0.67
ENSG00000114573.10	ATP6V1A	10.13	10.78	18.36	2.87	3.9	4.05	34.25	10.01	18.78	30.83	36.38	12.2
ENSG00000116039.13	ATP6V1B1	67.81	26.5	16.8	0.46	0.51	1.75	0.39	4.31	25.52	12.1	2.35	3.15
ENSG00000147416.11	ATP6V1B2	20.72	24.06	22.76	13.19	31.7	16.6	61.66	40.42	35.59	36.3	48.22	29.58
ENSG00000155097.12	ATP6V1C1	4.08	10.84	10.57	5.51	7.03	6.85	30.72	8.07	7.15	13.87	26.67	6.58
ENSG00000143882.12	ATP6V1C2	0	0	0.28	0.11	0	0.71	0.06	0.28	0.18	0.11	0	0
ENSG00000100554.12	ATP6V1D	2.76	6.53	5.53	1.78	1.47	1.21	22.25	3.76	4.59	5.52	14.35	4.22
ENSG00000131100.13	ATP6V1E1	40.32	57.53	54.95	19.78	28.89	21.04	83.41	40.75	58.19	37.02	45.98	44.65
ENSG00000250565.7	ATP6V1E2	4.8	5.33	3.47	2.41	3.32	3.83	2.19	2.65	6.2	2.71	3.05	1.01
ENSG00000128524.5	ATP6V1F	259.26	211.47	312.13	293.44	210.25	362.06	241.05	324.36	250.63	314.64	195.65	294.64
ENSG00000272899.4	ATP6V1FNB	0.85	0.17	0.35	0.29	0.45	0.27	0.5	0.72	0.24	0.28	0.16	0.28
ENSG00000136888.7	ATP6V1G1	124.3	186.11	116.07	154.95	199.32	154.71	308.15	395.85	179.38	209.56	325.41	234.03
ENSG00000213760.10	ATP6V1G2	0.66	0.85	0.57	1.09	0.96	0.6	0.22	0.11	1.07	0.66	0.44	0.22
ENSG00000254870.5	ATP6V1G2-DDX39B	0.66	0.85	0.57	1.09	0.96	0.6	0.22	0.11	1.07	0.66	0.44	0.22
ENSG00000047249.18	ATP6V1H	22.03	24.34	16.8	14.57	16.17	20	31.28	18.8	23.61	21.22	26.45	25.81
ENSG00000165240.20	ATP7A	1.58	1.48	1.49	0.8	0.64	1.53	7.57	1.05	1.25	5.47	7.2	1.63
ENSG00000123191.16	ATP7B	22.82	14.75	7.87	1.26	2.43	2.3	1.29	0.11	9.6	0.83	1.09	0.17
ENSG00000081923.15	ATP8B1	8.09	16.28	13.12	5.16	6.13	5.2	37.89	14.04	16.99	58.78	45.16	11.92
ENSG00000143515.18	ATP8B2	0	0.23	0.43	0.52	0.32	1.37	12	12.28	0.3	5.69	14.67	4.27
ENSG00000130270.16	ATP8B3	0.07	0	0.07	0.17	0.06	0.11	0.84	0.33	0.12	0.72	0.49	0.45
ENSG00000054793.14	ATP9A	0.39	0.51	1.21	0.86	0.96	2.9	89.69	50.98	1.49	91.6	114.54	36.55
ENSG00000166377.20	ATP9B	8.29	7.89	6.38	3.15	4.22	3.73	19.68	9.46	8.41	9.45	18	8.38
ENSG00000123472.12	ATPAF1	61.49	76.15	38.29	59.87	59.37	43.72	59.2	63.86	110.65	63.76	62.02	39.75
ENSG00000171953.16	ATPAF2	44.26	41.31	38.64	50.81	42.11	53.08	26.8	34.01	35.53	30.61	26.4	32.5
ENSG00000150756.14	ATPSCKMT	8.22	8.28	10.07	9.86	7.8	8.05	12.28	5.03	8.82	7.4	13.58	6.02
ENSG00000175054.16	ATR	7.04	8	6.45	3.78	4.79	3.94	22.82	6.86	7.33	9.83	24.76	8.66
ENSG00000138085.17	ATRAID	692.87	547.09	496.99	484.29	409.95	626.66	397.33	530.44	606.95	419.17	374.99	328.89
ENSG00000164053.21	ATRIP	20.06	21.73	9.29	14.62	16.74	12.49	5.44	7.85	15.38	11.33	7.47	11.25
ENSG00000088812.18	ATRN	10.65	12.31	15.17	3.27	6.84	3.23	31.67	15.87	18.96	23.92	33.82	6.58
ENSG00000085224.23	ATRX	4.6	4.99	7.3	2.24	4.41	3.18	13.68	4.48	3.82	10.11	19.8	5.4
ENSG00000124788.19	ATXN1	1.32	1.59	1.42	2.41	2.62	2.9	43.61	15.76	2.09	15.3	35.02	9.45
ENSG00000130638.17	ATXN10	11.9	10.44	7.09	4.24	6.77	5.04	75.79	16.09	13.23	49.23	60.11	18.33
ENSG00000229931.1	ATXN1-AS1	0.26	0.4	0.28	1.32	0.26	1.04	6.33	2.6	0.18	1.55	4.2	0.9
ENSG00000224470.8	ATXN1L	23.61	24.23	10.28	16.75	23.9	17.75	38.23	30.25	22.06	44.75	43.47	25.02
ENSG00000204842.18	ATXN2	27.36	31.77	14.18	11.81	15.59	13.42	44.4	23.56	29.81	37.73	41.94	23.79
ENSG00000258099.1	ATXN2-AS	1.25	0.91	1.21	1.09	0.58	1.15	0.9	2.38	1.85	1.99	1.96	0.9
ENSG00000168488.18	ATXN2L	66.1	84.71	67.93	89.4	58.79	66.62	108.3	79.35	80.54	62.54	81.71	58.2
ENSG00000066427.24	ATXN3	4.27	4.14	5.39	2.12	3.77	3.18	21.13	6.86	7.75	14.59	27.44	4.67
ENSG00000163635.20	ATXN7	6.64	9.87	8.15	6.19	6.97	6.3	10.59	4.98	9	8.67	10.09	3.77
ENSG00000146776.14	ATXN7L1	4.6	6.41	4.54	4.7	5.75	3.94	9.36	4.31	8.58	9.61	6.22	7.2
ENSG00000162650.16	ATXN7L2	3.09	3.46	2.98	4.42	3.51	2.63	6.78	4.98	4.47	4.59	9.05	4.72
ENSG00000087152.15	ATXN7L3	27.82	24.91	26.24	29.59	33.81	28.87	21.13	35.72	19.91	32.49	33.16	28.45
ENSG00000253719.4	ATXN7L3B	103.52	96.97	40.63	45.13	52.02	52.21	134.26	91.24	83.58	208.34	175.47	128.32
ENSG00000148090.12	AUH	9.14	11.57	13.19	13.88	18.66	12.33	60.65	35.5	20.33	24.03	51.05	18.16
ENSG00000127423.11	AUNIP	14.8	15.6	9.01	12.96	11.38	11.45	8.35	13.33	19.97	10.99	6.38	17.6
ENSG00000115307.17	AUP1	150.22	165.91	154.93	188.96	144.23	179.36	248.39	276.31	156.55	209.83	231.59	191.46
ENSG00000087586.17	AURKA	64.98	70.3	43.89	35.33	53.68	27.45	34.59	36.22	64.98	52.38	34.36	72.59
ENSG00000175756.13	AURKAIP1	498.13	518.94	641.42	574.16	575.09	536.38	302.76	429.69	412.54	365.03	317.83	472.61
ENSG00000178999.13	AURKB	220.78	226.56	142.74	158.85	157.34	167.58	24.38	38.71	159.29	59.12	27.65	111.22
ENSG00000105146.13	AURKC	0.2	0.51	0.14	0.29	0.26	0.44	0	0	0.06	0	0	0
ENSG00000158321.18	AUTS2	0	0.23	0.14	0.4	0.32	0.82	63.4	24.83	0.18	40.61	42.93	17.66
ENSG00000169857.9	AVEN	18.48	29.22	21.06	19.27	28.31	21.37	21.02	27.48	29.21	8.23	18.38	20.41
ENSG00000105778.19	AVL9	15.32	18.04	19.29	8.32	11.57	11.18	88.29	52.58	26.53	53.15	87.71	40.43
ENSG00000119986.7	AVPI1	34	48	51.41	78.68	60.33	49.85	94.85	60.49	66.83	34.48	51.54	30.03
ENSG00000162779.22	AXDND1	0.2	0.28	0.99	0.4	0.19	0.22	0.22	0.39	0.54	0.77	0.44	0.62
ENSG00000103126.15	AXIN1	27.95	36.37	30.21	32.57	33.81	24.54	23.26	38.6	32.91	24.81	32.13	24.97
ENSG00000167601.12	AXL	0.13	0.68	1.49	2.92	1.02	6.25	39.97	42.63	1.01	19.89	39.27	20.52
ENSG00000160862.13	AZGP1	0.66	4.43	11.35	53.1	22.24	25.47	0.39	9.57	6.08	5.03	11.4	5.29
ENSG00000163512.14	AZI2	5.85	6.24	5.32	4.42	5.37	3.29	19.96	6.64	9.54	5.91	17.18	3.99
ENSG00000155096.14	AZIN1	21.37	28.14	16.52	8.83	16.36	14.41	53.42	40.31	30.28	32.49	48.33	39.25
ENSG00000253320.7	AZIN1-AS1	4.54	2.84	3.62	2.12	2.11	3.67	10.37	14.65	6.08	10.28	11.24	2.42
ENSG00000142920.17	AZIN2	0.39	0.74	0.5	0.92	1.6	2.14	4.04	4.31	0.48	1.16	5.67	1.24
ENSG00000166710.20	B2M	3310.85	3340.97	2230.16	4642.58	3586.57	6256.47	1342.4	1846.66	3788.35	3481.04	1670.41	2095.44
ENSG00000169255.15	B3GALNT1	4.08	5.56	2.34	0.8	1.02	1.15	22.59	6.19	5.25	7.68	9.38	4.05
ENSG00000162885.14	B3GALNT2	6.64	11.46	7.87	5.68	9.07	5.64	30.44	11.61	11.92	14.81	42.33	9.39
ENSG00000235335.3	B3GALT1-AS1	1.18	2.1	2.98	8.66	11.44	6.25	0	0	1.31	0	0	0
ENSG00000235863.4	B3GALT4	10.98	12.82	14.68	9.92	5.88	10.13	11.72	10.12	11.68	16.35	11.62	6.8
ENSG00000183778.17	B3GALT5	0	0	0	0	0	0.05	5.1	6.47	0.18	7.35	11.02	0.39
ENSG00000184809.13	B3GALT5-AS1	0	0	0	0	0	0	1.63	3.59	0	3.98	5.07	0.34
ENSG00000176022.7	B3GALT6	14.34	16.57	12.98	21.05	18.85	16.05	16.93	22.62	16.57	18.84	33	17.88
ENSG00000149541.10	B3GAT3	29.4	29.22	23.68	36.13	29.72	35.99	25.45	22.84	23.73	19.45	20.02	24.68
ENSG00000187676.8	B3GLCT	16.44	24.97	13.61	10.27	12.85	9.64	5.49	5.25	22.95	8.4	5.07	8.27
ENSG00000214654.8	B3GNT10	12.76	14.92	7.16	6.71	7.29	8.44	14.86	20.13	15.68	12.04	10.42	6.35
ENSG00000170340.11	B3GNT2	16.71	28.48	13.54	13.65	20.96	14.41	39.97	37.16	20.03	47.51	38.67	26.15
ENSG00000179913.11	B3GNT3	75.44	81.76	86.93	105.52	50.1	127.21	50.17	40.92	56.75	67.46	49.03	33.12
ENSG00000176383.9	B3GNT4	1.32	1.31	1.77	2.75	2.68	4.05	1.91	1.82	1.55	0.88	1.64	0.79
ENSG00000176597.12	B3GNT5	0.2	0.51	2.69	3.61	2.88	3.34	25.95	8.18	1.67	18.62	29.18	7.03
ENSG00000198488.10	B3GNT6	0	0	0	0	0	0	0	0	0	0	0	0
ENSG00000156966.7	B3GNT7	0.07	0	0	0.29	0	0.11	0.9	3.65	0.06	1.49	0.87	0.56
ENSG00000177191.2	B3GNT8	0	0	0	0	0	0.05	3.59	5.64	0	9.45	6.49	7.14
ENSG00000237172.4	B3GNT9	0	0.06	0	0	0	0.05	32.01	34.34	0	42.93	36	16.81
ENSG00000175711.8	B3GNTL1	8.88	7.15	4.4	5.45	5.94	3.94	8.74	6.69	10.37	5.3	5.73	4.33
ENSG00000135454.14	B4GALNT1	4.41	10.44	11.91	10.72	7.09	21.97	2.75	3.82	4.41	1.27	2.13	4.33
ENSG00000167080.9	B4GALNT2	0.07	0.11	0.14	0.34	0.64	0.44	105.44	114.4	0.3	24.31	166.52	97.16
ENSG00000139044.12	B4GALNT3	0	0.06	0	0.4	0.19	0.49	0.73	0.94	0	4.48	3.71	1.46
ENSG00000182272.12	B4GALNT4	32.95	32.51	32.48	18.29	29.01	22.35	0	0.06	20.09	0	0.11	0.06
ENSG00000086062.13	B4GALT1	77.21	76.83	83.6	88.26	87.55	87	203.82	166.82	124.06	279.06	316.9	227.5
ENSG00000233554.6	B4GALT1-AS1	1.25	2.04	1.13	1.66	2.62	1.04	0.5	0.66	1.19	1.38	0.55	0.96
ENSG00000117411.16	B4GALT2	127.2	121.14	167.98	165.04	160.34	162.43	26.35	45.84	85.37	35.52	41.73	42.12
ENSG00000158850.15	B4GALT3	33.02	31.89	24.32	30.91	27.93	41.31	38.9	37.38	30.88	24.86	29.89	27.95
ENSG00000121578.13	B4GALT4	58.14	91.58	36.66	26.09	27.74	27.77	21.81	20.24	77.2	38.01	36.33	33.74
ENSG00000158470.5	B4GALT5	96.68	79.89	64.24	60.73	78.86	80.2	51.4	154.22	35.65	298.45	159.1	125.73
ENSG00000118276.11	B4GALT6	0.26	0.91	0.35	0.29	0.06	0.11	0.11	0.22	0.3	0.28	0.38	0.22
ENSG00000027847.14	B4GALT7	36.37	32.57	39.5	44.27	31.82	41.25	43.72	50.15	31.48	31.77	49.58	27.1
ENSG00000174684.7	B4GAT1	28.41	24.45	24.46	27.81	29.84	32.65	8.24	9.51	18.96	9.01	7.91	7.37
ENSG00000108641.19	B9D1	32.95	22.3	29.21	31.6	28.44	42.95	38.96	45.12	30.46	12.04	41.51	14.68
ENSG00000123810.9	B9D2	1.71	1.53	1.84	1.2	1.73	0.77	3.64	1.99	2.44	3.15	3.27	2.92
ENSG00000164929.17	BAALC	0	0	0.07	2.29	2.62	3.34	2.47	3.48	0.36	2.93	7.8	4.72
ENSG00000247081.8	BAALC-AS1	3.35	3.97	1.91	1.38	1.73	2.25	7.51	6.8	3.93	9.94	14.02	4.33
ENSG00000105393.16	BABAM1	111.61	116.6	122.24	119.28	115.86	122.49	95.58	118.55	93.06	100.5	106.8	113.36
ENSG00000158019.21	BABAM2	35.19	45.51	45.38	11.13	16.3	15.07	60.26	25.88	48.11	29.72	48.54	14.96
ENSG00000186318.16	BACE1	1.84	1.25	0.85	1.61	0.83	2.74	4.71	3.48	0.89	7.51	6.22	4.61
ENSG00000182240.16	BACE2	114.31	144.06	93.88	35.04	28.44	59.17	2.8	2.93	155.66	9.78	4.09	9.95
ENSG00000156273.16	BACH1	3.55	5.11	6.31	2.81	3.26	4.33	12.56	5.03	4.89	11.38	19.96	7.53
ENSG00000112182.15	BACH2	0.59	0.45	0.64	0.57	1.02	0.55	0.62	1.22	1.31	0.44	1.25	0.45
ENSG00000002330.14	BAD	177.31	147.92	225.55	211.38	199.83	196.45	133.81	178.99	178.13	151.71	146.29	199.84
ENSG00000107262.25	BAG1	72.61	97.42	84.24	69.68	95.35	62.78	55.5	69.89	87.28	118.07	72.76	81.08
ENSG00000112208.11	BAG2	1.84	2.78	1.35	6.08	6.97	2.52	24.78	12.55	2.62	6.57	14.62	15.07
ENSG00000151929.10	BAG3	44.59	71.66	50.84	95.31	94.32	90.23	62.62	54.35	38.93	62.49	78	104.7
ENSG00000156735.11	BAG4	16.84	21.05	14.68	9.92	11.63	11.83	56.67	23.89	29.57	43.09	51.43	18.95
ENSG00000166170.9	BAG5	10.59	14.87	7.16	3.5	4.92	4.6	39.46	16.2	18.06	22.98	37.31	13.38
ENSG00000204463.12	BAG6	114.11	104.97	97.43	122.49	84.1	82.28	68.11	61.76	87.4	72.27	92.72	78.33
ENSG00000187172.15	BAGE2	6.45	7.21	5.81	4.87	9.33	3.73	0	0	7.81	0	0	0
ENSG00000266074.9	BAHCC1	3.88	3.69	2.34	2.92	1.66	3.45	3.2	3.7	2.98	9.28	9.05	8.55
ENSG00000140320.12	BAHD1	29.2	26.95	22.34	24.32	20.96	17.31	18.22	18.14	15.02	22.43	24.49	15.74
ENSG00000175866.15	BAIAP2	45.31	46.19	39.21	48.17	34.06	29.14	69.85	70.56	38.51	59.06	62.89	76.36
ENSG00000226137.5	BAIAP2-DT	1.51	2.16	1.84	2.64	1.85	1.64	3.98	3.7	2.27	5.8	5.95	3.77
ENSG00000006453.14	BAIAP2L1	89.91	84.94	64.88	49.2	56.68	63.33	533.66	382.47	121.02	492.87	448.08	331.98
ENSG00000128298.17	BAIAP2L2	0	0	0	0	0	0	0.06	0.17	0	0	0	0
ENSG00000007516.14	BAIAP3	1.91	2.72	4.89	1.61	2.04	4.33	0.67	0.77	3.82	1.05	0.87	0.22
ENSG00000030110.13	BAK1	42.68	48.46	86.72	98.92	80.58	97.24	67.89	87.75	36.66	83.54	58.36	65.9
ENSG00000175730.8	BAK1P1	0.39	0.96	2.06	2.35	2.04	2.47	1.91	1.55	0.66	1.55	1.36	1.69
ENSG00000095739.11	BAMBI	0	0.96	2.13	3.33	2.68	7.67	71.14	64.8	2.15	106.68	131.61	104.02
ENSG00000175334.8	BANF1	341.34	273.43	222.79	306.06	300.42	273.8	260.27	277.63	227.85	308.89	265.19	418.74
ENSG00000237758.1	BANF1P3	106.74	85.85	63.18	78.51	77.65	82.72	63.34	70.44	58.24	79.17	63.98	93.06
ENSG00000153064.12	BANK1	0.39	0.28	0	0.11	0.06	0	1.46	0.22	0.06	0.99	0.71	0.51
ENSG00000172530.20	BANP	11.38	11.52	5.89	9.69	10.16	8.77	10.09	7.85	11.21	9.23	12.05	10.74
ENSG00000163930.10	BAP1	22.95	26.89	17.94	33.49	29.33	29.09	14.24	15.32	18.24	19.23	21.87	16.31
ENSG00000138376.11	BARD1	8.16	9.31	6.52	4.36	5.94	3.73	13.17	4.15	8.64	13.7	11.51	5.51
ENSG00000131668.14	BARX1	0	0.23	0.64	0.29	0.13	1.15	7.57	10.84	0	8.23	4.75	5.57
ENSG00000235601.1	BARX1-DT	0	0	0	0	0	0	1.12	0	0	1.66	1.64	0.79
ENSG00000043039.7	BARX2	0.79	1.99	2.55	9.23	18.21	10.52	0.45	4.64	1.67	0.61	2.67	7.87
ENSG00000176788.9	BASP1	27.29	50.9	49.07	79.37	41.22	120.08	101.52	84.66	34.34	36.63	79.63	166.89
ENSG00000156127.8	BATF	0.13	0.06	0.07	0.17	0.13	0.11	36.38	62.43	0.06	65.25	49.63	46.84
ENSG00000168062.10	BATF2	0.33	0.34	0.43	0.69	0.13	0.82	0.39	0.39	0.24	1.1	0.33	0.45
ENSG00000123685.9	BATF3	0	0	0.28	0.17	0.06	0.11	0	0	0	0.06	0	0
ENSG00000087088.20	BAX	74.25	85.56	82.96	119.91	110.75	114.77	91.93	123.75	85.43	101.49	96	102.34
ENSG00000198604.11	BAZ1A	6.64	8.96	8.15	6.14	9.78	7.18	17.15	7.3	6.86	13.81	22.69	9.11
ENSG00000009954.11	BAZ1B	8.94	12.14	10.42	3.5	5.75	4.82	47.65	11.61	11.27	24.14	31.8	9.84
ENSG00000076108.11	BAZ2A	52.29	50.39	32.69	44.33	44.22	59.77	51.18	65.19	42.8	110.88	62.51	81.76
ENSG00000123636.18	BAZ2B	3.29	2.1	3.05	2.35	2.62	1.64	11.72	3.82	2.68	6.13	11.78	3.6
ENSG00000105327.18	BBC3	22.62	32.46	37.79	26.49	19.49	33.75	25	35.5	65.52	22.43	42.49	7.14
ENSG00000214413.9	BBIP1	5.79	6.64	5.18	10.44	9.27	7.18	14.52	13.38	9.6	9.39	12.22	10.01
ENSG00000119636.16	BBOF1	0.92	2.44	1.35	1.09	1.41	1.37	5.05	1.77	1.67	2.65	5.02	0.84
ENSG00000129151.9	BBOX1	1.12	0.17	0.85	0.23	0.64	0.38	0	0.11	1.67	0	0.05	0.06
ENSG00000254560.6	BBOX1-AS1	0.59	0.4	0.99	0.97	0.45	0.49	8.13	6.64	1.25	6.46	5.62	7.31
ENSG00000174483.20	BBS1	28.08	23.77	15.6	16.92	20.39	18.79	50.51	40.59	21.82	51.38	47.94	21.87
ENSG00000179941.9	BBS10	3.49	2.78	3.4	3.1	2.56	2.85	15.42	3.65	2.92	6.19	12	2.53
ENSG00000181004.10	BBS12	1.38	0.51	1.35	0.97	0.45	0.6	2.86	1.33	1.61	0.61	2.84	0.39
ENSG00000125124.13	BBS2	16.51	14.13	17.8	7	10.22	7.78	19.84	11.39	20.51	13.65	20.73	8.6
ENSG00000140463.14	BBS4	8.29	5.67	10.71	1.89	4.86	3.18	11.38	5.97	9.9	4.2	8.73	3.37
ENSG00000163093.12	BBS5	4.14	4.37	1.77	3.1	4.09	3.67	11.21	12.16	5.19	12.38	14.35	10.23
ENSG00000138686.10	BBS7	24.93	26.38	19.78	31.02	30.55	29.31	12.33	13.33	36.13	9.83	14.07	18.44
ENSG00000122507.21	BBS9	0.72	1.19	1.42	0.23	1.09	0.16	3.59	0.94	1.13	1.6	4.96	0.96
ENSG00000114439.19	BBX	16.77	19.86	39	8.03	11.57	10.03	62.17	9.07	17.83	15.58	52.09	8.32
ENSG00000187244.12	BCAM	45.31	88.34	83.6	0.4	0.64	17.26	83.3	164.61	34.28	138.45	133.03	104.81
ENSG00000075790.11	BCAP29	25.91	35.69	34.18	34.06	31.06	28.38	84.81	32.46	51.45	39.39	82.52	27.16
ENSG00000185825.17	BCAP31	328.58	273.77	307.24	232.25	246.42	377.02	319.97	357.86	275.25	389.39	389.44	415.2
ENSG00000050820.17	BCAR1	131.54	166.36	163.37	207.65	129.73	185.49	84.25	144.15	175.69	128.12	111.11	122.75
ENSG00000137936.18	BCAR3	339.1	468.84	372.76	347.12	346.11	259.73	79.26	141.55	335.28	169.61	117.05	137.03
ENSG00000064787.13	BCAS1	0	0.06	0	0.06	0	0	3.7	4.87	0	50.5	17.45	8.15
ENSG00000116752.6	BCAS2	8.48	13.45	20.56	6.08	10.03	6.14	37.67	11	13.23	17.18	38.34	11.13
ENSG00000141376.22	BCAS3	5.59	6.41	7.45	2.06	3.26	3.94	16.2	6.64	7.69	11.71	18.71	4.67
ENSG00000124243.17	BCAS4	9.14	15.6	22.69	50.12	71.51	50.4	100.34	122.86	24.26	103.43	83.18	90.7
ENSG00000060982.15	BCAT1	0.07	0	0.43	1.55	0.45	0.44	50.12	10.51	0.3	4.03	15.55	7.93
ENSG00000105552.15	BCAT2	32.82	24.68	19.07	20.19	21.73	19.39	21.3	23	21.58	45.3	24.6	20.52
ENSG00000107949.17	BCCIP	20.32	31.38	36.45	17.95	26.58	12.82	90.7	20.13	26.05	43.15	75.38	26.37
ENSG00000186666.6	BCDIN3D	9.93	11.75	5.96	6.31	4.98	8.87	15.14	12.5	12.28	11.82	12.82	8.49
ENSG00000258057.6	BCDIN3D-AS1	1.38	1.53	0.35	0.57	0.58	0.82	4.2	3.7	1.67	0.99	2.78	0.67
ENSG00000114200.10	BCHE	0	0	0.07	0.92	1.09	0.05	0.06	0	0	0.06	0.05	0
ENSG00000248098.12	BCKDHA	47.35	35.69	44.67	30.11	30.16	30.68	45.85	53.47	41.91	45.64	47.45	38.63
ENSG00000083123.15	BCKDHB	21.37	21.56	15.53	10.55	13.1	9.53	32.12	16.2	21.28	31.99	29.24	9.17
ENSG00000103507.14	BCKDK	174.75	163.92	167.84	191.25	170.18	188.4	94.62	121.32	160.72	118.56	86.67	87.32
ENSG00000142867.14	BCL10	40.58	40.97	31.7	32.06	32.72	35.12	85.43	69.5	83.28	74.7	101.18	64.27
ENSG00000119866.22	BCL11A	0.33	0.57	3.12	2.24	2.36	7.4	12.61	7.19	0.72	20.06	12.71	7.59
ENSG00000127152.18	BCL11B	0	0.85	0.35	1.38	2.3	1.53	0.73	0.55	0.12	1.88	3	4.33
ENSG00000171791.13	BCL2	2.1	3.52	0.57	1.38	1.53	0.77	0.9	0.22	1.49	1.16	0.38	0.45
ENSG00000171552.13	BCL2L1	142.06	129.2	158.97	175.42	124.04	140.63	281.18	263.31	115.18	255.47	251.07	157.39
ENSG00000137875.4	BCL2L10	0	0	0.07	0.52	0.64	0.38	10.37	12.83	0.24	15.69	10.75	14.56
ENSG00000153094.24	BCL2L11	6.91	6.92	5.6	6.77	5.3	5.37	17.6	11.72	7.63	17.07	19.47	10.46
ENSG00000126453.9	BCL2L12	41.7	49.7	41.13	54.48	52.47	52.65	41.03	59.66	33.5	35.52	41.07	87.83
ENSG00000248530.1	BCL2L12P1	0.13	0.17	0.14	0.29	0.38	0.16	0.06	0.55	0.12	0.28	0.16	1.01
ENSG00000099968.18	BCL2L13	54.79	54.7	46.09	37.16	47.61	36.59	83.53	66.46	66.83	49.5	63.98	58.03
ENSG00000121380.12	BCL2L14	0	0	0	0	0	0	0.78	0.61	0	2.27	0.65	0.22
ENSG00000129473.10	BCL2L2	25.72	32.4	15.81	27.76	26.2	27.77	45.07	43.07	23.19	58.34	51.49	32.95
ENSG00000258643.5	BCL2L2-PABPN1	23.28	30.64	14.11	25.23	23.13	22.13	42.1	38.82	21.34	51.49	49.8	28.56
ENSG00000069399.15	BCL3	44.79	53.68	116.43	112.23	93.17	132.79	48.66	67.79	87.81	172.54	67.58	91.99
ENSG00000113916.18	BCL6	11.97	18.95	13.76	5.28	6.65	6.85	5.33	3.04	7.75	24.42	8.02	4.84
ENSG00000110987.9	BCL7A	29.07	33.7	20.14	19.56	24.67	29.36	34.14	32.24	34.04	44.31	40.25	25.42
ENSG00000106635.8	BCL7B	37.69	51.86	37.44	48.69	42.24	49.25	76.63	97.04	50.14	68.84	66.82	75.35
ENSG00000099385.11	BCL7C	181.98	164.04	222.86	146.58	186.35	145.23	47.37	78.68	166.39	79.94	84.22	82.77
ENSG00000116128.11	BCL9	12.69	11.23	9.01	8.77	11.38	10.57	13.62	13.71	8.23	13.7	20.18	8.38
ENSG00000186174.12	BCL9L	221.57	178.11	153.51	264.43	267.13	234.8	118.28	103.62	174.08	130.28	111.87	128.26
ENSG00000029363.17	BCLAF1	4.67	11.01	7.73	3.33	6.2	2.79	22.37	7.46	5.96	12.76	34.64	6.75
ENSG00000135697.10	BCO1	0	0	0.07	0	0	0	0.22	0.06	0	0.94	0.33	0.17
ENSG00000197580.13	BCO2	0.26	0	0.14	0	0.19	0.38	0.78	0.33	0.18	1.05	3.6	1.69
ENSG00000183337.17	BCOR	15.72	22.13	11.2	9.92	14.63	12.65	15.08	9.34	14.13	26.24	18.82	11.3
ENSG00000085185.15	BCORL1	2.89	3.74	2.55	2.58	2.94	3.29	5.61	4.64	1.43	7.35	5.78	2.42
ENSG00000186716.21	BCR	20.32	23.94	21.34	32.8	37.45	29.36	43.33	49.43	17.05	29.01	49.91	65.68
ENSG00000236794.5	BCRP8	0.53	0.28	0.35	0.34	0.26	0.22	0.78	0.61	0.36	0.33	0.33	0.39
ENSG00000074582.15	BCS1L	21.31	25.36	23.97	26.49	35.4	25.75	18.16	22.17	21.16	19.06	15.93	25.98
ENSG00000161267.12	BDH1	12.1	17.36	7.66	10.95	8.76	12.44	28.87	26.6	16.45	30.83	23.02	12.82
ENSG00000164039.15	BDH2	5.06	5.11	3.19	7.51	7.03	4.16	6.05	3.76	4.83	7.13	10.2	3.43
ENSG00000100739.11	BDKRB1	0.07	0.06	0.28	6.82	3.58	3.29	0.06	0.61	0.06	0.44	0.22	0.39
ENSG00000168398.6	BDKRB2	8.48	8.23	13.69	14.74	15.15	17.37	16.71	15.43	13.65	18.12	17.62	8.49
ENSG00000176697.20	BDNF	3.35	8.74	1.49	5.73	6.07	3.18	0.67	2.16	7.99	0.06	0.16	0.28
ENSG00000245573.9	BDNF-AS	3.03	2.21	2.13	1.09	1.6	1.81	2.24	1.88	4.53	2.65	2.07	1.07
ENSG00000145734.19	BDP1	8.75	12.77	12.27	9.23	9.65	8.44	24.78	10.78	9.66	11.16	22.2	7.93
ENSG00000166546.14	BEAN1	1.78	4.26	2.48	1.15	1.02	2.85	0.28	0.88	2.21	0.06	0.65	0.22
ENSG00000126581.13	BECN1	23.68	24.06	23.26	16.4	30.48	19.56	78.76	68.84	31.72	57.35	78.38	42.73
ENSG00000183092.16	BEGAIN	0	0	0	0	0	0	0.06	0.28	0	0	0.16	0
ENSG00000178409.14	BEND3	4.34	9.02	2.48	2.01	3.9	3.34	2.91	4.37	2.98	4.31	5.18	3.15
ENSG00000162373.13	BEND5	0	0	0	0	0	0	0.11	0	0	0	0.11	0
ENSG00000151917.18	BEND6	0.46	0.45	0.28	0.46	0.7	0.49	2.02	0.33	0.54	0.5	1.47	0.51
ENSG00000165626.17	BEND7	0.07	0.11	0.07	0.06	0.06	0.22	0.06	0	0	0.11	0.16	0
ENSG00000167995.17	BEST1	0	0.28	0.28	0.97	0.32	0.49	1.68	1.88	3.4	0.22	0.87	0.11
ENSG00000127325.19	BEST3	0.2	0.62	0	0.17	0.19	0.33	0.06	0	0.06	0	0	0
ENSG00000105829.13	BET1	22.82	30.7	22.34	52.01	41.99	60.26	58.58	92.01	41.31	38.01	70.63	45.77
ENSG00000177951.17	BET1L	31.44	30.81	34.6	31.66	27.22	26.62	49.44	56.73	42.74	26.19	40.64	26.2
ENSG00000133134.12	BEX2	146.66	114.39	79.56	34.29	46.08	57.47	212.46	146.86	175.39	64.31	214.63	33.79
ENSG00000166681.14	BEX3	512.8	439.51	250.09	225.2	205.33	299.72	225.46	170.75	441.63	393.2	275.06	306.28
ENSG00000102409.10	BEX4	28.81	14.47	9.08	4.87	6.13	9.42	39.69	41.36	32.37	64.64	59.89	28.51
ENSG00000184515.11	BEX5	0.13	0.62	0.85	1.78	1.73	2.63	7.23	10.23	1.01	1.77	8.84	2.31
ENSG00000103429.11	BFAR	24.4	30.19	13.97	17.89	22.24	17.53	26.74	22.84	28.91	18.34	29.13	18.5
ENSG00000125864.14	BFSP1	6.05	7.38	7.23	4.7	5.3	5.31	5.66	6.8	6.74	5.36	5.07	1.57
ENSG00000180535.3	BHLHA15	0.26	0.06	0.57	0.46	0.89	0.6	24.33	38.1	1.25	0.77	25.25	0.22
ENSG00000198908.12	BHLHB9	3.49	2.04	1.63	0.75	1.34	1.15	6.67	2.71	3.46	5.64	8.29	3.09
ENSG00000134107.5	BHLHE40	12.76	36.31	33.61	53.16	58.98	57.25	168.9	132.98	26.11	124.92	166.52	115.16
ENSG00000235831.7	BHLHE40-AS1	0.39	0.11	0.35	1.15	0.51	0.44	1.18	0.5	0.12	1.71	1.31	0.56
ENSG00000123095.6	BHLHE41	9.93	8.74	2.13	9.4	6.77	10.03	3.03	7.52	9.24	25.91	7.42	10.4
ENSG00000122870.12	BICC1	1.12	1.36	3.97	2.75	3.9	2.96	2.69	1.11	1.37	0.28	2.45	2.25
ENSG00000151746.15	BICD1	2.1	4.31	3.55	2.52	3.96	2.36	10.65	4.98	4.59	5.69	12.33	5.57
ENSG00000185963.14	BICD2	39.92	57.76	52.75	41.52	79.12	48.92	53.93	83.94	44.95	59.94	50.02	50.49
ENSG00000135127.11	BICDL1	52.88	73.14	50.7	65.15	57.52	55.55	11.83	13.93	60.51	13.81	16.53	13.61
ENSG00000162069.16	BICDL2	25.91	26.33	33.26	33.83	26.9	37.2	63.4	62.21	33.56	68.4	70.36	24.52
ENSG00000063169.11	BICRA	8.75	7.6	5.96	7.11	6.9	5.7	19.84	15.26	6.38	22.76	21.6	16.7
ENSG00000112624.12	BICRAL	15.32	14.98	13.19	7.63	8.5	9.2	12.33	10.89	20.21	15.41	15.98	7.59
ENSG00000015475.19	BID	15.32	20.71	30.92	96.69	73.68	74.83	126.97	152.11	10.67	210.99	140.07	333.89
ENSG00000100290.3	BIK	6.77	9.14	12.91	29.25	20.64	21.97	62.17	80.9	19.85	135.86	97.74	58.25
ENSG00000136717.15	BIN1	7.69	10.5	9.43	5.16	6.77	6.3	32.96	37.71	6.2	26.8	18.33	17.15
ENSG00000147439.13	BIN3	17.95	21.16	13.69	16.69	17.83	19.17	30.89	24.88	14.73	33.48	43.85	28.28
ENSG00000110330.8	BIRC2	12.5	13.79	16.88	21.68	24.09	20.98	25.11	12.28	14.78	22.04	26.67	15.41
ENSG00000023445.16	BIRC3	2.63	4.14	15.1	11.07	6.65	10.24	2.97	1.88	12.1	11.66	8.89	1.12
ENSG00000089685.15	BIRC5	177.57	175.72	122.1	165.85	148.01	146.05	40.19	92.84	109.75	96.52	38.67	219.74
ENSG00000115760.14	BIRC6	10.39	11.35	10.92	6.48	11.06	6.74	25.73	9.34	9.78	16.52	27.87	9.39
ENSG00000282851.2	BISPR	15.32	10.89	11.77	13.13	12.08	14.13	14.86	12.83	13.71	20.66	11.78	7.53
ENSG00000134897.14	BIVM	10.92	12.14	11.13	4.76	6.71	3.56	6.67	2.43	14.55	4.53	7.04	1.8
ENSG00000270181.3	BIVM-ERCC5	3.49	3.57	2.69	1.55	2.81	1.26	1.29	0.44	4.83	0.88	2.02	0.39
ENSG00000166619.15	BLCAP	134.3	126.47	83.17	87.17	69.98	75.82	450.42	251.09	112.61	520.5	457.35	217.61
ENSG00000197299.12	BLM	2.83	5.11	3.05	1.61	1.98	1.31	6.45	2.71	2.74	3.92	4.75	2.76
ENSG00000108578.15	BLMH	15.39	18.33	12.55	8.37	14.57	8.71	23.49	15.98	15.14	18.95	24.87	18.61
ENSG00000095585.17	BLNK	13.94	16.11	17.66	2.12	3.71	5.31	14.46	12.72	30.23	21.93	22.64	13.55
ENSG00000135441.7	BLOC1S1	362.91	288.69	351.27	341.39	273.64	360.91	136.33	167.32	330.69	242.21	128.78	223.23
ENSG00000196072.12	BLOC1S2	8.29	12.6	13.4	14.74	23.71	9.42	48.38	30.8	14.84	31.27	60.43	38.18
ENSG00000189114.8	BLOC1S3	6.45	7.21	3.4	9.06	6.01	5.04	12.78	10.67	6.62	9.89	12.49	9.28
ENSG00000186222.5	BLOC1S4	56.43	38.41	44.1	34.75	29.33	50.51	35.04	43.79	42.39	49.17	45.11	38.97
ENSG00000188428.20	BLOC1S5	17.03	14.24	13.97	5.45	10.86	5.64	39.46	23.56	27.24	17.07	24	10.63
ENSG00000259040.5	BLOC1S5-TXNDC5	17.03	14.24	13.97	5.45	10.86	5.64	39.46	23.56	27.24	17.07	24	10.63
ENSG00000104164.12	BLOC1S6	6.18	8.79	10.99	7.63	9.84	7.89	34.19	11.28	9.78	13.54	39.05	11.41
ENSG00000106605.11	BLVRA	13.42	11.75	32.12	16.23	47.8	18.68	83.69	73.04	20.63	53.59	56.51	47.79
ENSG00000090013.11	BLVRB	101.61	82.22	164.36	153.58	117.59	154.87	262.4	210.01	103.49	172.15	160.58	183.08
ENSG00000117475.14	BLZF1	4.08	5.5	9.15	2.29	3	2.25	17.49	3.43	6.14	5.47	16.96	3.6
ENSG00000166780.11	BMERB1	0	0.51	0.28	0.34	0.38	1.37	1.29	1.82	0.3	5.8	16.91	4.22
ENSG00000104081.14	BMF	2.56	1.19	3.76	1.78	1.53	2.19	15.86	9.4	1.97	28.62	24.87	6.58
ENSG00000168283.14	BMI1	5.59	9.19	7.59	5.39	6.33	4.93	15.14	3.98	12.22	7.46	17.34	5.29
ENSG00000168487.19	BMP1	17.63	23.72	27.16	27.13	34.89	43.28	70.24	85.98	28.14	52.43	93.54	73.49
ENSG00000125845.7	BMP2	0.07	0.74	0.43	0.75	0.96	0.49	17.21	14.82	0.18	23.87	59.83	46.9
ENSG00000138756.17	BMP2K	3.22	8.17	6.03	5.79	8.95	6.08	4.93	2.65	6.26	2.15	4.69	2.25
ENSG00000152785.7	BMP3	0	0	0	0	0	0	0.95	0.5	0.36	8.78	2.78	1.46
ENSG00000125378.16	BMP4	0.07	0.91	0	1.78	0.38	1.53	7.34	4.42	0.06	9.56	3	2.53
ENSG00000153162.9	BMP6	2.5	2.61	0	2.41	4.28	0.71	0	0.06	1.49	0	0.16	0.17
ENSG00000101144.13	BMP7	0.07	1.08	1.63	0.23	0.51	1.42	0.39	3.37	1.01	0.99	3.55	6.75
ENSG00000116985.12	BMP8B	11.64	14.01	7.52	8.14	7.35	4.33	2.47	2.32	6.32	2.71	3.55	1.57
ENSG00000164619.10	BMPER	0.46	2.16	4.11	3.78	4.86	2.47	0	0	2.44	0	0	0.06
ENSG00000107779.14	BMPR1A	5.59	8.28	6.81	3.56	6.52	2.96	20.12	4.42	5.96	12.04	20.07	4.33
ENSG00000138696.11	BMPR1B	0.53	2.04	1.06	1.38	0.7	1.15	3.76	1.77	1.49	0.17	1.96	0.39
ENSG00000204217.15	BMPR2	6.38	10.78	8.58	5.28	8.37	6.03	36.33	10.4	7.39	29.06	40.42	12.48
ENSG00000165733.8	BMS1	3.09	7.77	9.01	2.29	5.37	2.36	37.17	5.2	6.02	9.45	25.09	5.9
ENSG00000204177.10	BMS1P1	0.26	0.28	0.21	0.17	0.26	0.11	0.45	0.06	0.3	0.28	0.55	0.22
ENSG00000237238.3	BMS1P10	0	0	0.07	0.11	0	0.16	9.59	6.19	0	4.75	8.51	5.62
ENSG00000271816.1	BMS1P4	2.83	1.93	3.05	2.24	3.45	1.53	6.78	2.93	2.03	4.03	6.87	3.21
ENSG00000242288.9	BMS1P4-AGAP5	2.83	1.93	3.05	2.24	3.45	1.53	6.78	2.93	2.03	4.03	6.87	3.21
ENSG00000260518.2	BMS1P8	1.05	2.1	0.64	1.78	1.47	1.86	0.06	0	3.04	0	0.05	0
ENSG00000164603.12	BMT2	1.97	3.12	3.9	1.95	2.24	2.3	14.86	4.76	3.04	8.07	11.18	3.32
ENSG00000169594.13	BNC1	0.07	0.11	0.07	0.4	0.51	0.27	9.81	9.79	0.3	5.47	14.73	8.38
ENSG00000113734.18	BNIP1	39.92	36.31	22.34	41.18	39.75	41.8	18.27	23.89	37.56	20.28	19.04	23.17
ENSG00000140299.13	BNIP2	13.55	22.07	27.8	8.43	14.89	11.07	52.86	19.74	23.07	40.99	66.93	19.17
ENSG00000176171.11	BNIP3	0	0.06	0	0.06	0.06	0	171.76	117.67	0.12	39.72	59.67	61.4
ENSG00000104765.16	BNIP3L	12.17	14.01	13.83	4.24	6.45	6.08	113.91	29.86	14.55	33.7	81.54	21.03
ENSG00000163141.20	BNIPL	0.26	0.06	0.07	0	0.06	0.05	0.28	0.11	0.36	0.33	0.11	0
ENSG00000144857.14	BOC	4.21	14.64	3.97	0.46	1.6	7.29	0.11	1.27	6.62	0	0.16	0.96
ENSG00000145919.11	BOD1	42.95	43.01	25.53	45.07	42.82	29.58	70.63	72.05	59.79	62.38	82.14	43.69
ENSG00000038219.13	BOD1L1	4.08	5.33	6.59	5.05	3.51	4.16	9.36	6.25	5.72	6.35	14.13	4.67
ENSG00000176720.6	BOK	1.25	3.06	4.18	5.85	9.84	6.9	20.24	22.89	1.79	27.24	29.4	31.49
ENSG00000234235.1	BOK-AS1	0	0	0	0.06	0	0	0.11	0.06	0	0	0.16	0.17
ENSG00000178096.9	BOLA1	2062.7	1678.2	2781.61	1217.25	1246.8	1465.11	395.99	518.38	1943.06	1129	435.32	985.93
ENSG00000183336.8	BOLA2	0.26	0.51	0.21	0.4	0.38	0.33	0.62	0.11	0.78	0.33	0.65	0.45
ENSG00000169627.9	BOLA2B	3.03	3.12	1.84	3.67	2.62	3.94	1.12	2.05	1.55	1.1	0.65	1.63
ENSG00000266575.1	BOLA2P1	2.76	2.89	1.35	2.41	1.41	2.19	1.51	1.71	4.71	2.38	3.22	1.12
ENSG00000261740.6	BOLA2-SMG1P6	0.26	0.51	0.21	0.4	0.38	0.33	0.62	0.11	0.78	0.33	0.65	0.45
ENSG00000163170.12	BOLA3	72.15	103.44	41.84	159.02	157.34	134	98.32	113.91	68.14	105.47	66.11	139.45
ENSG00000225439.3	BOLA3-AS1	0.13	0.17	0.14	0.06	0.13	0.16	0.45	0.66	0.12	0.33	0.27	0.34
ENSG00000261236.8	BOP1	50.44	69.17	54.31	75.3	86.91	74.78	22.59	43.74	37.26	24.86	27.54	50.89
ENSG00000136122.18	BORA	4.27	4.6	5.32	2.41	4.03	2.9	4.48	1.22	5.9	2.21	3.76	2.76
ENSG00000165714.11	BORCS5	6.91	8.91	7.3	7.17	7.67	6.68	8.18	6.41	6.92	9.5	12.16	9.22
ENSG00000196544.8	BORCS6	17.3	17.31	14.54	15.89	14.95	19.28	9.7	7.74	16.87	8.56	10.8	8.15
ENSG00000166275.16	BORCS7	14.86	14.36	10.85	15.83	14.06	9.86	17.66	19.85	19.2	17.13	24.44	15.01
ENSG00000270316.1	BORCS7-ASMT	14.86	14.36	10.85	15.83	14.06	9.86	17.66	19.85	19.2	17.13	24.44	15.01
ENSG00000254901.8	BORCS8	27.1	28.71	28.79	30.62	28.69	31.77	32.06	29.25	27.48	26.96	28.8	23.05
ENSG00000064489.23	BORCS8-MEF2B	27.1	28.71	28.79	30.62	28.69	31.77	32.06	29.25	27.48	26.96	28.8	23.05
ENSG00000172331.12	BPGM	41.89	32.4	49	29.07	33.36	26.41	47.37	19.96	67.31	65.14	49.31	22.32
ENSG00000137274.13	BPHL	10.59	9.87	10.71	10.95	12.14	12.33	6.84	11.89	10.31	15.58	12	12.76
ENSG00000198183.12	BPIFA1	0	0	0	0	0	0	0	0.39	0	0.33	0	0
ENSG00000125999.11	BPIFB1	0	0	0	0	0	0	0.06	1.11	0	18.73	0.76	0.06
ENSG00000162813.18	BPNT1	27.56	28.48	26.31	25.12	39.24	22.46	26.35	19.19	26.89	26.52	25.36	25.25
ENSG00000104331.9	BPNT2	37.88	41.48	25.38	22.82	28.69	20.21	24.55	23.28	28.5	26.8	40.47	27.21
ENSG00000171634.18	BPTF	5.33	6.13	5.39	3.84	3.51	3.29	12.05	6.69	3.7	12.15	15.55	5.62
ENSG00000157764.14	BRAF	4.14	5.22	4.68	3.9	2.88	3.29	21.58	10.23	9	17.35	20.45	6.13
ENSG00000089234.16	BRAP	17.89	20.48	18.58	9.18	15.02	12.82	74.05	30.47	26.29	47.57	63.6	30.25
ENSG00000106009.16	BRAT1	53.08	61.45	48.57	57.46	60.01	60.37	41.59	31.52	42.8	49.83	54.98	51.51
ENSG00000012048.23	BRCA1	10.59	12.54	13.05	8.26	7.03	7.89	15.14	7.02	14.19	9.72	11.95	7.59
ENSG00000139618.16	BRCA2	3.62	4.54	4.82	3.04	2.81	3.18	2.58	1.38	3.7	2.15	2.4	1.01
ENSG00000185515.14	BRCC3	4.01	4.54	5.11	0.92	1.92	1.15	20.91	3.98	4.71	9.83	19.58	3.99
ENSG00000100425.18	BRD1	11.18	14.53	10.64	10.49	9.84	9.7	24.72	27.87	15.14	38.62	45.71	22.55
ENSG00000204256.13	BRD2	85.89	72.68	55.59	70.19	59.62	60.37	61.38	66.02	108.08	67.4	74.94	60.28
ENSG00000169925.17	BRD3	45.97	59.58	30.21	41.92	41.09	50.78	65.08	101.02	45.55	87.07	64.25	46.61
ENSG00000235106.10	BRD3OS	15.65	13.45	8.23	13.82	11.95	10.79	20.91	16.92	11.33	9.67	18	7.48
ENSG00000141867.17	BRD4	84.91	107.75	60.13	92.84	90.81	104.91	91.82	118.16	116.19	96.91	126.6	95.42
ENSG00000166164.16	BRD7	23.15	27.18	25.1	8.09	9.97	10.9	36.66	20.68	31.12	31.22	37.74	18.84
ENSG00000184100.6	BRD7P2	0.07	0.34	0.35	0.11	0	0.16	1.18	0.33	0.18	0.88	0.82	0.28
ENSG00000112983.18	BRD8	25.39	35.29	18.51	10.38	14.83	11.72	25.67	12.33	27.13	27.07	26.07	18.61
ENSG00000028310.18	BRD9	57.88	67.07	55.02	55.51	82.37	71.82	39.13	59.16	60.75	75.47	50.4	72.99
ENSG00000185024.17	BRF1	11.11	9.99	8.72	10.21	9.78	6.46	14.35	12.88	5.78	18.45	14.35	13.05
ENSG00000104221.13	BRF2	21.97	18.55	17.94	22.14	22.37	22.13	15.3	17.14	23.79	18.34	11.95	14.96
ENSG00000164713.10	BRI3	401.06	422.03	384.24	435.72	253	469.76	578.01	952.17	410.81	686.79	464.71	462.49
ENSG00000184992.13	BRI3BP	17.3	24.97	11.06	12.33	15.15	6.96	7.06	6.91	10.08	21.55	7.8	17.37
ENSG00000136492.9	BRIP1	2.24	5.11	2.27	2.12	3.32	1.15	8.35	3.87	3.16	6.08	6.76	6.47
ENSG00000113460.13	BRIX1	20.91	37.68	32.9	19.73	27.54	13.86	33.86	13.16	24.03	18.51	31.8	13.16
ENSG00000254999.4	BRK1	153.44	131.86	89.77	194.64	219.84	181.39	216.32	217.97	117.2	253.04	229.52	205.74
ENSG00000174744.14	BRMS1	45.84	59.63	67.72	88.95	97.58	94.06	79.04	98.26	57.23	63.54	68.62	96.77
ENSG00000100916.14	BRMS1L	4.14	5.5	4.82	1.84	4.54	2.74	8.97	5.2	5.78	6.74	9	5.51
ENSG00000162819.12	BROX	14.4	21.11	23.12	15.08	15.72	14.85	43.89	11.06	27.48	19.67	42.87	11.86
ENSG00000156983.16	BRPF1	14.14	14.98	12.13	13.42	16.23	12.87	19.73	22.12	15.56	22.15	18.33	14.9
ENSG00000096070.19	BRPF3	15.65	22.41	11.35	23.74	15.78	20.43	31.39	45.4	38.03	36.85	35.67	25.08
ENSG00000160469.17	BRSK1	0.13	0.11	0.28	0.06	0.06	0.11	0.67	0.39	0.42	0.5	0.05	0
ENSG00000174672.16	BRSK2	0.07	0.68	0.5	0.29	0.32	1.48	0.11	0.44	0.18	0.39	0.33	0.11
ENSG00000185658.13	BRWD1	23.87	26.84	21.91	16.17	15.47	21.31	17.15	29.58	37.56	20.33	32.62	26.88
ENSG00000255568.3	BRWD1-AS2	2.43	1.59	3.05	1.72	1.47	2.14	1.29	1.66	2.33	1.6	1.25	1.41
ENSG00000165288.11	BRWD3	1.32	1.42	1.7	1.26	0.77	1.75	4.04	1.71	1.07	4.2	3.38	1.69
ENSG00000168000.14	BSCL2	25.65	23.83	23.97	28.73	21.73	31.77	97.26	118.11	22.18	87.13	80.18	130.17
ENSG00000160058.19	BSDC1	41.63	51.29	43.11	35.04	40.2	39.66	35.65	32.84	46.62	34.42	44.51	33.29
ENSG00000172270.20	BSG	599.35	561.22	496.28	474.66	499.81	526.96	732.16	539.45	514.25	424.64	582.58	540.08
ENSG00000164061.5	BSN	0.53	0.85	0.14	0.69	0.58	1.37	0.9	0.83	0.72	0.83	1.42	0.9
ENSG00000226913.2	BSN-DT	0.53	0.34	0.78	0.57	0.26	1.92	1.23	1.11	0.95	0.88	0.6	0.45
ENSG00000119411.11	BSPRY	47.42	55.26	60.91	57.35	36.94	49.91	45.46	73.21	44.59	29.89	41.84	18.89
ENSG00000109743.11	BST1	3.88	4.54	1.91	5.16	6.65	4	0.56	1.82	5.31	2.54	0.38	1.07
ENSG00000130303.13	BST2	197.04	250.39	215.98	315.64	435.26	433.88	202.42	184.96	173.84	460.72	262.41	481.77
ENSG00000095564.14	BTAF1	3.03	4.54	6.24	3.78	6.84	3.67	28.48	8.52	4.83	10.55	28.91	7.87
ENSG00000064726.10	BTBD1	16.31	19.18	19.64	11.87	13.74	7.78	50	32.79	23.25	39.72	55.91	25.36
ENSG00000148925.11	BTBD10	8.35	7.43	7.52	1.78	5.88	2.85	24.5	8.79	9.3	10.72	18.98	8.38
ENSG00000151136.15	BTBD11	0	0.23	0.07	0.63	0.51	0.66	6.45	8.18	0.18	2.65	10.47	8.38
ENSG00000138152.10	BTBD16	90.83	121.71	67.93	96.57	111.13	61.69	0.11	0.06	87.16	0.33	0.05	0.11
ENSG00000222009.8	BTBD19	1.25	1.36	1.7	1.89	1.53	1.15	0.78	1.33	1.91	1.05	0.6	0.45
ENSG00000133243.10	BTBD2	28.74	20.14	31.06	25.06	25.75	20.71	26.63	30.91	23.31	26.24	19.25	20.8
ENSG00000132640.15	BTBD3	16.71	19.8	11.56	7.17	15.08	7.89	22.59	15.81	24.68	37.46	33	17.21
ENSG00000184887.13	BTBD6	14.6	20.14	17.73	28.04	31.19	22.46	18.5	19.46	16.16	18.01	22.31	16.25
ENSG00000011114.15	BTBD7	5.13	5.05	5.46	2.92	5.94	4.38	21.25	11.45	7.63	23.43	29.73	9.9
ENSG00000189195.14	BTBD8	3.88	3.12	5.32	2.81	3.13	2.41	2.75	0.44	4.29	1.93	2.51	0.84
ENSG00000183826.18	BTBD9	3.49	5.45	2.2	3.5	4.6	2.74	12.22	7.3	5.54	8.67	15.71	3.71
ENSG00000174808.12	BTC	3.55	6.7	4.18	4.01	2.88	3.29	12.61	7.58	12.1	5.25	12.44	1.69
ENSG00000169814.16	BTD	15.85	16.57	8.79	12.16	14.12	12.55	4.04	5.09	16.33	9.06	5.4	6.13
ENSG00000145741.15	BTF3	425.13	478.77	330.36	205.13	228.78	310.18	386.91	298.04	449.27	416.63	465.7	404.85
ENSG00000134717.18	BTF3L4	46.24	63.32	60.84	55.63	61.03	51.77	95.35	83.44	94.61	43.81	88.63	56.23
ENSG00000213189.5	BTF3L4P2	16.05	20.31	22.12	17.49	22.69	16.49	55.44	38.54	31.78	20.28	45.33	22.38
ENSG00000231120.3	BTF3P10	0.26	0.06	0.35	0.06	0	0.05	0.28	0.28	0.24	0.11	0.27	0.11
ENSG00000133639.6	BTG1	379.75	274.57	126.29	178.64	150.43	164.51	218.96	241.58	518.6	330.72	257.88	146.48
ENSG00000159388.6	BTG2	60.7	53.85	30.14	30.85	24.99	36.87	13.79	6.97	68.5	55.64	32.45	9.11
ENSG00000154640.15	BTG3	24.93	41.87	26.73	22.59	25.56	22.68	28.03	24.94	34.52	33.09	27.76	22.6
ENSG00000280594.1	BTG3-AS1	0.99	0.4	0.71	1.03	0.89	0.93	0.67	0.5	0.42	0.88	0.93	0.9
ENSG00000235334.1	BTG3P1	0.33	0.23	0.14	0.11	0.13	0.11	0.39	0.06	0.12	0.06	0.16	0.11
ENSG00000112763.17	BTN2A1	3.62	5.39	3.97	6.54	4.67	3.34	8.3	5.92	7.27	4.64	5.29	4.22
ENSG00000124508.17	BTN2A2	2.96	4.43	3.19	2.81	2.56	4.77	5.61	4.04	4.95	6.24	7.15	3.65
ENSG00000124549.14	BTN2A3P	0.53	0.51	0.71	0.17	0.58	0.11	1.96	1.22	0.78	1.82	1.69	1.46
ENSG00000026950.17	BTN3A1	2.1	3.01	2.55	1.03	2.75	1.53	2.91	2.54	3.16	2.1	3.98	0.73
ENSG00000186470.14	BTN3A2	3.55	4.09	3.83	1.43	4.79	3.18	3.81	2.32	6.08	4.64	4.85	2.19
ENSG00000111801.16	BTN3A3	1.05	0.68	1.35	1.03	1.47	0.55	3.42	1.38	1.91	1.49	2.02	0.96
ENSG00000165810.17	BTNL9	0	0	0	0	0	0	0	0.06	0	0	0	0
ENSG00000166167.18	BTRC	5.2	6.3	4.54	2.47	4.67	2.19	30.55	9.68	7.63	18.23	25.8	10.68
ENSG00000169679.15	BUB1	9.6	13.22	13.47	5.91	8.24	6.19	6.9	2.38	9.72	6.08	6.05	6.3
ENSG00000156970.13	BUB1B	7.69	10.16	8.15	2.06	7.35	3.45	7.34	2.21	4.41	5.47	4.58	4.61
ENSG00000154473.18	BUB3	33.48	40.57	32.83	23.51	42.69	20.71	73.38	27.26	44.71	41.49	77.73	37.11
ENSG00000137656.12	BUD13	19.6	16.57	8.86	18.98	18.72	17.09	16.65	15.43	17.94	19.61	15.71	23.22
ENSG00000071462.12	BUD23	113.78	122.67	129.05	111.31	117.65	124.14	167.39	180.2	98.9	109.06	147.87	150.64
ENSG00000106245.11	BUD31	99.97	125.51	134.51	71.68	91.45	78.18	1289.82	529.33	185.29	408.78	907.39	367.74
ENSG00000112578.10	BYSL	27.75	36.43	26.38	33.95	38.73	32.65	28.7	29.08	25.28	19.28	27.44	28.56
ENSG00000082153.18	BZW1	14.01	26.5	31.55	18.12	25.82	18.63	196.31	30.74	22.53	47.46	125.78	35.09
ENSG00000230408.3	BZW1-AS1	0	0.23	0.07	0.23	0	0.16	0.11	0.22	0.48	0.22	0.11	0.56
ENSG00000236686.1	BZW1P1	0.2	0.23	0.28	0.4	0.38	0.33	1.46	0.22	0.3	0.5	0.71	0.34
ENSG00000136261.15	BZW2	148.44	123.3	240.87	22.65	49.65	37.69	40.92	25.27	274.89	23.65	36	25.36
ENSG00000237489.5	C10orf143	2.7	1.93	2.27	1.89	2.88	1.59	12	5.25	3.52	10.28	10.47	3.04
ENSG00000179133.15	C10orf67	11.58	13.73	10.57	4.76	6.58	4.82	2.52	1.38	13.53	2.27	4.36	5.62
ENSG00000165863.17	C10orf82	0.07	0.34	2.2	3.15	1.47	4.16	0	0.22	0.06	0.5	0.22	0.06
ENSG00000119965.13	C10orf88	7.17	7.43	5.18	5.05	6.33	5.7	14.29	7.19	7.39	9.06	10.25	6.24
ENSG00000255624.3	C10orf88B	3.55	5.5	3.26	3.15	4.54	2.14	1.4	1.27	3.46	1.33	0.82	1.18
ENSG00000120055.7	C10orf95	1.05	1.08	1.77	2.52	1.41	1.81	2.69	3.82	1.85	0.99	1.69	1.52
ENSG00000137720.8	C11orf1	10.65	9.87	6.38	13.65	15.02	11.61	19.62	22.34	14.96	15.97	21.71	17.94
ENSG00000171067.11	C11orf24	23.94	24.11	19.92	37.22	47.1	28.65	57.18	70.17	22.12	37.29	37.2	53.53
ENSG00000174370.11	C11orf45	0.13	0.17	0.28	0.4	0.64	1.26	2.63	1.88	0	3.31	2.4	2.53
ENSG00000149179.14	C11orf49	59.65	54.7	44.03	36.59	40.77	46.84	48.6	40.48	57.65	47.46	56.07	50.66
ENSG00000149300.10	C11orf52	35.51	33.59	23.33	23.74	19.62	27.28	5.49	6.19	25.4	10.33	10.09	9.73
ENSG00000182919.15	C11orf54	8.29	9.19	9.15	4.82	7.67	4.49	9.14	5.09	13.71	5.47	10.64	2.08
ENSG00000110696.10	C11orf58	73.27	128.12	131.89	62.91	82.89	51.22	270.08	120.1	116.97	101.22	155.61	80.3
ENSG00000166323.13	C11orf65	1.84	2.38	1.06	1.78	1.92	2.47	0.78	1	1.37	1.27	0.93	0.9
ENSG00000175573.7	C11orf68	6.97	7.55	5.53	9.58	8.12	9.64	13.73	22.12	6.44	11.38	16.2	10.4
ENSG00000180425.11	C11orf71	10.46	7.49	7.16	8.72	5.88	9.26	6.5	6.52	8.7	9.06	8.02	5.4
ENSG00000173715.18	C11orf80	19.34	24.85	15.17	16.52	19.56	20.21	65.76	62.37	27.96	60.61	69.27	39.42
ENSG00000173237.4	C11orf86	0	0	0	0	0	0.05	0.73	0.83	0	0	0.05	0.06
ENSG00000188070.9	C11orf95	5.66	5.67	2.84	6.48	9.78	6.57	6	6.3	2.92	12.93	9.71	10.63
ENSG00000187479.8	C11orf96	0.26	0.23	0.92	1.03	0.06	2.3	0.11	0.39	3.64	0.22	0.05	0
ENSG00000278615.5	C11orf98	128.51	127.61	106.5	225.6	247.83	211.95	95.91	155.65	103.37	139.72	97.14	211.48
ENSG00000133641.18	C12orf29	12.1	16.51	15.46	27.99	33.81	22.08	23.88	28.2	20.69	23.92	31.64	43.75
ENSG00000047621.12	C12orf4	1.05	0.96	0.78	0.34	1.66	0.55	11.77	1.71	1.49	4.31	12.87	2.42
ENSG00000180116.15	C12orf40	0.39	0.11	0.78	0.06	0.32	0	0	0	0.18	0	0	0
ENSG00000157895.11	C12orf43	21.7	21.45	16.45	22.88	26.58	20.38	25.62	22.17	19.2	25.64	22.64	20.8
ENSG00000151131.11	C12orf45	32.42	40.8	35.88	38.65	63.59	37.75	59.98	54.96	33.03	40.72	42.87	63.26
ENSG00000111412.6	C12orf49	59.45	80.63	36.45	42.67	45.95	41.58	76.57	92.06	65.76	128.51	82.63	79.73
ENSG00000111678.11	C12orf57	264.98	234	267.74	275.84	228.85	276.54	292.45	368.98	256.59	340.55	341.17	317.98
ENSG00000182993.5	C12orf60	0.26	0.62	0.43	0.34	0.19	0.44	1.35	0.77	0.36	0.72	1.53	1.18
ENSG00000130921.8	C12orf65	41.63	37.96	26.73	26.09	44.41	28.54	63.34	48.16	55.62	51.33	45.05	49.26
ENSG00000174206.13	C12orf66	4.74	7.32	4.96	3.1	3.9	2.85	13.12	5.81	8.58	9.78	11.07	5.85
ENSG00000204954.10	C12orf73	25.78	26.33	23.68	27.01	31.76	25.58	11.16	16.53	18.42	20.88	12.65	17.6
ENSG00000235162.9	C12orf75	167.38	270.99	144.86	203.64	237.03	312.15	26.01	57.23	177.18	40.77	28.85	94.18
ENSG00000174456.15	C12orf76	15.72	13.96	8.44	13.65	12.78	16	22.59	26.15	14.78	34.48	27.71	22.32
ENSG00000179933.6	C14orf119	36.96	44.71	31.98	25.18	28.18	27.01	61.05	47.28	35.53	58.45	67.03	54.43
ENSG00000227051.6	C14orf132	7.89	5.33	4.89	2.64	0.89	3.73	4.71	2.16	5.48	2.43	2.67	0.28
ENSG00000179476.8	C14orf28	3.42	4.2	2.98	4.82	2.68	3.4	8.91	10.56	5.66	8.84	13.42	3.54
ENSG00000100802.15	C14orf93	3.29	3.29	1.56	1.66	2.04	2.52	4.43	3.87	5.07	3.98	4.64	2.53
ENSG00000167173.19	C15orf39	16.84	27.01	25.24	34.35	28.5	28.82	81.11	66.35	14.9	73.37	84.98	28.85
ENSG00000169609.14	C15orf40	52.42	49.48	48.22	58.9	54.06	45.96	64.07	95	50.55	75.36	69.54	51
ENSG00000186073.14	C15orf41	6.91	8.28	5.6	6.77	10.54	6.35	77.19	44.62	10.25	50.77	62.18	45.6
ENSG00000166920.12	C15orf48	164.49	107.52	790.75	1685.94	960.56	1975.85	128.37	441.91	530.22	91.6	168.54	232.62
ENSG00000176753.5	C15orf56	2.3	2.72	2.62	0.8	0.51	0.77	0.17	0.28	0.89	0.11	0.11	0.06
ENSG00000189227.6	C15orf61	60.84	64.46	45.1	59.35	48.25	63.55	40.47	61.76	45.37	41.44	39.76	41.16
ENSG00000188277.10	C15orf62	0	0	0	0	0	0	0.34	1.22	0	0.17	0.44	0.11
ENSG00000261652.3	C15orf65	1.32	2.38	1.7	1.26	0.89	0.55	12.78	5.53	1.67	1.99	8.4	1.12
ENSG00000166455.14	C16orf46	3.68	2.95	2.13	2.24	1.79	2.3	10.03	6.8	6.62	4.48	11.56	2.59
ENSG00000185905.4	C16orf54	0	0	0	0	0	0	0	0	0	0	0	0.06
ENSG00000125149.12	C16orf70	27.56	30.58	14.32	19.61	16.17	17.42	37.61	28.59	25.63	40.83	35.45	28.56
ENSG00000166246.14	C16orf71	0.66	0.91	0.43	0.52	0.64	0.71	0.78	1.27	1.49	0.55	1.75	0.06
ENSG00000182831.12	C16orf72	50.31	79.83	46.73	54.65	53.04	45.2	49.72	28.97	141.29	43.37	66.87	21.37
ENSG00000154102.11	C16orf74	3.81	7.89	7.45	57.23	31.76	53.8	26.68	30.14	10.73	41.66	37.85	45.43
ENSG00000159761.15	C16orf86	1.38	0.62	2.06	2.01	1.85	2.63	3.42	2.6	1.01	4.2	2.29	0.28
ENSG00000155330.10	C16orf87	3.03	4.48	4.75	4.42	5.24	3.51	11.94	7.3	5.66	8.67	13.47	6.24
ENSG00000174109.5	C16orf91	59.98	58.5	37.72	52.64	50.36	60.1	19.96	18.97	44.29	16.69	24.71	19.34
ENSG00000260456.7	C16orf95	6.38	8.74	5.53	5.85	3.83	7.23	2.91	3.59	6.2	4.86	2.35	3.04
ENSG00000256806.6	C17orf100	2.7	2.84	1.56	2.01	1.73	1.48	3.59	4.09	3.64	4.09	7.47	1.52
ENSG00000205710.4	C17orf107	0	0	0	0	0	0	6.95	5.53	0	2.6	8.62	1.18
ENSG00000267221.3	C17orf113	0.26	0.17	0.14	0.34	0.32	0.49	3.92	2.71	0.24	3.2	4.36	0.79
ENSG00000258315.5	C17orf49	100.89	95.21	89.34	80.46	78.41	103.43	58.92	59.61	94.13	52.15	47.84	54.04
ENSG00000186665.9	C17orf58	7.43	6.92	3.97	6.31	5.37	4.11	9.64	7.63	7.57	6.46	8.51	5.17
ENSG00000141371.13	C17orf64	1.05	1.13	1.06	0.46	0.77	0.49	0.06	1.77	0.54	0.94	0.49	0.79
ENSG00000214226.9	C17orf67	8.16	9.82	6.24	10.61	8.24	10.52	7.06	6.3	8.23	6.13	4.85	4.39
ENSG00000108666.10	C17orf75	8.29	7.66	10.21	4.87	6.13	3.34	14.91	10.4	8.82	9.56	13.64	5.57
ENSG00000141219.15	C17orf80	1.97	2.5	3.55	0.46	1.41	0.88	15.75	4.76	5.43	4.2	10.96	2.31
ENSG00000187624.9	C17orf97	21.18	21.96	17.37	13.82	15.34	16.22	27.02	32.02	27.13	43.98	28.47	27.05
ENSG00000187997.11	C17orf99	0	0	0	0	0	0.16	0	0.11	0	0.06	0.05	0.56
ENSG00000141428.17	C18orf21	4.41	7.89	9.86	3.15	3	2.25	8.63	5.53	16.69	6.8	9.44	3.94
ENSG00000152242.11	C18orf25	10.26	12.71	9.29	3.56	7.92	3.89	31.34	9.46	13.53	15.58	25.04	8.55
ENSG00000177576.12	C18orf32	71.1	93.17	43.68	89.17	65.82	85.68	126.13	126.24	80.06	86.74	108.54	65.11
ENSG00000166845.15	C18orf54	6.97	9.93	5.39	4.42	6.65	4.49	5.44	1.55	6.14	2.65	3.33	3.09
ENSG00000131943.18	C19orf12	5.72	6.41	5.74	6.54	6.33	5.7	9.64	13.71	7.33	11.66	13.85	10.29
ENSG00000119559.17	C19orf25	62.94	54.13	74.45	65.32	56.49	63.55	42.94	42.85	50.44	33.15	40.09	18.89
ENSG00000167644.12	C19orf33	450.38	518.21	480.04	770.51	595.47	655.86	693.65	857.78	498.27	565.91	545.38	698.2
ENSG00000214212.9	C19orf38	2.04	0.96	0.85	0.97	0.64	1.42	0.34	0.55	1.91	0.28	0.38	0.28
ENSG00000105072.9	C19orf44	2.1	3.29	1.7	2.06	1.6	1.48	3.81	1.82	3.1	1.44	3.55	1.18
ENSG00000160392.13	C19orf47	17.43	26.38	14.61	24.77	21.92	20.43	23.71	26.1	18.72	29.61	23.24	28.11
ENSG00000167747.15	C19orf48	76.03	83.18	59.35	88.72	83.97	73.35	156.06	139.07	88.47	82.32	113.12	112.4
ENSG00000104979.9	C19orf53	161.72	158.87	162.16	224.34	177.47	215.79	114.52	145.42	124.12	145.75	120.49	179.43
ENSG00000188493.15	C19orf54	14.27	13.73	10.35	14.34	14.25	12.33	27.97	23.5	15.08	17.29	18.44	13.5
ENSG00000132016.11	C19orf57	30.19	32.23	18.65	21.16	15.72	22.95	3.31	3.59	17.77	4.14	1.09	2.47
ENSG00000221916.4	C19orf73	2.24	0.96	0.57	1.03	0.7	2.96	1.91	2.65	1.61	1.71	2.62	1.35
ENSG00000235034.7	C19orf81	0	0.74	1.21	0.52	0.13	2.14	0.34	0.83	0.36	0.06	0.22	0.11
ENSG00000197223.11	C1D	15.06	21.56	11.06	27.3	26.27	17.04	25.51	20.24	18.96	25.3	29.67	22.21
ENSG00000231245.2	C1DP1	12.23	16.62	8.93	19.15	17.51	14.68	16.93	15.32	15.68	19.78	19.91	15.58
ENSG00000106392.11	C1GALT1	6.84	10.61	15.46	6.19	7.54	8.27	41.65	16.42	13.29	15.86	50.56	9.67
ENSG00000171155.8	C1GALT1C1	13.15	17.99	11.91	3.9	5.18	4.16	13.12	11	10.85	21.71	17.67	10.01
ENSG00000223658.8	C1GALT1C1L	0	0	0	0	0	0	0.39	0	0.06	0.33	0.38	0.11
ENSG00000116922.14	C1orf109	32.95	31.09	21.63	30.91	31.63	23.28	21.36	30.74	39.64	21.27	19.58	20.36
ENSG00000000460.17	C1orf112	9.47	10.5	8.23	6.14	6.58	5.53	12.33	5.58	14.61	8.18	8.4	8.72
ENSG00000162817.7	C1orf115	26.04	32.4	22.48	13.48	20.32	22.41	6.22	9.18	24.92	14.36	8.51	4.39
ENSG00000182795.13	C1orf116	1.05	3.69	1.35	8.37	10.67	6.08	17.1	14.43	3.28	35.19	34.91	17.71
ENSG00000197982.14	C1orf122	158.5	189.57	194.5	173.93	151.2	157.61	170.92	227.87	197.15	154.03	239.67	143.5
ENSG00000143633.13	C1orf131	8.88	7.49	11.77	3.21	5.5	3.34	15.08	10.56	13.06	10.72	14.56	9.22
ENSG00000131591.17	C1orf159	46.76	36.31	46.66	42.78	38.09	36.27	16.03	22.01	36.25	25.97	18.49	27.89
ENSG00000215910.7	C1orf167	0	0	0	0.06	0	0.11	0	0	0	0.06	0.05	0.06
ENSG00000198912.11	C1orf174	21.84	24.45	15.32	20.24	30.16	17.48	39.24	36.16	25.69	28.56	33.05	30.48
ENSG00000163263.7	C1orf189	0.13	0.06	0	0.06	0	0	0.06	0.11	0.3	0.06	0.11	0
ENSG00000119280.17	C1orf198	46.37	58.5	27.8	44.04	43.65	32.81	42.1	55.74	40.54	39.61	54.33	27.55
ENSG00000116667.15	C1orf21	97.73	78.3	37.16	100.24	115.48	93.08	41.43	42.52	128	87.46	66.43	60.17
ENSG00000253313.6	C1orf210	42.03	38.47	51.83	47.6	30.29	45.47	33.35	25.27	41.97	24.42	29.29	8.72
ENSG00000142686.8	C1orf216	7.89	7.77	4.68	10.49	8.44	8.22	3.48	3.37	4.05	6.13	4.85	6.24
ENSG00000213057.5	C1orf220	0.2	0.11	0.14	0.17	0.13	0.11	4.6	1.88	0	3.98	3.38	0.84
ENSG00000221953.5	C1orf229	0.07	0.17	0.14	0.06	0	0.05	0.11	0.17	0	0.11	0.16	0
ENSG00000143793.13	C1orf35	80.3	84.71	69.91	88.83	89.4	89.9	54.94	59.83	86.8	65.14	48.82	54.99
ENSG00000143612.21	C1orf43	123.64	141.91	64.24	102.82	95.54	100.53	216.38	226.6	210.27	130.88	188.78	140.46
ENSG00000164008.16	C1orf50	19.47	22.92	19.36	21.05	22.88	23.56	26.07	23.44	31	17.4	22.47	15.74
ENSG00000162642.14	C1orf52	49.33	70.47	36.16	89.86	86.27	63.55	66.54	70.28	68.14	70	78.49	62.64
ENSG00000203724.11	C1orf53	15.13	15.94	16.73	13.76	14.57	10.57	11.44	12.39	16.87	16.08	15.93	11.19
ENSG00000118292.9	C1orf54	0.33	0.45	0.28	0.29	0.19	0.27	1.4	0.55	1.43	0.77	1.09	0.73
ENSG00000143443.10	C1orf56	4.6	6.58	5.11	8.95	6.33	9.92	14.07	16.04	7.45	9.23	7.75	6.02
ENSG00000125462.18	C1orf61	0.72	1.36	1.77	1.38	1.47	1.92	3.92	7.52	1.31	3.15	3.49	2.31
ENSG00000198854.5	C1orf68	5.98	5.05	23.9	27.76	7.22	8.87	0	0	11.51	0.11	0.05	0.11
ENSG00000162757.4	C1orf74	5.06	6.13	4.25	6.94	6.71	4.6	6.95	5.36	4.35	4.86	3.6	3.82
ENSG00000108561.8	C1QBP	472.88	535.06	345.32	435.78	549.97	398.76	202.09	233.67	398.59	159.78	187.79	286.94
ENSG00000131094.4	C1QL1	1.51	2.72	2.13	0.86	0.38	0.66	0.06	0.28	0.89	0.44	0.05	0.28
ENSG00000186897.5	C1QL4	0.2	0.28	0.14	0.63	0.06	0.6	0.62	0.11	0.18	0.44	0.82	0.34
ENSG00000173918.15	C1QTNF1	4.21	9.25	18.15	16.86	13.93	27.06	3.48	4.64	4.11	3.59	4.53	3.21
ENSG00000184163.3	C1QTNF12	0	0	0	0	0	0	0.45	1.77	0	1.05	0.93	0.96
ENSG00000265096.2	C1QTNF1-AS1	0.07	0.4	0.71	0.8	0	1.15	0.17	1.16	0.24	0.11	0.11	0
ENSG00000145861.9	C1QTNF2	0	0.28	0.28	0.52	0.83	0.6	0.28	0.22	0.24	0.61	0	0.22
ENSG00000133466.14	C1QTNF6	181.39	139.58	129.48	87.8	60.07	84.15	26.68	23.22	121.14	49.23	16.64	23.34
ENSG00000159403.18	C1R	5.85	7.21	26.66	13.94	20.39	33.47	47.14	71.88	10.91	86.8	57.38	57.35
ENSG00000139178.11	C1RL	19.07	13.11	19.92	13.13	12.21	21.69	39.58	21.07	17.71	54.14	41.45	14.68
ENSG00000205885.7	C1RL-AS1	5.26	7.32	5.46	4.76	6.2	6.63	13.4	8.13	7.33	28.89	17.13	19.46
ENSG00000182326.15	C1S	2.56	5.9	28.5	8.32	19.36	15.34	1.74	6.64	6.08	2.71	1.85	2.19
ENSG00000166278.15	C2	3.03	2.95	2.69	3.38	2.68	1.97	2.75	4.48	3.88	5.52	2.45	2.59
ENSG00000149609.6	C20orf144	0.53	0.57	0.85	0.8	0.26	0.77	0.84	2.43	0.54	0.72	1.15	0.73
ENSG00000088854.12	C20orf194	0.2	0.45	0.92	0.57	0.58	0.93	25.23	8.79	0.3	11.93	24.71	7.37
ENSG00000196421.8	C20orf204	0.2	0.17	0.28	0.11	0.26	0.88	10.48	8.96	0.06	12.43	11.73	6.02
ENSG00000101220.18	C20orf27	121.93	139.64	124.3	140.21	178.62	134.27	65.08	62.81	77.32	38.84	51.11	46.56
ENSG00000196476.12	C20orf96	4.8	5.28	2.98	2.47	5.94	2.85	12.78	5.25	6.02	7.07	12.38	3.04
ENSG00000160298.18	C21orf58	41.37	45.11	21.98	24.49	23.45	27.99	5.55	7.46	31.12	17.57	8.73	15.18
ENSG00000205930.10	C21orf62-AS1	1.25	0.57	0.21	0.17	0.13	0.49	1.57	1.05	1.07	1.88	1.85	0.62
ENSG00000154642.11	C21orf91	2.37	3.63	2.91	1.49	1.73	1.64	11.32	2.05	4.17	4.81	13.2	1.69
ENSG00000128346.11	C22orf23	0.26	0.34	0.07	0.17	0.58	0.44	0.17	0.33	0.6	0.06	0	0
ENSG00000188511.12	C22orf34	0.13	0.4	0.21	0.23	0.13	1.37	0	0	0.3	0	0	0
ENSG00000242259.8	C22orf39	135.81	107.41	136.71	169.52	110.49	144.63	161.95	178.27	104.86	139.56	142.74	163.18
ENSG00000184208.12	C22orf46	2.17	2.1	2.48	1.84	1.15	2.41	4.2	2.49	2.21	3.59	3.98	1.24
ENSG00000157617.17	C2CD2	7.83	8.57	7.73	4.99	4.09	5.37	6.5	5.53	9.78	12.6	9.82	4.05
ENSG00000172375.13	C2CD2L	6.45	5.33	3.4	5.39	5.82	5.42	2.75	2.71	4.41	2.38	2.84	1.8
ENSG00000168014.16	C2CD3	16.57	16	7.02	7.11	5.94	5.37	15.53	4.48	11.98	10.17	13.8	9.56
ENSG00000198535.5	C2CD4A	0.72	0.79	1.28	1.38	3.2	1.81	0.45	1.33	4.11	4.64	0.55	2.59
ENSG00000205502.4	C2CD4B	0.2	0.74	0.64	0.57	0.38	1.26	0.22	0.06	0.78	1.82	0	0.45
ENSG00000183186.8	C2CD4C	0	0.17	0.14	0.11	0.06	0.38	0.34	0.55	0	2.04	1.2	0.67
ENSG00000111731.12	C2CD5	0.92	0.96	1.06	0.17	0.26	0.44	2.41	0.83	0.24	1.05	2.73	0.73
ENSG00000155754.15	C2CD6	0.07	0	0.07	0	0	0.11	0.28	0.11	0.18	0.22	0	0
ENSG00000273045.6	C2orf15	5.98	6.13	5.53	3.84	4.98	3.07	16.14	13.66	7.27	11.88	15.11	6.3
ENSG00000287151.1	C2orf27A	3.03	2.78	1.7	2.92	5.43	3.01	8.07	4.76	2.56	5.47	8.02	5.45
ENSG00000115998.7	C2orf42	21.7	25.48	21.13	15.02	19.11	14.79	68	21.51	33.86	56.63	93.16	27.72
ENSG00000135974.10	C2orf49	22.23	31.21	19.36	18.75	25.24	21.91	38.9	32.68	36.96	35.36	35.84	22.6
ENSG00000168887.11	C2orf68	126.08	107.58	68.78	90.44	84.36	109.24	75.06	86.37	109.93	75.8	63.22	64.78
ENSG00000178074.6	C2orf69	2.7	2.84	2.41	1.66	1.73	2.08	5.72	2.49	3.16	2.82	4.15	2.14
ENSG00000186132.15	C2orf76	5.46	9.82	4.18	5.85	4.92	6.03	6.45	7.74	7.51	9.56	11.35	10.23
ENSG00000284308.1	C2orf81	17.23	18.55	11.84	7.4	6.13	10.24	3.36	3.98	14.9	6.91	9.27	2.53
ENSG00000187699.10	C2orf88	0	0.06	0	0.11	0.19	0.05	0.06	0.22	0	0.33	0.05	0
ENSG00000228486.10	C2orf92	3.09	3.52	1.7	1.49	1.53	1.53	1.12	1.11	3.46	1.66	0.93	0.56
ENSG00000125730.17	C3	14.67	8.4	26.02	215.05	206.1	174.15	13.17	28.03	35.77	123.65	17.02	21.37
ENSG00000114405.11	C3orf14	22.03	47.95	19.5	45.25	47.87	30.73	29.04	30.85	31.6	21.38	30.33	16.7
ENSG00000088543.15	C3orf18	2.17	2.78	3.05	3.5	3.96	5.97	3.48	3.7	2.21	2.38	1.42	0.45
ENSG00000174928.16	C3orf33	2.76	3.29	3.19	3.04	2.49	2.57	6.56	4.53	2.98	6.35	7.42	3.6
ENSG00000179021.10	C3orf38	5.13	5.22	6.81	3.38	5.05	3.51	17.21	6.03	8.82	9.06	12.38	4.95
ENSG00000114529.13	C3orf52	34.33	30.19	18.93	10.55	11.69	11.94	19.68	12	32.55	18.67	18.71	24.4
ENSG00000154274.15	C4orf19	28.74	28.94	22.05	20.47	20.51	17.15	8.91	9.01	33.38	34.81	18.44	13.38
ENSG00000164096.13	C4orf3	205.79	155.47	91.97	232.77	174.72	262.35	111.5	140.12	103.08	230.44	134.83	243.42
ENSG00000151470.13	C4orf33	0.59	1.25	1.28	0.97	0.7	0.44	2.41	0.88	0.83	2.32	4.36	1.01
ENSG00000163633.12	C4orf36	1.25	1.82	0.71	2.98	1.47	1.75	7.01	4.42	2.09	3.87	3.65	3.37
ENSG00000205208.5	C4orf46	8.68	9.65	3.55	7.4	5.3	5.64	8.46	5.86	6.56	10	5.84	10.29
ENSG00000243449.6	C4orf48	3.75	8.96	12.13	22.02	10.67	30.29	79.55	77.8	3.58	65.97	81.22	78.27
ENSG00000197405.8	C5AR1	0.26	0.11	0.21	0	0.13	0.16	15.81	9.51	1.25	3.43	6.87	0.62
ENSG00000113583.8	C5orf15	152.45	155.01	84.31	119.86	125.64	144.35	77.36	94.17	121.02	164.7	82.91	96.26
ENSG00000248874.5	C5orf17	11.64	12.31	9.08	11.76	9.27	11.61	0	0.06	9.9	0	0	0
ENSG00000082213.18	C5orf22	17.3	24.57	22.12	8.37	10.1	9.92	50.96	15.37	24.92	24.53	41.56	12.76
ENSG00000181904.9	C5orf24	24.86	36.48	25.24	32.63	36.68	29.31	50.73	40.53	33.98	44.2	55.85	36.32
ENSG00000172244.9	C5orf34	4.74	6.58	6.45	4.42	5.24	4.27	5.61	1.99	7.03	3.98	3.87	2.19
ENSG00000248554.1	C5orf34-AS1	0.13	0.23	0.14	0.29	0.58	0.33	0	0	0.3	0.11	0	0.06
ENSG00000186493.13	C5orf38	314.5	163.41	185.92	116.93	83.4	127.7	0	0	170.38	0.06	0.05	0.45
ENSG00000178776.5	C5orf46	0.39	1.13	1.06	6.94	4.86	2.41	0.06	0.61	0.06	0	0.27	0.96
ENSG00000215217.7	C5orf49	0	0	0	0	0	0	0.17	0.28	0.06	0.06	0.38	0
ENSG00000205765.9	C5orf51	7.04	11.01	9.08	6.37	7.86	5.42	44.12	7.24	13.06	11.49	34.53	4.27
ENSG00000234511.10	C5orf58	8.81	14.75	5.11	21.28	13.1	20.05	0	0	8.11	0	0	0
ENSG00000164241.13	C5orf63	15	17.42	12.76	16.4	15.78	10.79	10.2	8.52	16.87	7.24	10.47	9.9
ENSG00000224186.8	C5orf66	0	0	0	0	0	0	0	0.28	0	0.22	0.33	0.39
ENSG00000249082.2	C5orf66-AS1	0	0	0	0	0	0	0.5	1.38	0	2.32	1.91	0.96
ENSG00000185127.6	C6orf120	18.48	23.55	14.18	16.46	10.74	16.22	23.99	19.3	24.38	25.03	29.94	17.94
ENSG00000188112.9	C6orf132	6.45	5.16	4.11	6.37	5.5	5.7	5.05	6.36	5.43	9.34	6.87	7.03
ENSG00000204564.12	C6orf136	40.97	57.08	36.87	54.54	38.34	41.85	14.41	18.36	41.37	17.73	11.95	13.61
ENSG00000197261.11	C6orf141	0.66	4.65	4.04	12.21	7.73	9.31	6.84	9.62	1.67	2.71	13.96	18.27
ENSG00000221821.4	C6orf226	18.94	13.67	14.96	12.5	7.48	12.16	13.4	17.2	13.29	20.61	21.44	11.98
ENSG00000204439.4	C6orf47	25.98	25.87	24.11	31.48	24.8	26.08	46.7	50.04	27.42	48.01	48.27	33.63
ENSG00000137434.11	C6orf52	2.17	2.04	3.76	2.87	3.26	3.12	3.87	7.69	3.4	3.65	4.8	2.81
ENSG00000112308.13	C6orf62	24.01	32.68	25.81	13.82	13.55	12.6	40.19	23.89	31.83	29.89	40.69	17.94
ENSG00000198663.17	C6orf89	41.89	48.46	29.78	38.59	34.25	38.29	88.23	74.04	53.18	91.88	83.12	58.7
ENSG00000203711.14	C6orf99	1.05	1.7	0.57	0.52	1.73	0.88	1.23	0.88	0.6	3.15	1.36	0.56
ENSG00000136197.12	C7orf25	5.2	5.73	6.03	3.38	6.71	3.34	18.67	10.12	7.39	8.67	13.91	4.84
ENSG00000146576.13	C7orf26	12.43	12.03	8.72	11.41	10.16	9.81	30.61	28.53	13.59	19.39	31.2	19.68
ENSG00000153790.12	C7orf31	0.13	0.17	0.14	0.17	0	0.16	3.48	1.88	0.3	1.99	3.38	1.57
ENSG00000146540.15	C7orf50	291.42	330.23	411.33	404.58	439.93	441.82	590.79	699.14	310.12	320	448.35	431.22
ENSG00000164746.14	C7orf57	0.59	1.36	0.43	0.52	0.58	1.21	1.91	1.05	3.88	0	0.27	0
ENSG00000177335.11	C8orf31	0	0.06	0.07	0.17	0.06	0.71	12.95	11.11	0.06	6.52	4.64	0.62
ENSG00000182307.14	C8orf33	129.7	136.74	73.18	88.83	104.81	102.66	102.53	102.57	124.66	68.51	98.29	77.65
ENSG00000165084.16	C8orf34	1.45	1.65	0.57	0.75	0.89	0.33	0	0	1.61	0	0.05	0
ENSG00000248801.7	C8orf34-AS1	2.24	2.61	0.71	0.63	1.85	0.33	0	0	2.44	0	0	0
ENSG00000156172.6	C8orf37	1.12	1.82	2.06	0.52	0.7	0.66	2.63	1.05	1.91	1.16	2.13	0.39
ENSG00000253773.3	C8orf37-AS1	1.38	0.57	1.49	1.03	0.45	1.26	0.78	1.6	1.49	1.66	0.6	1.69
ENSG00000288596.1	C8orf44	8.22	8.17	5.11	5.16	5.05	5.53	12.95	9.57	9.54	18.78	16.85	7.42
ENSG00000288602.1	C8orf44-SGK3	8.22	8.17	5.11	5.16	5.05	5.53	12.95	9.57	9.54	18.78	16.85	7.42
ENSG00000164743.5	C8orf48	0.53	1.48	1.06	1.09	1.47	0.77	3.42	1.38	1.49	3.7	5.62	2.19
ENSG00000241852.10	C8orf58	15.85	15.09	7.3	12.21	12.91	9.97	4.93	9.84	13.35	8.18	10.42	8.6
ENSG00000189376.12	C8orf76	20.52	22.47	20.28	13.3	20.71	15.56	35.93	21.29	37.14	17.18	27	16.76
ENSG00000213563.7	C8orf82	64.39	59.86	66.44	68.3	68.25	62.56	54.21	71.88	72.73	72.21	66.93	30.81
ENSG00000113600.11	C9	1.05	2.44	0.71	0.92	1.79	0.66	2.13	1.22	0.6	0.99	0.71	0.34
ENSG00000179082.3	C9orf106	0.13	0.06	0.43	0	0	0.16	4.32	4.7	0.12	1.05	1.47	0.28
ENSG00000160345.13	C9orf116	12.3	7.55	4.54	12.62	7.29	11.94	12.28	15.76	15.68	18.51	16.74	6.75
ENSG00000230185.5	C9orf147	2.37	1.53	1.91	0.69	0.83	2.08	4.48	6.52	3.16	1.88	3.76	1.24
ENSG00000188959.9	C9orf152	0	0.17	0.07	0.11	0	0	0.11	0.39	0	0.55	0.22	0
ENSG00000171159.5	C9orf16	83.13	45.28	82.18	94.39	53.74	94.66	414.88	484.27	98.6	713.37	469.73	151.48
ENSG00000196366.3	C9orf163	3.55	1.7	3.19	1.49	1.28	2.19	1.01	2.88	2.68	0.83	1.47	1.52
ENSG00000135045.7	C9orf40	28.28	34.84	15.1	22.65	16.42	22.35	3.87	6.64	15.68	4.64	3.76	6.69
ENSG00000157653.12	C9orf43	1.71	1.31	1.84	2.35	1.92	2.08	1.46	2.43	1.85	0.66	0.76	1.18
ENSG00000165118.15	C9orf64	21.05	20.82	11.7	19.15	25.18	12.22	47.7	39.37	18.9	24.48	25.47	20.24
ENSG00000147894.17	C9orf72	0.13	0.28	0.5	0.06	0.45	0.33	1.18	0.33	0.24	1.1	1.2	0.51
ENSG00000136819.15	C9orf78	37.09	41.48	44.95	28.1	72.47	33.69	120.41	98.04	39.53	47.24	85.63	51.39
ENSG00000155621.15	C9orf85	6.38	7.49	4.82	5.79	7.22	5.64	25.45	23.61	9.06	30.17	30.38	24.07
ENSG00000063180.9	CA11	53.08	40.46	33.26	18.18	18.47	39.17	23.94	15.65	52.46	23.76	19.53	8.6
ENSG00000074410.14	CA12	0	0.23	0.85	0.63	0.38	1.7	1.23	0.72	0	0.66	0.6	0.73
ENSG00000185015.8	CA13	0.33	0.34	0.28	0.23	0.51	0.33	2.07	0.44	0.83	1.27	0.98	0.17
ENSG00000104267.10	CA2	0	0.11	0.64	0.34	0.38	0.27	7.68	7.96	0.3	2.82	5.73	9.11
ENSG00000164879.7	CA3	0.13	1.31	4.04	4.07	4.03	4.82	0	0	1.13	0	0	0
ENSG00000253549.6	CA3-AS1	0	0	0	0	0	0.05	0.06	0.22	0	0.77	0.6	0.84
ENSG00000186312.10	CA5BP1	14.14	15.89	14.11	16.69	16.23	10.74	16.82	13.49	24.2	11.05	14.84	9.78
ENSG00000178538.10	CA8	0.13	0.96	1.56	0.46	0.19	1.26	0.06	0.17	0.72	0.72	0.65	0.9
ENSG00000107159.13	CA9	0.07	0	0.07	0	0	0	0.06	0.5	0	0	0.11	0.06
ENSG00000120159.13	CAAP1	13.29	12.26	10.28	5.96	10.35	5.92	30.83	23.67	15.98	30.28	36.65	22.32
ENSG00000135932.11	CAB39	12.96	21.11	30.92	12.1	25.75	16.33	38.51	27.26	24.56	45.36	62.34	29.41
ENSG00000102547.19	CAB39L	3.09	1.36	2.06	2.01	1.79	1.86	6.5	5.97	2.27	4.64	4.8	2.64
ENSG00000099991.18	CABIN1	28.02	31.6	23.97	27.93	32.27	26.35	39.8	25.82	27.6	31.88	37.14	37.34
ENSG00000134508.12	CABLES1	2.56	3.92	2.2	1.32	1.21	2.3	4.93	8.02	2.15	6.74	7.69	2.59
ENSG00000149679.11	CABLES2	22.03	30.53	12.83	17.89	12.01	14.96	42.38	49.93	28.32	32.27	62.4	26.37
ENSG00000175544.13	CABP4	0	0.06	0	0.06	0	0	89.13	54.74	0	48.51	26.56	6.02
ENSG00000154040.20	CABYR	0.79	0.68	0.85	1.32	2.3	0.88	22.59	9.68	0.66	4.36	9.22	2.87
ENSG00000160325.14	CACFD1	5.33	6.13	5.74	3.67	2.68	7.34	23.88	25.32	3.99	14.36	23.73	6.35
ENSG00000158966.16	CACHD1	0.07	0.06	0.43	0.57	0.19	0.49	6.39	1.6	0.3	5.14	4.47	2.92
ENSG00000141837.21	CACNA1A	0.2	0.74	0.21	0.57	0.06	0.55	0	0	0.3	0	0	0
ENSG00000157388.19	CACNA1D	0	0.06	0	0.06	0	0	1.01	0.5	0.06	1.44	0.55	0.67
ENSG00000102001.13	CACNA1F	2.76	2.78	2.06	1.66	1.92	2.74	1.79	2.99	2.62	1.38	2.13	5.06
ENSG00000157445.15	CACNA2D3	3.22	10.89	9.08	5.22	14.19	4.71	0	0	4.89	0	0	0.06
ENSG00000067191.16	CACNB1	1.91	3.35	2.41	3.78	5.5	3.89	7.23	10.06	3.28	6.02	5.67	4.78
ENSG00000167535.8	CACNB3	16.31	18.33	14.75	9.86	9.97	13.37	7.01	6.47	9.96	30.83	17.18	15.74
ENSG00000075461.6	CACNG4	43.93	47.15	25.81	17.66	21.28	17.2	18.84	38.43	21.76	24.03	29.73	36.83
ENSG00000130433.7	CACNG6	0	0	0	0.06	0	0.05	0.06	0.11	0.06	0	0	0
ENSG00000105298.14	CACTIN	24.07	24.68	27.09	27.13	25.5	23.01	19.62	23.78	18.06	18.9	22.04	23.56
ENSG00000151893.15	CACUL1	23.61	35.58	23.9	19.38	30.55	20.49	83.41	43.3	49.72	76.35	92.29	34.52
ENSG00000116161.18	CACYBP	143.05	182.53	154.51	119.17	174.08	109.78	155.39	100.47	152.14	118.01	107.07	140.85
ENSG00000177855.8	CACYBPP2	0.39	0.4	0.21	0.57	0.32	1.04	0.28	0.17	0.36	0.39	0	0.45
ENSG00000084774.14	CAD	36.3	46.75	29.92	32.75	40.13	30.73	23.38	27.26	33.68	19.39	24.16	20.07
ENSG00000182985.17	CADM1	0.99	3.4	4.96	12.56	15.08	16.11	3.87	1.99	4.11	1.88	5.56	3.09
ENSG00000105767.3	CADM4	8.35	9.99	13.26	13.94	10.86	9.53	28.14	42.02	10.13	22.1	28.31	13.38
ENSG00000081803.16	CADPS2	2.56	4.09	6.31	2.35	3.2	2.3	7.79	1.99	5.43	3.04	10.8	2.47
ENSG00000164304.16	CAGE1	0.46	0.23	0.14	0.11	0.26	0.11	0.17	0.33	0.24	0.06	0.05	0.17
ENSG00000270419.1	CAHM	3.75	2.21	3.9	2.47	2.17	3.34	1.4	2.38	5.54	3.92	2.73	2.14
ENSG00000172137.19	CALB2	53.86	143.1	169.04	371.55	310.01	248.49	0	1.27	216.52	0	0.11	0.22
ENSG00000110680.12	CALCA	0	0.06	0.43	0.23	0.32	0.44	0	0.06	0.12	0	0	0
ENSG00000012822.16	CALCOCO1	42.82	36.6	41.41	31.14	29.08	32.81	42.55	38.93	37.44	70.22	61.25	21.87
ENSG00000136436.15	CALCOCO2	13.88	18.27	35.6	4.47	9.27	7.07	85.6	18.3	29.93	54.7	73.14	16.31
ENSG00000064989.13	CALCRL	0	0.06	0.14	0.17	0.06	0.11	0.06	0.17	0.12	0.33	0.27	0.22
ENSG00000122786.20	CALD1	8.75	26.21	19.07	7.8	14.25	7.67	63.57	16.09	16.63	27.07	59.07	25.53
ENSG00000138172.11	CALHM2	50.44	48.23	33.68	35.04	32.59	35.28	23.66	24.99	52.64	23.87	22.58	23.34
ENSG00000183128.7	CALHM3	0	0.06	0.21	0.06	0.13	0.11	0	0.06	0.12	0	0.05	0
ENSG00000188820.13	CALHM6	7.89	14.53	8.44	22.42	21.66	43.83	24.95	40.86	9.96	24.48	25.14	27.95
ENSG00000198668.13	CALM1	370.08	389.24	385.52	93.19	203.67	135.97	552.78	274.2	309.17	558.01	524.17	384.05
ENSG00000143933.19	CALM2	147.19	305.89	235.34	119.4	205.14	106.06	220.75	225.6	187.49	213.09	331.3	307.29
ENSG00000215482.3	CALM2P3	0.33	0.17	0.14	0.06	0	0.38	0.28	0.06	0.24	0.22	0	0.45
ENSG00000233662.1	CALM2P4	0.72	1.13	0.92	0.4	0.96	0.6	0.34	0.44	1.19	1.05	0.6	0.96
ENSG00000160014.17	CALM3	98	104.06	88.42	113.26	113.56	138.55	63.85	70.72	72.25	153.7	82.31	167.79
ENSG00000178363.5	CALML3	0.33	1.13	4.82	34.41	124.17	31.17	241.21	201.38	2.27	193.76	343.63	590.97
ENSG00000205488.9	CALML3-AS1	0	0	0.14	1.09	2.04	0.38	18.5	10.51	0.12	9.01	16.36	10.29
ENSG00000178372.8	CALML5	0.07	0.4	0.57	5.56	4.67	4.88	0.22	0.33	0.18	0.44	0.71	0.73
ENSG00000183166.11	CALN1	0.2	0.96	0.28	0.86	0.83	1.53	0	0	0.18	0	0	0
ENSG00000179218.14	CALR	2550.24	2008.71	2268.03	1997.85	1984.65	2541.54	4391.97	4714.94	4353.63	1413.92	4767.19	3041.11
ENSG00000269058.6	CALR3	1.12	1.02	1.13	0.92	0.51	1.04	0.22	0.61	0.72	0.66	0.27	0.73
ENSG00000128595.17	CALU	53.27	58.44	104.09	14.45	50.42	20.21	166.32	78.79	90.85	68.34	174.21	43.58
ENSG00000134072.11	CAMK1	0.46	0.4	0.21	0	0.06	0.11	3.14	2.54	0.06	2.98	2.18	2.76
ENSG00000183049.13	CAMK1D	0.2	0.45	0.43	0.34	0.06	1.31	8.52	2.49	0.6	8.51	8.89	2.31
ENSG00000145349.17	CAMK2D	5.2	5.62	4.75	4.76	6.01	3.51	5.94	2.32	11.21	5.52	5.4	3.49
ENSG00000148660.20	CAMK2G	64.12	48.68	33.54	37.79	43.01	36.38	23.77	23.33	43.4	37.02	38.07	24.18
ENSG00000162545.6	CAMK2N1	274.12	256.12	208.47	133.56	206.73	172.84	93.34	210.28	173.42	193.48	219.1	231.95
ENSG00000163888.4	CAMK2N2	1.05	1.65	0.92	1.09	0.58	0.49	1.57	1.94	0.54	2.54	2.4	1.41
ENSG00000152495.11	CAMK4	1.25	3.92	2.06	2.92	7.67	3.01	0	0.22	2.92	0	0.05	0
ENSG00000004660.15	CAMKK1	0	0.34	0.78	1.43	1.6	0.99	1.96	2.43	0.72	2.43	2.78	2.7
ENSG00000110931.19	CAMKK2	19.73	19.12	15.67	13.25	17.57	11.01	17.49	17.2	14.55	24.42	32.02	17.26
ENSG00000143919.15	CAMKMT	5.66	8.51	3.33	8.83	9.52	7.29	9.31	5.47	7.69	6.91	9.44	5.23
ENSG00000164615.5	CAMLG	35.98	32.06	17.8	37.22	45.05	39.01	31.11	47.66	37.32	36.24	38.29	38.35
ENSG00000164047.6	CAMP	0.26	0.11	0.85	0.63	0.45	1.48	0.67	0.72	3.76	0.39	0.49	0.17
ENSG00000130559.19	CAMSAP1	8.55	11.12	6.45	5.62	8.37	6.68	23.26	22.56	10.37	20.39	25.69	9.95
ENSG00000118200.14	CAMSAP2	18.09	21.22	20	12.27	13.36	11.39	25.23	12.5	30.4	16.08	29.29	14.11
ENSG00000076826.10	CAMSAP3	36.04	32.4	26.02	47.08	38.28	54.29	19.79	31.24	38.57	32.32	36.11	20.64
ENSG00000171735.19	CAMTA1	111.67	118.59	99.48	159.02	150.56	133.72	112.73	171.19	127.4	160.39	160.2	126.46
ENSG00000237436.1	CAMTA1-DT	4.8	3.18	4.68	3.21	2.75	2.96	1.74	3.7	4.11	3.59	3.49	2.47
ENSG00000108509.21	CAMTA2	19.34	26.95	21.98	33.49	27.54	27.88	43.11	22.73	166.86	10.11	33.22	9.9
ENSG00000111530.13	CAND1	13.81	18.89	27.72	10.21	18.85	11.18	64.75	12.66	18	40.17	69.76	26.99
ENSG00000144712.12	CAND2	0.53	0.34	0.64	0.06	0	0.11	1.23	0.66	0.24	0.77	0.6	0.22
ENSG00000171302.17	CANT1	44.66	47.15	45.73	53.45	35.79	47.55	45.07	52.25	29.27	62.21	61.25	51.56
ENSG00000127022.15	CANX	211.18	240.12	314.54	76.62	195.04	93.9	2145.08	727.4	620.78	343.15	1678.97	243.98
ENSG00000131236.17	CAP1	288.13	323.7	338.72	134.08	488.3	182.37	261.11	207.91	428.7	210.77	264.7	238.41
ENSG00000112186.12	CAP2	14.47	24.57	21.27	11.18	11.76	9.2	17.55	8.29	31.24	7.68	23.67	13.38
ENSG00000042493.16	CAPG	479.65	329.72	471.39	121.06	146.02	313.69	141.43	157.7	347.44	211.99	242.61	198.04
ENSG00000014216.16	CAPN1	241.7	199.33	206.13	243.55	217.47	205.49	401.93	366.93	194.82	446.41	409.24	434.03
ENSG00000142330.20	CAPN10	13.29	15.83	11.2	15.31	14.38	12.71	14.18	16.86	9.54	15.41	15.98	13.72
ENSG00000260942.1	CAPN10-DT	5.52	2.61	3.55	3.78	1.53	3.07	2.91	4.81	4.29	3.48	3.33	3.21
ENSG00000182472.9	CAPN12	0	0.06	0.07	0	0	0	26.23	26.98	0	8.18	25.74	4.5
ENSG00000162949.16	CAPN13	0.07	0.62	0.07	0.34	0.64	0.33	0.45	2.27	0.12	3.59	2.24	0.62
ENSG00000103326.12	CAPN15	17.3	18.72	12.34	17.78	24.09	15.07	6.11	8.63	11.45	8.62	9.11	8.21
ENSG00000162909.18	CAPN2	127.72	197.11	132.03	72.26	117.01	88.26	303.27	237.43	184.99	123.59	307.35	198.94
ENSG00000149260.18	CAPN5	0.07	0.11	0.35	0.92	0.83	2.08	2.13	2.05	0.18	6.35	1.96	0.62
ENSG00000077274.9	CAPN6	4.34	1.65	0.07	0	0.06	0	0	0	0.72	0	0	0
ENSG00000131375.10	CAPN7	7.23	12.2	14.04	8.54	13.87	8.6	26.96	9.79	15.02	10.17	19.64	7.65
ENSG00000203697.12	CAPN8	20.45	26.04	14.11	3.78	2.04	4.33	0.22	0.06	34.58	1.33	0.16	0.34
ENSG00000126247.11	CAPNS1	180.34	173.4	165.35	179.55	164.94	163.64	141.26	197.73	179.09	212.32	264.37	228.46
ENSG00000256812.2	CAPNS2	0.26	1.19	1.56	1.66	1.98	2.9	1.01	0.77	2.98	5.91	2.89	6.69
ENSG00000135387.21	CAPRIN1	42.16	49.31	60.06	15.66	31.12	20.49	133.36	41.36	71.12	58.29	80.89	33.79
ENSG00000110888.17	CAPRIN2	0.79	0.74	1.49	1.03	1.6	1.26	5.66	2.32	0.95	6.35	6.55	1.07
ENSG00000105519.18	CAPS	0.07	0.34	0.43	0.57	0.51	0.55	24.83	20.13	0.54	20.11	20.13	4.39
ENSG00000180881.19	CAPS2	2.04	2.72	3.4	1.03	1.98	2.3	6.95	2.16	0.78	6.08	8.24	2.42
ENSG00000116489.13	CAPZA1	11.84	20.65	25.03	9.4	11.63	8.33	107.91	24.16	27.42	40.17	80.02	26.48
ENSG00000198898.14	CAPZA2	16.18	25.36	34.74	11.3	17.13	11.61	72.59	21.95	24.74	40	75.27	22.6
ENSG00000077549.19	CAPZB	200.27	213.51	201.73	219.47	242.52	181.99	202.42	278.9	177.18	259.39	213.92	317.47
ENSG00000100065.15	CARD10	4.08	7.43	9.08	31.31	25.43	25.53	12.22	19.63	6.92	9.5	13.42	14.45
ENSG00000198286.9	CARD11	0.07	0.68	0.57	7.57	4.6	4.66	22.65	20.85	0	40.77	17.51	17.71
ENSG00000141527.18	CARD14	0.72	1.13	2.48	0.46	0.51	0.99	1.68	2.43	0.95	2.65	3	1.52
ENSG00000204397.8	CARD16	2.04	3.35	11.27	8.54	3.39	3.73	24.78	7.91	6.26	26.24	25.42	3.49
ENSG00000255221.3	CARD17	0.07	0.34	0.07	1.89	0.51	1.15	0.22	1.27	0.72	1.16	0.76	0.39
ENSG00000255501.3	CARD18	0.26	0.17	0.28	0.69	0.96	0.33	0	0.11	0.3	0	0.11	0
ENSG00000165233.18	CARD19	82.67	79.72	98.28	76.84	74.26	92.64	101.13	123.08	55.8	103.43	69.49	72.37
ENSG00000132357.14	CARD6	0.59	0.17	0.99	0.63	0.32	0.55	7.79	1.55	0.78	6.8	7.15	1.41
ENSG00000105483.18	CARD8	4.41	4.14	2.69	3.27	2.94	2.9	7.01	6.52	5.6	7.68	7.47	6.41
ENSG00000268001.1	CARD8-AS1	0.72	0.23	0.35	0.8	0.38	0.38	2.97	3.04	1.07	3.2	4.36	2.7
ENSG00000138380.18	CARF	2.37	1.13	2.27	0.75	1.02	0.66	5.55	2.49	3.22	4.03	5.24	1.63
ENSG00000153048.11	CARHSP1	833.29	924.92	1162.87	1131.4	518.08	1007.89	47.87	70.83	536.6	92.6	57.82	113.02
ENSG00000142453.12	CARM1	34.4	34.84	29.21	30.74	34.89	32.76	13.85	22.5	23.67	21.16	20.18	18.95
ENSG00000079691.18	CARMIL1	6.77	9.25	11.2	5.68	8.82	4.22	12	6.25	11.27	15.64	16.8	7.87
ENSG00000159753.14	CARMIL2	0	0	0	0	0	0	0.06	0.17	0	0.06	0.49	0.06
ENSG00000156017.13	CARNMT1	11.58	18.21	9.22	9.23	12.33	8.87	16.65	13.82	15.62	10.83	20.02	8.15
ENSG00000203321.2	CARNMT1-AS1	2.76	2.27	2.13	2.06	1.53	2.08	2.13	2.76	3.22	2.65	1.69	1.86
ENSG00000110619.18	CARS1	92.73	120.4	96.58	54.71	81.1	65.47	183.76	155.65	212.29	98.12	131.51	91.2
ENSG00000134905.17	CARS2	110.1	127.27	101.89	157.25	169.8	124.69	32.91	49.32	98.84	50.33	48.49	50.94
ENSG00000118307.20	CASC1	0	0	0	0	0.06	0	0.17	0.06	0.06	0.17	0.27	0.06
ENSG00000272168.8	CASC15	0.46	0.4	1.06	2.47	2.62	2.08	15.7	6.91	0.78	2.1	12.16	2.14
ENSG00000254166.3	CASC19	0.2	0.51	0.28	0.92	0.77	0.93	0.06	0	0.12	0	0	0.39
ENSG00000177640.16	CASC2	1.12	1.7	1.49	0.86	0.96	1.21	2.47	2.1	2.62	2.76	3.93	1.07
ENSG00000108349.17	CASC3	48.8	62.7	40.49	49.03	54.38	68.42	84.81	93.94	52.76	67.35	73.58	61.18
ENSG00000249395.4	CASC9	3.62	2.44	1.49	2.01	1.41	1.53	18.05	7.24	3.34	8.9	11.95	9.78
ENSG00000127995.17	CASD1	0.99	0.79	1.28	0.69	0.89	1.42	2.97	2.16	1.25	1.99	3	1.57
ENSG00000147044.22	CASK	1.51	2.44	2.41	1.89	2.04	1.86	30.44	15.1	2.68	9.94	35.45	8.6
ENSG00000167971.16	CASKIN1	0	0	0	0	0	0	0	0	0	0	0	0
ENSG00000177303.10	CASKIN2	14.21	17.08	9.71	16.46	11.69	11.12	24.27	23.94	12.04	32.93	29.89	18.95
ENSG00000137752.24	CASP1	0.79	1.19	5.11	1.78	2.11	1.42	9.42	0.72	2.92	3.04	8.07	1.41
ENSG00000003400.15	CASP10	1.25	2.1	4.18	1.55	3.51	1.21	6.11	4.37	3.82	17.07	8.89	5.68
ENSG00000105141.6	CASP14	0.46	0.11	0.99	1.32	0.83	2.85	0.17	0.66	0.54	0.5	1.8	0.06
ENSG00000106144.20	CASP2	35.45	28.03	15.95	11.07	15.91	11.61	29.6	23.22	33.21	39.01	30.65	24.35
ENSG00000164305.19	CASP3	10.46	11.46	7.37	5.91	5.94	5.04	22.03	11.89	21.64	17.35	24.16	11.13
ENSG00000196954.14	CASP4	6.38	5.79	17.37	4.99	9.2	6.96	38.46	8.13	14.78	7.79	18.93	4.33
ENSG00000138794.10	CASP6	20.32	19.29	15.88	31.48	30.48	25.53	38.01	32.24	22.53	46.24	41.13	42.9
ENSG00000165806.21	CASP7	9.27	9.19	7.52	6.37	11.76	6.35	22.7	13.66	10.55	24.59	28.14	12.37
ENSG00000064012.22	CASP8	21.9	24.28	24.18	23.4	34.83	20.87	58.69	44.73	29.81	45.36	44.62	28
ENSG00000118412.13	CASP8AP2	8.88	8.45	8.72	4.76	6.9	5.42	8.91	5.75	6.56	9.34	9.71	5.62
ENSG00000132906.18	CASP9	9.8	8.68	9.5	14.34	11.25	8.87	25.34	17.14	17.77	17.57	28.64	14.39
ENSG00000153113.24	CAST	52.68	84.94	69.21	28.79	55.34	38.51	140.76	66.41	74.28	111.88	135	88.34
ENSG00000239282.8	CASTOR1	11.44	9.53	12.41	12.33	9.65	14.13	7.06	7.74	7.51	12.87	9.93	14.79
ENSG00000274070.2	CASTOR2	0.59	0.28	0.21	0.69	0.19	0.33	0.22	0.33	0.12	0.83	0.38	0.45
ENSG00000239521.9	CASTOR3	34.53	28.77	22.05	15.2	12.97	23.78	40.7	27.37	27.3	47.46	34.8	22.44
ENSG00000130940.15	CASZ1	10.52	10.61	7.3	11.64	7.48	9.81	13.73	10.89	12.28	22.76	22.47	27.83
ENSG00000121691.7	CAT	32.95	31.32	21.84	16.46	31.44	14.52	34.08	18.36	40.84	59.89	27.11	38.12
ENSG00000158428.4	CATIP	0.59	0.79	0.99	0.34	0.38	0.49	0.06	0	1.13	0	0	0
ENSG00000225062.1	CATIP-AS1	0.33	0.28	0.71	0.4	0.38	0.55	1.23	1.27	0.48	1.05	0.82	0.17
ENSG00000237281.1	CATIP-AS2	1.12	0.91	0.99	1.26	0.89	1.59	0	0	1.55	0	0	0.06
ENSG00000175294.6	CATSPER1	0.07	0.51	0.35	0.4	0.19	1.1	0.9	1.88	0.89	0.5	1.04	0.34
ENSG00000205771.6	CATSPER2P1	4.47	6.7	4.4	8.49	9.01	8.71	22.2	31.79	19.79	9.5	23.18	8.38
ENSG00000174898.16	CATSPERD	1.18	0.51	1.56	0.86	0.96	1.53	0.11	0.06	0.6	0.22	0.05	0.17
ENSG00000099338.23	CATSPERG	2.24	3.35	1.91	2.58	2.43	1.7	5.72	4.59	4.17	2.71	3.55	1.01
ENSG00000219435.6	CATSPERZ	4.08	4.71	3.19	4.82	4.28	4.6	0.67	0.61	2.62	0.44	0.55	0.9
ENSG00000105974.12	CAV1	132.33	267.7	101.75	89.12	119.95	93.51	138.74	132.76	179.56	57.57	87.11	320.56
ENSG00000105971.15	CAV2	140.22	189.23	109.76	146.87	151.52	134.38	113.63	186.29	166.81	94.7	124.58	238.58
ENSG00000177469.13	CAVIN1	64.19	105.82	89.7	51.61	95.79	49.85	115.98	120.32	39.53	46.41	143.51	180.83
ENSG00000233766.7	CAVIN2-AS1	0.07	0.23	0.5	0.29	0.45	0.71	0	0	0.12	0	0	0.06
ENSG00000170955.10	CAVIN3	1.97	5.73	7.23	18.81	21.47	10.68	51.07	44.29	4.29	13.87	40.36	21.82
ENSG00000099625.13	CBARP	0.26	1.31	1.21	3.21	3.96	2.3	3.87	5.14	0.78	2.38	2.62	1.86
ENSG00000078699.22	CBFA2T2	13.55	18.67	9.22	7.68	10.86	7.78	93.9	51.04	16.63	75.58	109.09	30.93
ENSG00000129993.15	CBFA2T3	0	0	0	0	0	0	3.36	0.94	0	1.88	1.58	0.45
ENSG00000067955.15	CBFB	17.36	23.55	12.76	19.78	19.87	14.79	18.84	31.24	21.46	45.19	36.82	38.97
ENSG00000110395.7	CBL	11.58	13.84	9.22	9.63	13.42	8.93	17.21	10.67	14.9	19.94	19.58	15.29
ENSG00000114423.23	CBLB	12.1	19.8	10.71	8.83	12.08	10.13	54.6	16.86	36.19	16.08	34.64	7.98
ENSG00000142273.13	CBLC	6.64	6.98	16.31	12.67	14.57	15.34	50.62	57.45	5.9	45.08	49.31	44.59
ENSG00000105879.12	CBLL1	19.47	21.16	15.17	12.73	13.8	12.55	32.23	19.96	29.03	33.87	33.71	18.95
ENSG00000141668.10	CBLN2	3.75	0.51	0.21	11.41	6.84	3.18	0	0	0.06	0	0	0
ENSG00000139899.11	CBLN3	2.83	1.99	1.91	1.43	0.96	1.86	1.85	1.94	4.47	5.97	1.85	0.96
ENSG00000159228.13	CBR1	117.59	109.68	100.12	113.03	115.54	129.23	52.13	52.47	70.64	70.28	41.94	76.13
ENSG00000159231.6	CBR3	4.08	8.11	13.61	22.88	22.43	26.3	10.26	9.46	10.13	14.36	6.16	13.72
ENSG00000236830.7	CBR3-AS1	2.24	2.38	1.91	3.1	3.39	4.22	19.56	17.69	5.31	16.63	16.09	10.8
ENSG00000145439.12	CBR4	4.74	3.69	4.18	5.51	4.73	2.85	6.11	5.7	5.48	6.3	8.24	5.4
ENSG00000160200.18	CBS	0	0.45	0.21	0.23	0.26	0.27	0.06	0.11	0.24	0.17	0.22	0.17
ENSG00000172785.18	CBWD1	0	0.06	0	0.11	0.26	0.05	0.45	0.72	0	0.61	0.38	0.62
ENSG00000136682.15	CBWD2	0.46	0.91	0.28	0.92	0.7	1.04	1.85	1.33	0.83	2.1	2.56	2.81
ENSG00000196873.16	CBWD3	0.53	0.62	0.21	1.32	0.89	0.49	0.84	1.44	1.01	0.83	1.2	1.24
ENSG00000147996.16	CBWD5	76.29	106.67	32.48	164.18	157.27	117.73	38.23	51.59	80.42	71.99	69.98	91.26
ENSG00000215126.10	CBWD6	0.79	0.79	0.5	2.06	1.41	0.77	0.56	0.72	0.78	1.05	0.82	1.07
ENSG00000108468.15	CBX1	69.71	70.13	65.31	32.4	61.09	36.76	128.6	73.04	69.87	68.95	97.52	61.46
ENSG00000173894.11	CBX2	27.03	44.65	20	28.16	27.93	30.13	34.7	24.83	20.81	17.62	34.25	16.59
ENSG00000122565.19	CBX3	61.3	98.27	106.36	78.28	91.45	54.84	134.09	51.7	75.59	88.89	139.41	80.24
ENSG00000266405.3	CBX3P2	1.12	1.08	2.41	0.97	0.77	1.15	0.73	0.55	0.95	1.66	2.18	0.96
ENSG00000256030.1	CBX3P4	0.39	0.11	0	0.23	0.19	0.33	0.06	0.06	0.18	0.17	0	0.06
ENSG00000217241.1	CBX3P9	1.45	3.92	2.98	2.41	3.71	1.59	2.8	0.94	1.37	1.77	3.16	3.21
ENSG00000141582.15	CBX4	28.02	34.1	25.88	41.92	39.56	42.84	165.65	174.01	55.5	89.12	149.07	63.31
ENSG00000094916.16	CBX5	57.81	57.48	48.93	24.32	34.13	25.2	211.11	53.14	90.85	185.8	177.05	105.37
ENSG00000183741.12	CBX6	33.54	43.07	29.64	43.3	38.98	38.24	238.69	114.68	17.23	232.93	207.05	94.75
ENSG00000100307.13	CBX7	17.82	17.59	15.6	9.58	7.03	11.56	7.57	9.01	13.23	13.15	10.91	4.72
ENSG00000141570.11	CBX8	8.42	8	9.29	12.62	7.73	8.38	14.97	15.98	10.08	15.47	11.73	10.96
ENSG00000100211.10	CBY1	46.17	34.95	48	40.6	50.8	52.81	72.15	54.02	41.25	51.05	57.11	40.71
ENSG00000132024.17	CC2D1A	34.73	42.21	40.42	43.93	43.58	42.07	25.9	30.14	32.97	39.06	39.22	20.24
ENSG00000154222.14	CC2D1B	65.11	76.88	71.9	94.68	71.89	78.67	91.54	83.16	70.05	64.36	70.96	49.48
ENSG00000048342.17	CC2D2A	3.29	5.28	3.33	5.33	5.94	3.73	13.51	8.57	4.59	5.75	10.53	7.48
ENSG00000060339.14	CCAR1	15.32	18.1	18.79	10.27	13.87	9.64	33.91	13.22	18.12	28.51	41.4	14.79
ENSG00000158941.16	CCAR2	97.6	83.58	70.34	90.26	74.32	75.71	67.77	84.38	62.18	100.83	89.78	87.83
ENSG00000183287.14	CCBE1	0	0.06	0.07	0.17	0	0.49	6.17	5.86	0	6.08	2.78	4.44
ENSG00000135736.6	CCDC102A	2.7	3.8	3.33	4.19	2.36	2.96	3.31	3.32	3.88	5.25	4.64	3.82
ENSG00000150636.17	CCDC102B	1.32	0.85	0.57	0.29	0.89	0.55	0.95	1	1.25	0.83	0.6	0.51
ENSG00000167131.17	CCDC103	2.43	2.72	2.48	5.05	4.22	5.64	9.19	5.42	3.58	4.64	7.53	4.44
ENSG00000173581.8	CCDC106	17.69	13.33	14.75	22.77	17.57	20.49	51.52	52.47	18.78	75.25	66.82	22.49
ENSG00000159884.12	CCDC107	10.65	12.03	16.1	19.04	16.81	15.94	25	33.9	11.39	20.83	21.87	22.1
ENSG00000164221.13	CCDC112	0.33	0.79	1.99	0.75	1.28	0.66	5.27	1.44	0.48	0.83	3.27	0.73
ENSG00000103021.9	CCDC113	9.73	11.35	12.2	3.5	6.26	5.53	33.97	24.88	19.08	13.98	28.47	8.72
ENSG00000105479.16	CCDC114	0.46	0.28	0.35	0.23	0.19	0.27	0	0.17	0.12	0	0	0.34
ENSG00000136710.10	CCDC115	39.13	32.34	34.25	37.33	36.23	30.51	63.18	62.21	32.55	83.59	66.65	52.74
ENSG00000159873.10	CCDC117	20.65	23.38	8.72	9.12	15.78	10.63	43.5	19.13	17.17	37.51	30.87	14.96
ENSG00000160799.11	CCDC12	45.51	45.62	44.81	57.12	60.39	60.75	25.73	30.58	38.93	48.01	36.49	40.88
ENSG00000147144.13	CCDC120	4.41	4.48	2.84	4.99	3.71	3.07	7.12	6.3	5.31	6.3	9.27	6.13
ENSG00000176714.9	CCDC121	0.46	0.79	1.13	0.8	0.38	0.44	2.24	0.5	0.83	1.05	1.04	0.45
ENSG00000151773.13	CCDC122	2.83	2.95	2.2	3.67	2.3	2.19	8.13	7.85	6.08	5.52	7.31	2.19
ENSG00000007080.11	CCDC124	233.22	267.59	293.77	274.12	306.56	319.77	143.17	132.6	179.68	127.07	135.65	175.44
ENSG00000183323.13	CCDC125	16.84	17.31	17.09	5.51	7.99	9.81	27.02	16.81	30.17	18.78	25.42	10.57
ENSG00000169193.12	CCDC126	4.21	5.33	3.83	5.96	6.01	7.51	11.72	10.89	3.52	7.68	11.62	7.59
ENSG00000164366.4	CCDC127	19.86	26.61	18.15	9.69	18.09	14.85	22.48	16.86	27.36	24.59	18.71	11.81
ENSG00000104957.14	CCDC130	25.72	24.91	24.75	29.76	23.33	32.16	23.21	30.08	31.78	22.98	23.89	17.04
ENSG00000100147.13	CCDC134	5.06	4.26	2.55	5.68	5.11	5.42	20.01	14.21	5.48	14.42	14.18	12.82
ENSG00000128596.17	CCDC136	0.33	0.23	0.5	0.46	0.26	0.55	1.51	1.44	0.12	1.16	1.58	0.45
ENSG00000185298.13	CCDC137	75.17	76.66	60.41	113.83	90.68	92.2	45.35	86.65	53.59	81.71	54.76	83.33
ENSG00000163006.12	CCDC138	2.63	4.26	5.03	2.58	3.2	1.59	9.42	2.32	4.23	4.09	5.89	3.09
ENSG00000175455.16	CCDC14	7.56	10.67	13.19	4.59	8.44	6.19	21.97	7.8	10.43	12.04	20.4	8.72
ENSG00000135637.14	CCDC142	8.42	8.74	6.17	9.92	10.86	8.82	7.12	6.86	8.11	9.28	6.98	5.23
ENSG00000154874.15	CCDC144B	1.18	2.27	1.99	1.89	3.07	1.26	22.87	8.4	1.13	10.22	20.56	8.55
ENSG00000205212.5	CCDC144NL	0	0.34	0.28	0.34	0.58	0.82	0	0	0.12	0	0	0
ENSG00000233098.9	CCDC144NL-AS1	3.35	6.41	5.81	2.81	6.84	5.64	0.06	0	2.33	0	0	0
ENSG00000153237.18	CCDC148	1.45	1.93	0.78	0.4	0.64	0.38	2.52	0.39	1.49	0.55	1.42	0.39
ENSG00000181982.18	CCDC149	3.88	6.81	4.75	2.92	4.28	3.34	8.46	12.44	10.79	6.46	13.85	7.37
ENSG00000149548.15	CCDC15	0.92	0.62	1.06	0.92	0.7	0.93	1.4	0.06	0.78	0.28	0.65	0.06
ENSG00000144395.18	CCDC150	0.13	0.11	0.28	0.11	0.13	0.05	0.06	0.06	0.24	0.28	0.22	0.28
ENSG00000198003.12	CCDC151	0.79	0.74	0.71	1.15	1.02	0.55	0.11	0.33	1.13	0.5	0.22	0.39
ENSG00000198865.10	CCDC152	0.33	1.31	2.62	4.76	3.9	2.85	0	0	1.13	0	0	0
ENSG00000248712.7	CCDC153	2.43	2.95	1.42	3.44	2.04	3.94	0.11	0.17	3.34	0.39	0.6	0.96
ENSG00000187860.10	CCDC157	1.78	2.61	2.2	2.7	2.43	2.52	5.55	3.7	2.5	3.43	5.13	1.97
ENSG00000163749.17	CCDC158	0	0	0.07	0	0.06	0.05	0.11	0.22	0.18	0.11	0.27	0
ENSG00000183401.12	CCDC159	2.24	2.16	3.76	2.87	2.62	3.01	3.59	2.27	3.76	2.49	3.05	1.12
ENSG00000285825.2	CCDC15-DT	0.85	1.02	0.92	1.66	2.24	1.86	0.22	0.94	1.67	0.5	0.27	0.28
ENSG00000280670.3	CCDC163	2.37	2.67	2.13	2.87	3	2.14	2.41	2.21	3.46	1.33	2.45	1.29
ENSG00000198937.9	CCDC167	151.6	147.58	167.27	140.79	120.27	161.06	156.96	191.04	130.2	101.55	126.38	140.97
ENSG00000164989.17	CCDC171	0.92	0.4	0.35	0	0.19	0.27	0.9	0.28	0.83	0.5	0.38	0.45
ENSG00000154479.13	CCDC173	1.18	2.5	1.56	0.29	0.64	0.66	1.23	0.72	2.86	1.16	1.96	0.84
ENSG00000154781.16	CCDC174	10.06	7.94	9.43	6.88	8.88	7.23	20.91	10.06	17.71	11.93	15	7.87
ENSG00000122483.17	CCDC18	9.01	10.5	9.64	7.34	14.25	7.45	2.47	1.27	9.12	2.71	3.76	3.49
ENSG00000213213.14	CCDC183	0	0	0	0	0	0	0	0.11	0	0.17	0	0.06
ENSG00000228544.1	CCDC183-AS1	5.2	9.08	4.75	8.32	4.03	6.96	5.55	7.41	13.77	4.92	4.04	3.49
ENSG00000165813.20	CCDC186	1.51	1.59	3.97	2.47	3.26	2.52	9.25	2.27	2.56	4.53	16.8	2.25
ENSG00000260220.7	CCDC187	0	0.06	0.07	0	0	0.05	2.24	1.94	0.3	0.33	2.07	0
ENSG00000196118.12	CCDC189	6.71	9.42	5.6	8.6	7.09	5.81	4.15	5.42	8.47	4.42	5.35	4.67
ENSG00000223745.8	CCDC18-AS1	10.06	10.16	7.23	6.65	7.73	6.9	12.33	7.58	13.71	7.62	12.98	4.05
ENSG00000163617.11	CCDC191	1.71	2.72	3.19	1.43	1.02	1.53	4.88	1.88	3.58	2.27	6.65	1.07
ENSG00000101997.13	CCDC22	12.76	14.07	13.12	15.31	14.19	16.71	5.72	7.8	12.94	4.36	5.73	6.8
ENSG00000159214.13	CCDC24	39.92	41.08	58.07	55.05	50.04	66.4	12.05	17.42	51.09	15.25	13.58	14.56
ENSG00000147419.19	CCDC25	6.05	7.04	11.84	3.33	5.11	3.01	55.83	11.78	11.45	13.04	36.54	7.25
ENSG00000024862.17	CCDC28A	4.6	4.09	5.6	2.87	4.15	3.78	15.7	8.4	7.93	7.29	14.07	4.39
ENSG00000279968.3	CCDC28A-AS1	0.33	0.28	0.14	0.06	0.32	0.05	0.62	0.39	0.3	0.77	0.49	0.51
ENSG00000160050.15	CCDC28B	6.71	5.96	7.59	11.64	10.8	9.7	4.48	4.81	4.41	14.53	12.82	10.01
ENSG00000186409.18	CCDC30	6.18	4.99	3.76	2.06	1.28	1.59	10.31	5.25	7.15	5.52	9.93	1.97
ENSG00000128891.15	CCDC32	13.55	14.75	14.18	17.32	23.45	15.12	27.13	26.04	17.94	21.88	31.8	23.22
ENSG00000140481.15	CCDC33	0	0	0.07	0.06	0	0.05	25.11	35.78	0	16.3	24.05	17.04
ENSG00000109881.17	CCDC34	35.78	35.07	29.64	16.97	22.24	14.13	11.77	10.51	34.93	10.55	8.18	16.76
ENSG00000165972.13	CCDC38	0.13	0.11	0.14	0.23	0.13	0	0.06	0.61	0.42	0.28	0	0.06
ENSG00000141519.15	CCDC40	0.53	2.5	1.28	1.78	1.28	2.47	4.76	3.59	0.66	4.14	7.8	2.31
ENSG00000180329.14	CCDC43	14.01	16.62	12.69	14.39	19.04	14.68	23.15	17.75	20.87	13.31	17.02	15.69
ENSG00000108588.14	CCDC47	16.57	17.76	26.73	6.77	12.08	9.48	103.43	32.35	26.71	38.51	90.38	23.28
ENSG00000152492.15	CCDC50	48.01	71.89	63.67	24.32	43.39	28.98	100.62	83.6	74.58	58.51	103.52	57.75
ENSG00000164051.14	CCDC51	26.11	35.63	23.33	48.34	53.04	44.76	17.94	17.92	21.4	13.81	12.76	15.8
ENSG00000176155.19	CCDC57	53.08	40.17	41.34	33.38	24.67	32.49	78.87	79.62	57.47	85.14	59.94	31.26
ENSG00000160124.9	CCDC58	6.64	14.7	8.44	8.32	5.75	4.44	21.47	12.61	10.55	16.96	26.4	11.25
ENSG00000264311.1	CCDC58P1	7.43	20.94	18.86	10.15	7.09	3.29	47.2	14.32	14.9	30.28	54.22	15.29
ENSG00000133773.12	CCDC59	27.75	34.95	27.23	9.81	14.63	16.65	49.61	23.06	34.88	31.71	41.67	31.15
ENSG00000108091.11	CCDC6	23.15	33.31	22.26	13.42	24.28	15.61	95.8	36.6	41.25	56.02	94.58	30.2
ENSG00000104983.8	CCDC61	18.81	21.79	18.72	21.1	19.75	18.08	22.7	18.91	21.34	27.9	26.02	21.2
ENSG00000139537.11	CCDC65	0	0	0	0	0	0	0.17	0.17	0	0.44	0.49	0
ENSG00000180376.17	CCDC66	3.49	5.5	4.4	3.67	4.35	3.12	14.35	3.37	5.78	5.75	15.22	3.15
ENSG00000166510.14	CCDC68	0	0	0.07	0.23	0.06	0.27	2.3	0.5	0	1.1	0.82	0.56
ENSG00000198624.13	CCDC69	1.45	1.93	5.11	8.49	6.13	9.2	3.59	9.23	2.5	6.35	5.24	7.37
ENSG00000216937.13	CCDC7	1.91	2.5	1.84	2.52	2.43	1.42	4.37	1.66	3.46	2.76	3.55	2.02
ENSG00000177352.10	CCDC71	70.37	64.74	67.36	85.96	71.13	95.1	46.08	57.73	61.11	68.01	47.78	45.77
ENSG00000253276.4	CCDC71L	17.95	28.65	40.35	46.74	54.06	40.59	26.07	39.04	43.04	44.75	38.45	20.64
ENSG00000163040.14	CCDC74A	0.33	0.06	0.28	0.46	0.32	0.49	0	0.17	0.42	0.5	0.22	0.51
ENSG00000120647.10	CCDC77	1.38	1.87	1.35	1.15	0.96	0.71	2.47	1.22	1.07	1.49	2.78	2.25
ENSG00000169515.8	CCDC8	0.07	0.11	0.43	0.8	1.41	1.92	5.21	1.22	0.06	3.92	1.8	4.33
ENSG00000091986.16	CCDC80	12.82	21.62	23.54	9.06	21.22	9.42	239.76	85.6	14.61	137.35	403.46	68.82
ENSG00000149231.15	CCDC82	1.97	2.33	1.06	1.66	3.13	1.21	8.97	2.32	0.72	4.86	12.65	2.7
ENSG00000186166.9	CCDC84	26.57	30.7	12.62	21.68	27.35	23.83	17.99	17.8	19.67	24.75	23.13	22.77
ENSG00000255121.2	CCDC84-DT	15.78	13.73	5.6	12.73	12.01	12.22	2.35	2.82	9.42	1.99	1.2	2.08
ENSG00000055813.6	CCDC85A	1.05	0.45	0	0	0	0.05	0.45	0.06	1.55	1.38	0.55	0.28
ENSG00000175602.4	CCDC85B	76.49	83.86	84.1	100.93	99.76	92.64	53.81	100.86	52.94	30.28	43.69	81.53
ENSG00000205476.9	CCDC85C	4.47	4.6	5.53	7.4	11.95	5.81	15.47	14.38	4.23	22.71	22.09	15.07
ENSG00000110104.13	CCDC86	79.45	99.75	77.93	143.48	134.78	98.01	43.5	70.5	51.03	42.15	39.05	66.86
ENSG00000182791.5	CCDC87	2.37	2.27	2.13	1.61	1.79	1.81	2.58	2.05	0.95	2.65	2.07	2.64
ENSG00000115355.17	CCDC88A	0.59	0.62	0.28	1.49	2.49	1.42	1.79	0.11	0.24	1.1	0.6	0.79
ENSG00000168071.22	CCDC88B	2.3	1.87	2.91	4.76	2.88	4.22	3.31	1.33	1.91	2.27	2.95	1.97
ENSG00000015133.19	CCDC88C	0.59	0.68	0.85	1.55	2.24	2.52	9.19	8.18	0.48	6.69	9.55	3.09
ENSG00000179071.5	CCDC89	1.58	1.42	1.49	1.49	2.81	0.77	1.35	0.77	2.21	1.05	1.53	1.86
ENSG00000105321.14	CCDC9	23.15	17.82	23.82	27.47	24.67	22.73	41.37	45.29	30.46	37.96	38.78	35.59
ENSG00000137500.9	CCDC90B	12.3	13.73	17.09	16.86	15.78	9.59	42.21	19.46	20.87	13.43	36.22	12.99
ENSG00000123106.10	CCDC91	1.45	1.93	1.56	1.15	2.49	1.81	29.82	7.41	2.44	7.9	20.78	5.96
ENSG00000119242.8	CCDC92	29.4	36.94	30.7	31.31	34.76	28.76	54.1	74.54	35.59	69.78	83.18	43.47
ENSG00000125633.11	CCDC93	5.52	7.66	8.37	5.56	5.43	4.88	22.93	8.4	8.17	12.71	18.05	9.5
ENSG00000173013.6	CCDC96	2.56	3.86	2.84	2.64	4.03	3.18	2.63	2.38	4.89	1.49	2.29	2.53
ENSG00000142039.4	CCDC97	11.77	16	10.07	14.22	13.23	10.03	45.29	27.76	12.16	25.36	38.67	20.75
ENSG00000188549.12	CCDC9B	1.38	6.87	5.32	44.96	42.11	37.42	10.26	25.93	1.13	9.06	17.89	24.23
ENSG00000204536.14	CCHCR1	86.68	88.74	107.42	79.77	75.34	71.55	9.47	10.67	89.13	16.08	10.91	13.78
ENSG00000187094.12	CCK	0.72	3.23	1.13	2.41	3.2	8.11	0.78	0.88	0.72	0.06	0.38	0.62
ENSG00000108691.9	CCL2	2.76	24.45	22.62	14.11	120.85	14.68	6.67	51.98	3.88	89.39	25.85	189.89
ENSG00000115009.13	CCL20	0.13	1.02	0.57	3.67	1.09	1.53	0	0.28	1.31	1.22	0.38	0.56
ENSG00000102962.5	CCL22	0.13	0.68	1.77	4.99	1.53	3.67	0.17	0.11	0.66	4.92	1.09	1.07
ENSG00000213927.4	CCL27	1.25	5.9	1.49	6.71	2.43	4.33	0	0.06	3.52	0	0	0.34
ENSG00000151882.11	CCL28	1.64	3.06	3.83	8.54	6.33	6.52	12.78	13.16	4.89	16.96	10.36	13.21
ENSG00000277632.2	CCL3	0	0.11	0.57	0.69	0.45	1.37	0	0	0.24	0	0	0
ENSG00000275302.2	CCL4	0.07	0	0.14	0.57	0.7	0.44	0	0	0	0	0	0
ENSG00000271503.6	CCL5	2.63	2.89	10.28	7.4	4.22	17.53	0.17	3.76	2.86	0.22	1.47	1.8
ENSG00000136280.17	CCM2	27.43	33.02	34.46	44.67	48.89	65.03	28.2	60.05	28.14	58.07	44.45	85.86
ENSG00000142871.18	CCN1	73.66	527.68	157.77	157.53	204.11	132.25	55.05	87.2	63.19	30.99	57.71	146.65
ENSG00000118523.6	CCN2	1.58	7.49	0.92	0.86	2.04	1.1	1.68	1.71	1.13	9.89	12.27	10.12
ENSG00000136999.5	CCN3	0.13	0.68	1.06	1.09	1.09	1.37	0.17	0.11	1.49	0.06	0.22	0
ENSG00000064205.10	CCN5	0	0.06	0.14	0	0.06	0.6	0.11	0.39	0	0	0	0
ENSG00000112761.21	CCN6	0	0	0	0	0.06	0	0.62	0.11	0	0.44	0.65	0.06
ENSG00000145386.11	CCNA2	51.56	61.85	41.2	17.72	30.42	16.22	10.48	7.46	53.06	14.42	11.51	17.32
ENSG00000134057.15	CCNB1	218.29	203.13	228.04	71.8	225.27	83.87	68.11	87.25	236.02	75.86	61.09	220.59
ENSG00000100814.18	CCNB1IP1	8.62	5.79	5.18	4.59	8.56	4.16	29.54	29.97	8.94	11.55	24.11	11.36
ENSG00000157456.8	CCNB2	54.46	57.76	32.19	14.74	30.42	18.08	16.65	25.1	58.9	40.39	26.13	65.11
ENSG00000112237.13	CCNC	10.39	12.99	14.96	10.95	14.06	7.29	34.59	21.01	14.78	17.79	36.33	20.02
ENSG00000110092.4	CCND1	39.99	64.63	26.66	41.29	57.07	38.84	516.68	361.9	23.19	243.54	281.94	215.98
ENSG00000118971.9	CCND2	0	0	0.07	0.11	0.64	0.16	0	0	0	0	0	0
ENSG00000112576.13	CCND3	62.35	85.22	63.6	85.16	63.78	71.93	22.31	35.22	36.6	49.5	28.2	40.04
ENSG00000166946.14	CCNDBP1	53.08	49.14	41.2	23	39.43	31.77	54.15	56.73	65.1	58.01	55.53	41.16
ENSG00000105173.14	CCNE1	28.54	47.38	17.94	37.79	34.89	41.25	8.07	16.98	18.78	19.61	8.13	19.4
ENSG00000175305.17	CCNE2	2.3	4.14	1.06	0.97	1.21	1.48	0.62	0.61	2.15	2.21	0.82	0.67
ENSG00000162063.13	CCNF	38.34	38.81	20.78	31.88	31.57	23.61	3.2	4.92	23.31	8.67	5.13	12.99
ENSG00000113328.19	CCNG1	5.06	7.55	7.45	4.59	5.05	3.12	9.98	3.32	4.71	10.33	11.89	4.44
ENSG00000138764.15	CCNG2	39.92	32.11	15.39	29.42	25.43	27.23	21.19	35.39	72.73	42.15	51.49	25.47
ENSG00000134480.16	CCNH	5.66	10.1	12.55	4.93	6.52	4.88	26.85	6.69	9.9	10.55	21.38	6.52
ENSG00000118816.11	CCNI	21.31	17.99	14.32	9.92	18.15	11.18	34.53	33.4	32.01	33.04	31.42	28
ENSG00000205089.8	CCNI2	0.13	0.06	0.14	0.11	0.26	0.27	0.95	0.33	0.06	1.82	0.38	0.34
ENSG00000107443.16	CCNJ	0	0	0.14	0	0	0.05	15.47	11.78	0.06	10.55	15.16	6.13
ENSG00000135083.16	CCNJL	2.63	3.8	2.84	10.32	46.33	7.4	31	27.32	3.16	24.64	30.93	7.08
ENSG00000090061.17	CCNK	46.37	49.65	33.89	45.48	46.71	35.77	89.36	106.39	46.8	108.23	117.98	86.87
ENSG00000163660.12	CCNL1	25.58	30.7	36.66	21.68	25.31	25.47	42.94	27.59	33.62	84.75	100.36	32.22
ENSG00000221978.12	CCNL2	84.12	88.8	58.71	91.58	86.21	74.18	90.42	133.26	137.12	182.49	177.54	108.19
ENSG00000152669.9	CCNO	22.56	27.86	19.78	21.85	16.49	19.61	18.95	18.86	51.15	16.35	22.91	10.68
ENSG00000105219.10	CCNP	0.33	0.06	0.07	0.06	0.06	0.11	3.03	3.32	1.01	1.44	1.75	0.9
ENSG00000262919.8	CCNQ	40.58	37.96	39.85	33.83	29.84	40.16	47.98	67.57	32.43	45.14	42.6	58.2
ENSG00000233827.2	CCNQP1	0.07	0	0.35	0.23	0.32	0.33	0	0	0	0	0	0
ENSG00000129315.11	CCNT1	4.01	4.54	5.67	2.01	1.98	1.48	29.32	5.7	6.56	11.55	24.76	6.07
ENSG00000082258.13	CCNT2	6.64	7.43	9.15	4.3	6.77	6.46	24.44	9.01	7.69	14.31	21.76	7.2
ENSG00000224043.8	CCNT2-AS1	0.39	0.57	0.71	0.46	1.02	0.44	0.11	0.28	0.24	0.55	0.55	0.51
ENSG00000108100.18	CCNY	20.39	19.01	13.33	19.1	22.43	16.38	22.76	22.12	18.54	36.3	39.27	20.02
ENSG00000163249.13	CCNYL1	13.81	16.17	9.86	7.86	16.49	9.15	28.03	31.57	18.36	32.04	44.78	51.22
ENSG00000103540.16	CCP110	7.1	8.85	10.35	4.87	6.13	6.14	8.52	1.71	7.45	4.14	11.02	2.31
ENSG00000260916.7	CCPG1	2.96	5.73	7.02	3.27	4.67	4.71	135.04	21.18	7.81	10.06	81.43	5.29
ENSG00000183625.15	CCR3	6.05	4.82	2.55	4.76	4.15	4.88	5.49	4.2	3.93	1.71	2.56	3.82
ENSG00000126353.3	CCR7	0	0	0	0	0	0.05	0	0	0	0.06	0.05	0.28
ENSG00000121797.10	CCRL2	0	0	0	0	0	0	0	0	0	0	0	0
ENSG00000173992.9	CCS	29.27	24.97	34.25	31.77	24.86	30.9	55.16	65.52	29.09	50.61	47.67	43.35
ENSG00000154429.11	CCSAP	17.03	24.85	19.14	8.83	13.23	7.89	6.45	4.2	32.31	5.3	6.82	4.5
ENSG00000184305.15	CCSER1	0.13	0.11	0.07	0.34	0.26	0.05	3.59	0.61	0	1.6	2.13	0.67
ENSG00000107771.17	CCSER2	4.34	7.09	6.88	3.96	7.09	4.55	43	9.07	8.29	10.11	22.36	5.45
ENSG00000166226.13	CCT2	33.87	23.09	39.28	11.53	34.25	10.19	98.55	32.9	36.6	24.2	58.58	32.28
ENSG00000163468.15	CCT3	214.67	212.95	153.94	124.56	273.07	147.53	172.82	155.99	187.55	126.13	155.61	229.75
ENSG00000115484.15	CCT4	89.97	79.21	74.95	51.84	97.26	48.26	114.24	99.86	88.29	74.81	71.78	117.52
ENSG00000150753.12	CCT5	193.95	161.14	337.23	53.1	243.16	56.75	261.17	126.57	212.95	78.29	146.56	112.29
ENSG00000230584.1	CCT5P2	0.39	0.28	0.43	0	0.13	0	0.11	0	0.12	0	0.11	0.06
[truncated: 14,577 more rows]
