# Supplementary material for: WWOX Loses the Ability to Regulate Oncogenic AP-2γ and Synergizes with Tumor Suppressor AP-2α in High-Grade Bladder Cancer
Source: Cancers (Basel). 2021 Jun 12;13(12):2957. doi: 10.3390/cancers13122957 (PMC8231628; doi:10.3390/cancers13122957)
Supplement: Supplementary file 1 [file cancers-13-02957-s001.zip › Supplementary_File_2.xlsx]

## Sheet: Supplementary File 2 title
	Supplementary File 2. Genes filtered by topTags() with DEGs identification

## Sheet: HT1376_KAvsKK
Gene	logFC	logCPM	PValue	FDR
ATOH8	-2.5964	4.13331556536782	0.000108209665554653	0.00496865212253165	118 genes downregulated; within there are
S100P	-2.00113	5.25495402239314	5.26251988793794e-07	3.75997972683014e-05	13 genes with logFC >|1.5|
PIK3IP1	-1.97543	5.08879895914423	3.61334654088483e-06	0.000226018234949838
MIR675	-1.89085	8.42634905747247	3.03060867816466e-46	7.1764813498939e-43
H19	-1.88066	8.45174496742018	1.42189006432768e-46	4.71384994125912e-43
LOXL4	-1.83075	7.49717668400557	7.53615044071554e-25	4.02965257113873e-22
TXNIP	-1.77302	5.05916613672045	2.13241758399567e-05	0.00118217237031145
ADIRF	-1.73385	10.5338130592238	7.13811799318912e-125	1.18321443855103e-120
EPB41L1	-1.67351	5.10632273218338	4.66986194812272e-05	0.00238912443370624
H3C3	-1.66799	5.04156135877181	0.000109781355240944	0.00502689432175107
ELF3	-1.57199	6.30832681595826	2.47489423216449e-09	2.53233622175053e-07
MCF2L	-1.5548	5.53102773253205	8.85177650227769e-06	0.00052403192195004
ATP6V1B1	-1.51387	5.73040169218333	1.81790210925528e-06	0.000120534181452062
TNNT3	-1.48503	5.51927751061917	1.32182812036857e-05	0.000758153042326278
MYCL	-1.4613	5.85086843207694	1.23931144492845e-06	8.38482714740166e-05
SLPI	-1.45791	6.92127543947434	3.61667023754552e-12	4.99582715479622e-10
SYT8	-1.34682	7.74706048074436	1.13336432642489e-17	2.9820074721935e-15
FXYD3	-1.31703	10.6548325567542	4.03460934180738e-81	3.34388422248996e-77
RN7SL2	-1.18526	7.84645654990303	5.26363142067761e-15	1.03868993368038e-12
DPM3	-1.17179	7.34680901608805	4.65729681145728e-11	5.71847051457155e-09
CTSH	-1.1645	5.91768887827336	9.15789100534749e-05	0.00427609017759549
ZNF385A	-1.15997	5.84727283332277	0.000128394508874263	0.00581493819426171
VWA1	-1.15968	6.7640552632794	8.7268263182323e-08	7.02212975975819e-06
RN7SL1	-1.15453	7.79113495460113	4.14682419303216e-14	7.01405692078583e-12
SEMA3F	-1.10951	6.4961852420863	3.34905393790723e-06	0.000211079536405895
ISG15	-1.10799	5.95537743413365	0.000106914861632661	0.0049228354067305
SNCG	-1.10759	9.21560239711682	3.24692516318759e-29	2.56290626214274e-26
C5orf38	-1.10697	8.02398724355225	6.31106461280386e-15	1.21642101188182e-12
HPGD	-1.08129	6.03240729728856	0.000120765032445078	0.00548438678851947
C9orf16	-1.03737	6.15386482273067	0.000112475021052001	0.00513604944616521
SIGLEC6	-0.997823	6.78582570433839	3.07941034476537e-06	0.000195572053160271
NECTIN1	-0.993232	6.23040752850739	0.000183824408268428	0.00797663191481013
CRIP1	-0.974871	8.11785789528801	1.08664653156601e-12	1.51363469808725e-10
RMRP	-0.973754	6.33079910559525	8.26002934130698e-05	0.00392315892153308
MIR205HG	-0.961321	8.80335007319093	4.7790680220592e-18	1.34267511073989e-15
TSTD1	-0.94642	9.51674465670331	7.33806316930145e-26	4.34413339622646e-23
CLDN4	-0.921068	7.73741253290199	2.51490096132952e-09	2.55748456042933e-07
TINAGL1	-0.915587	10.695836171342	2.10903602414751e-43	3.49593811362691e-40
RPS28P4	-0.90918	7.49505294945571	6.8881575633148e-08	5.62453693445843e-06
ISYNA1	-0.90734	9.07656397156603	4.87224530195678e-19	1.52381770047614e-16
H2BC14	-0.902448	6.44127158246499	0.000159533231051781	0.00704778371931361
ADAMTSL4	-0.900714	9.26727317405527	7.36112881741813e-21	2.97605051896398e-18
TRIM29	-0.897373	7.03065654324767	5.00058269194277e-06	0.000306998735932013
TAX1BP3	-0.882697	6.65051657704675	8.62398472002558e-05	0.00406111280452114
CTSD	-0.848245	10.994300991696	3.10073545124157e-42	4.67252643998002e-39
ID1	-0.836516	7.51653665106533	3.74702291856837e-07	2.70111482849629e-05
TP53TG1	-0.834117	6.78547438949137	0.000105587582088552	0.00487526395738117
UBC	-0.833513	8.86308087477468	1.0216627814797e-14	1.9028182321132e-12
ADAM15	-0.797298	9.05885595244504	5.46721676113839e-15	1.06617158861918e-12
SEPTIN8	-0.78843	6.88471423047639	0.000144434215162567	0.00647065283928299
MTRNR2L2	-0.782858	11.737144373909	1.72476908384444e-46	4.76496205563424e-43
SSR4	-0.780547	8.11813357945738	1.00364507285348e-08	9.34630377956136e-07
TIMP3	-0.777968	9.76718833104374	1.1221317595272e-20	4.42868001093402e-18
C15orf48	-0.775689	7.21090414453059	2.66709177435421e-05	0.00143073505668917
CYP1A1	-0.768433	6.89766434043952	0.000155568977080574	0.00689495017135721
TACSTD2	-0.765079	10.9267279067735	7.2360086535856e-34	7.99627196278899e-31
PDLIM1	-0.764332	8.04396755602917	3.61749276871891e-08	3.15597684917287e-06
H2BC11	-0.753884	10.5359445451221	3.69304080234248e-28	2.55066018081787e-25
LAMTOR4	-0.744483	7.53791641092152	5.05695579090176e-06	0.000309314019151246
FBLN1	-0.743966	9.56775971358065	3.04836962861027e-17	7.60638259862922e-15
SELENOH	-0.743815	7.99632124632728	1.49283966308226e-07	1.17276351920624e-05
CHID1	-0.722581	7.41139172527803	2.99441753431696e-05	0.00160114403383348
H3C4	-0.719375	11.0565286855554	1.17339320327397e-31	1.14412739632173e-28
RPS11P5	-0.719175	7.87270483978741	9.56714427542314e-07	6.58028977217486e-05
IFITM1	-0.709758	10.7517124860322	1.76687559031143e-27	1.17150919140009e-24
H3C8	-0.707373	11.8668587112222	9.02267142439016e-40	1.24633167942243e-36
COX8A	-0.706961	9.72657135575047	4.66326016749062e-17	1.12026377588876e-14
CAPG	-0.703548	8.77011030959895	1.85059436468912e-10	2.11554842683357e-08
LSM7	-0.698569	8.59671125866532	2.22557105677736e-09	2.30569161482135e-07
SNHG32	-0.695657	7.16481572171083	0.000192692165790268	0.0082747806739365
SNORD48	-0.695657	7.16481572171083	0.000192692165790268	0.0082747806739365
ANAPC11	-0.69344	8.01102140546577	7.38170430096723e-07	5.14113993667364e-05
MTND3P25	-0.693212	9.05847841317202	8.06820038090408e-12	1.07853620575698e-09
SMIM22	-0.688086	8.76134744975245	5.91536418357721e-10	6.45086030966946e-08
PSAP	-0.687579	10.174516464783	5.01869552634792e-20	1.80847602271181e-17
MTND4P12	-0.679694	9.7376964638878	5.16469542047594e-16	1.17273960670971e-13
LAMTOR2	-0.67915	8.18328437628047	3.61321257221065e-07	2.62686892969139e-05
IFI6	-0.676282	8.68737779839354	2.8854535192845e-09	2.88128177925662e-07
H2AC13	-0.673983	12.1056350787923	1.25146714759499e-38	1.59571687988727e-35
MTND4LP30	-0.673911	9.54598675858163	2.31488042598864e-14	4.04640446373932e-12
MIR611	-0.67344	8.75460172693486	1.21970981617699e-09	1.30438128470644e-07
MORF4L1	-0.673432	7.4628766988744	6.83913918034174e-05	0.00328595858125637
COX14	-0.67224	8.454179754477	3.68331634916628e-08	3.19657862847017e-06
EPAS1	-0.671932	7.47520899067869	5.91220166332733e-05	0.00294296260574516
H2AC14	-0.666166	10.1890247307188	4.63855635557234e-19	1.50762176764641e-16
TMA7	-0.664706	9.08566966218526	3.69997090396643e-11	4.61133215820659e-09
EEF1A1P5	-0.664096	8.32537511589656	1.59116119911409e-07	1.24410792625071e-05
H2BC13	-0.661274	11.171233594101	3.65840330662048e-28	2.55066018081787e-25
H4C3	-0.660042	11.5643568965945	6.09224167632583e-32	6.31156237667355e-29
RPS29	-0.659367	9.74513938951292	3.27243840380293e-15	6.69678259030091e-13
GLUL	-0.656915	7.38993553012092	0.000134198870162994	0.0060612546916125
PSCA	-0.655643	8.56709584004713	2.29761351447029e-08	2.04759363526127e-06
S100A10	-0.649454	10.8103027022772	7.8080681249224e-24	4.0445792887098e-21
RPS3	-0.64907	9.48990025122538	4.16269877903971e-13	6.10627389038604e-11
TIMM8B	-0.647983	7.83299356018861	1.33357233364866e-05	0.000762251551812419
LRPAP1	-0.647818	8.07367859586714	2.53360917969944e-06	0.000162150987500764
SNORD15A	-0.646657	9.48682982769046	6.65805370029434e-13	9.51412914966198e-11
PSMB9	-0.646142	7.44460238994675	0.00015079406765547	0.00671925393940071
UQCR11	-0.642031	8.88926942121467	1.55200371935734e-09	1.61798828000423e-07
IFITM3	-0.636885	9.28848870450106	1.81495494495982e-11	2.35036665372296e-09
RPL24P4	-0.633227	8.5654590833959	7.70959412563612e-08	6.26442314836001e-06
BTG1	-0.630661	8.46291139499247	2.11293592846584e-07	1.60660669496558e-05
MTCO2P12	-0.630258	9.8398221901831	1.11812270949018e-14	2.05933355916769e-12
H2BC7	-0.627851	10.8941519338615	4.08711477462812e-23	2.05297013649199e-20
H2AC21	-0.621567	9.93805142690275	5.25497692431834e-15	1.03868993368038e-12
H2BC5	-0.61927	10.0108958633908	1.97777833919049e-15	4.25761737018462e-13
H3C7	-0.617409	11.7003795946229	2.41542280666209e-29	2.00190242216154e-26
SERF2	-0.615676	10.7640260523669	3.30027193412149e-21	1.40270019435892e-18
H4C4	-0.613003	11.6612388264084	1.27240952222349e-28	9.58702738198939e-26
TMEM258	-0.612254	9.33725602302314	5.55009303105187e-11	6.76458397667028e-09
LMAN2	-0.610778	9.30111863425117	9.59703342867668e-11	1.1189488622029e-08
SMIM26	-0.608975	8.52748643888239	2.86833909833302e-07	2.12257093276643e-05
VAMP8	-0.605207	8.86620540172574	1.59003658243039e-08	1.44024297215116e-06
MIR4485	-0.60272	7.8840724600564	3.57351319898631e-05	0.00186272184862884
NDUFA3	-0.602273	8.66364570509003	1.32936388613381e-07	1.05433185533751e-05
TMED3	-0.598928	7.8473083549009	5.11141223767382e-05	0.00258313320889272
H2BC10	-0.598191	10.6262529312833	4.76632938610276e-19	1.51935915200076e-16
CRTAP	-0.585142	7.69247589995972	0.000144951178090469	0.00647630923996661
MYBL2	0.587368	8.09809870715659	1.75133899194092e-05	0.000986422623132437	99 genes upregulated; within there are
TPM3	0.594981	9.10619910200228	2.64902905240389e-09	2.66123064076648e-07	36 genes with logFC >|1.5|
ID4	0.6099	8.62127356638263	1.68113051720433e-07	1.30216913332612e-05
SCD	0.620681	8.50139804567734	2.50269317470045e-07	1.868677570443e-05
ACTN1	0.62666	8.63102432802294	6.13687402156116e-08	5.05074390204861e-06
RPL6	0.628395	8.17393159926676	2.46713938968236e-06	0.000158508924509205
HSPB11	0.660038	8.15022107255946	8.80000679684468e-07	6.07787136102072e-05
PLAC8	0.700441	10.2502050850165	3.47413779931682e-21	1.43968270403689e-18
TNS4	0.704142	7.50755104255365	2.53768863381448e-05	0.00137391786225996
GJB2	0.743888	7.17478619059699	6.54516649869503e-05	0.00319096117301085
CSRP1	0.771145	8.57868089769447	7.18091610765889e-11	8.441905347557e-09
HSPE1	0.772288	9.10656876246486	2.16375436130459e-14	3.85660132182633e-12
HSPE1_MOB4	0.772288	9.10656876246486	2.16375436130459e-14	3.85660132182633e-12
EIF4G2	0.786779	8.40404714482791	3.69816456858828e-10	4.11414603281338e-08
XAGE2	0.789604	8.14222720319089	6.12574988944673e-09	5.93803685189877e-07
CEBPB	0.801847	6.76855632225155	0.000236314704369235	0.00991684187246696
NUPR1	0.802178	8.84424929896708	2.39221346599402e-13	3.60484821930153e-11
PHLDA1	0.811436	8.03196738331447	8.44623301539993e-09	8.00199538160879e-07
MAL2	0.832946	7.46923279085665	1.12700036441637e-06	7.65621231170724e-05
MT1X	0.850817	9.58265962122707	7.00699287329655e-22	3.05652404915168e-19
CAV1	0.852873	7.72118068191292	4.6520203672251e-08	3.93428008199609e-06
CENPW	0.866104	7.1694294373784	3.93233333479752e-06	0.000245046456231593
RPS7	0.890697	10.1465567088013	2.91037615991484e-31	2.68013306815268e-28
CALM2	0.89177	7.89802018586539	1.29412837042526e-09	1.36633578778147e-07
LAD1	0.90252	6.47638686097881	0.000213726497836787	0.00903757762281271
ATP5PO	0.906647	6.70737094564172	5.24873293607179e-05	0.00264446799842936
IL32	0.917268	6.44932620436329	0.000176302497125796	0.00769050050620316
ADM	0.920863	6.9552079021945	5.6715508415937e-06	0.000341860460910026
PHLDB2	0.928319	6.73465080930723	2.37982723204805e-05	0.00131493387328095
COTL1	0.940766	9.1165200524867	1.75770623721531e-20	6.77575316001882e-18
CYCS	0.960332	7.88475146920516	9.65309406943860e-11	1.1189488622029e-08
SLC20A1	0.963379	7.12594193344505	6.01371012428042e-07	4.27825146008894e-05
TXN	0.982873	10.1467387659785	2.50028165854876e-37	2.96033348372173e-34
LITAF	0.997938	8.87729378133895	5.19457535661898e-20	1.83202725768758e-17
CD44	1.01119	7.5562537980247	1.2896107029071e-09	1.36633578778147e-07
QPRT	1.02111	6.84651009147414	1.60187071752897e-06	0.000107500441351256
TMSB4X	1.06488	8.59187689961952	5.92266105582781e-19	1.81803758632225e-16
TAF13	1.06789	6.9856966409492	1.44585608997601e-07	1.14126240702106e-05
L1CAM	1.07624	7.39534950290578	9.16949225247699e-10	9.93421592006919e-08
ACTG1	1.07751	10.547266565698	9.21016208828322e-55	3.81669116938457e-51
FAM25A	1.10231	6.08884639933119	8.58560541187467e-05	0.00405455827086138
VEGFA	1.10816	7.55831086967389	4.11839493215758e-11	5.09451599966e-09
UPP1	1.11738	7.09889900439557	9.69923302483017e-09	9.13491401247642e-07
RPS24	1.12361	8.20783060646219	1.0022988561743e-16	2.34001490703454e-14
IER3	1.12501	8.70188082831042	2.67534254821758e-22	1.26704223083585e-19
S100A7	1.15539	8.04652938772162	5.57688796845916e-16	1.23256659953572e-13
PHLDA2	1.16943	7.00124308401961	8.44805255659711e-09	8.00199538160879e-07
STEAP4	1.17391	6.17831961897668	1.48696540246711e-05	0.000844107483263521
PTGER4	1.17497	6.04055334666568	3.99530702764223e-05	0.00206312178474136
LOXL2	1.18413	6.4536936016438	1.79896830316762e-06	0.000119757825675929
PSG1	1.20153	6.08756641848441	1.75551806119733e-05	0.000986422623132437
LGALS1	1.22133	6.67954180235088	6.1549847261934e-08	5.05074390204861e-06
KLF6	1.22328	7.23282078086605	6.94503251434659e-11	8.26881377372398e-09
FLNA	1.23108	8.63004011428664	5.95791513649309e-25	3.29194671008365e-22
ADAMTS1	1.23368	6.50537419973463	2.52837035467088e-07	1.87938417035985e-05
TRIM58	1.2391	6.43040356369975	6.72244340153157e-07	4.7216619416859e-05
CALB2	1.24488	6.70786068536368	3.7997320579838e-08	3.28043534339268e-06
DUSP1	1.25129	8.08539397581912	8.73797386652326e-19	2.54615075847965e-16
JUN	1.31722	7.85708962466873	9.18550332071284e-18	2.49604759088748e-15
AREG	1.34553	7.11428129047017	1.24429271792842e-11	1.65003168739051e-09
DUSP4	1.38652	6.2286808953002	3.35218910142256e-07	2.45866754624692e-05
GADD45A	1.40503	7.51244935158945	6.12948583025869e-16	1.33687312003116e-13
TGFBI	1.41675	5.48770135637438	5.45847912779491e-05	0.00274181060673723
STC2	1.50948	5.27395130160778	9.7610981996708e-05	0.00454494280218379
PDLIM7	1.52148	6.09649000693149	1.20242983904637e-07	9.58244087116951e-06
SGK1	1.61804	5.26872922364649	3.30507319742269e-05	0.00174455335531606
HPCAL1	1.63419	5.97078197119487	4.47187038594622e-08	3.82091358337343e-06
PAGE2	1.76305	6.17748243620982	5.26128563094765e-10	5.77556759063498e-08
FOSL1	1.80144	4.73625051003441	0.000167101148543898	0.00734713166648186
DDAH1	1.80227	5.12839875989958	1.95183226696159e-05	0.00109302606949849
CRCT1	1.81406	8.54067891631166	2.80437620946564e-45	5.81066750601281e-42
S100A3	1.87879	4.85445075947126	6.19275149401803e-05	0.00306421041089083
FGFBP1	1.90159	4.8539738337907	6.19275149401803e-05	0.00306421041089083
TAGLN	1.98495	5.39031646699175	1.93503535406088e-07	1.49186725715875e-05
NT5DC4	2.00853	4.6514129615668	0.000113272752203314	0.00515826686956631
FN1	2.08205	5.7465939293104	1.01215462252476e-09	1.08944643006301e-07
PRSS23	2.08811	4.97459411229266	6.02099185120074e-06	0.000361608554077911
S100A2	2.17479	6.22581983628449	8.23609286361172e-14	1.32545121657503e-11
SERPINE2	2.19253	5.9484394259944	1.41900126852607e-11	1.8520759863849e-09
DHRS2	2.40303	4.96242185881014	4.95498081256042e-07	3.55557411034639e-05
PSG9	2.43666	4.19994063367187	0.000200551198996241	0.00856787802722085
KRT17P3	2.43792	6.03053245006389	2.0647224535199e-14	3.76097136148856e-12
MAL	2.46871	4.10768681785926	0.00018704462537783	0.00809517417823214
MT1G	2.49657	7.75752021912261	1.03334342822533e-44	1.90318896291812e-41
LY6E	2.51031	4.69306984495568	3.42685689760596e-06	0.000215165075510289
NNMT	2.55315	6.91744883339725	6.5983222140658e-27	4.05088107482795e-24
MYL9	2.60915	5.23216042854699	5.01253813410123e-09	4.88751953593306e-07
CCN1	2.67573	8.27129345182326	3.99201911072753e-68	2.20572362598065e-64
TGM2	2.77386	5.74919442086525	6.59511293742515e-14	1.0770392507409e-11
PRR9	2.80412	6.23183617513877	1.73916315840568e-19	6.00591010702761e-17
OLFML3	2.87757	4.14698083106869	6.2312638557499e-05	0.00307409016883662
FSCN1	2.89461	3.99613726337387	9.14109528984052e-05	0.00427609017759549
CCL2	2.93146	4.02461134033453	9.14109528984052e-05	0.00427609017759549
EGR1	3.10302	6.46012760984321	2.06055598350369e-25	1.17778537870887e-22
TUBB2A	3.11362	4.73549003109378	4.99633851106059e-08	4.16177422911258e-06
PSG11	3.33788	4.98151678074631	2.60033046150566e-10	2.93218215849781e-08
KLK5	3.6119	4.08045298559521	3.20459918064691e-06	0.000202745939001539
FOS	4.79271	5.30602607715652	7.6272137602561e-17	1.80612421842864e-14
IL24	5.2808	5.05571818993339	8.24397250543742e-15	1.55286463920603e-12

## Sheet: HT1376_KCvsKK
Gene	logFC	logCPM	PValue	FDR
XAGE1A	-4.88228	6.8197244442343	7.69414224745597e-43	9.10986442098787e-40			214 genes downregulated; within there are
GDPD2	-4.24713	3.54905155001227	0.000168044750372316	0.00647792972598027			45 genes with logFC >|1.5|
H3C3	-3.65116	4.70697956616129	2.08894499416514e-09	2.83822559207225e-07
ATOH8	-3.40518	4.00252018197517	1.3907184666159e-05	0.000792183824832479
KRT19	-2.708	5.74015772850434	1.12735211174093e-12	2.3358735755272e-10
SIGLEC6	-2.6843	6.32828252163227	8.32744254912437e-18	2.65453245565934e-15
PRR16	-2.67391	4.14229312783031	0.0001341847859139	0.00547674394262079
RDH10	-2.5654	4.92402179720451	3.18337287063435e-07	2.96447127548512e-05
MTND5P11	-2.29535	9.08572471033252	7.91657516008313e-52	1.31225149853538e-48
UPK3B	-2.29173	5.04796268264682	6.48794463747028e-07	5.51508565695935e-05
SPIN4	-2.28114	5.52482628591837	3.72202582072277e-09	4.78265891506206e-07
MTCYBP18	-2.14323	8.22597405733749	9.62988978770265e-34	6.38500212483836e-31
MTND3P25	-2.02868	8.58644797861998	7.46830161124796e-36	5.89497940514505e-33
EIF4E3	-2.02592	5.05274579350666	1.03849188569814e-05	0.000625965145357543
EPB41L1	-2.01191	4.96460317504239	1.63301894108052e-05	0.000916178416527576
MTND4P12	-2.00487	9.26397845955031	4.14064620219364e-44	5.27964241904322e-41
MTND4LP30	-2.00485	9.07033819074997	1.74988703789018e-41	1.93374183600451e-38
ATP6V1B1	-1.97824	5.54816208838691	1.42627144388927e-07	1.44157777157979e-05
SCARA3	-1.95745	5.28099099934458	1.80730842700602e-06	0.000134540137653496
MTND4LP1	-1.9459	5.04137171844802	1.60179492957605e-05	0.00090310723648478
MTCO1P12	-1.93223	9.03499298062962	1.05442723211983e-38	8.73909289980918e-36
MTCYBP35	-1.92628	5.81027237138074	1.24871397350293e-08	1.44746033739752e-06
SCD	-1.89346	7.41382930569916	2.83613494622816e-19	1.0447060637484e-16
CTSH	-1.88859	5.65397439997698	9.44954177935212e-08	9.85129588267552e-06
MTND4P24	-1.88507	4.86176036975529	9.30024482476582e-05	0.0039326749544724
TCEAL1	-1.8773	4.94197930697778	8.78244875222824e-05	0.00380098878634296
TNNT3	-1.87726	5.35217434138779	3.97447110014032e-06	0.000268901359003779
CLU	-1.8584	8.86372620326	3.88366392636963e-34	2.68231721847929e-31
TIMP3	-1.84866	9.36276980977414	1.22805078684618e-39	1.13089832459791e-36
MIR6843	-1.84817	7.42488435502543	1.0722291286836e-18	3.61451684027299e-16
MTCO3P12	-1.77696	8.63003366294406	2.17706881160601e-29	1.09354826124791e-26
MYCL	-1.63557	5.72660633319469	1.25334032733445e-06	9.7997024839131e-05
MTND2P28	-1.6276	8.09568274370322	9.969841262932e-21	3.84325787847351e-18
HTRA1	-1.62531	5.68091265457362	3.79730895783222e-06	0.000261179225249074
MTND1P23	-1.607	7.55275026328723	6.43718724276653e-16	1.87197922344032e-13
MTCO2P12	-1.60659	9.43518612304929	5.35945302175029e-32	3.06338942374251e-29
SYT8	-1.60626	7.5870384752249	3.79364500191877e-16	1.12291892056795e-13
ADIRF	-1.59101	10.4720124934245	2.15660808206283e-39	1.88147029306703e-36
MTATP8P1	-1.5825	9.47357081986746	1.8332782704433e-31	1.0129473536956e-28
MTATP6P1	-1.57417	9.50856307750048	2.02901447474967e-31	1.0849336752726e-28
ZNF703	-1.56651	5.97487620080498	5.77520251543968e-07	5.06506650243006e-05
BTG1	-1.5605	8.07239384742737	4.25888721170424e-19	1.53468074828716e-16
RASSF3	-1.55989	6.28195703312466	3.28244898132017e-08	3.65166941707135e-06
MOXD1	-1.54551	5.41790185008522	6.39045681486835e-05	0.00290732931179147
SEPTIN8	-1.52501	6.56971178592898	3.77754656212131e-09	4.81666244720944e-07
PYURF	-1.44316	6.91828594750349	4.78203437980307e-10	7.07741088210855e-08
SMAGP	-1.4396	5.51310447387768	7.34349218161644e-05	0.00324601937073264
C1orf21	-1.36523	6.1973552127484	2.57542855404348e-06	0.000185610016138368
FAM174B	-1.36058	5.65700755703859	9.04824282772506e-05	0.00388558738633084
LOXL4	-1.3601	7.5226882972717	4.09596103555151e-12	8.18007832834963e-10
ATXN7L3B	-1.31978	6.29053081456147	1.90109333579281e-06	0.000140680906848668
FAM83D	-1.31204	5.78104021781514	8.63606795254623e-05	0.00375625075882519
SEMA3F	-1.31114	6.34891292727483	1.55353928660895e-06	0.000119774266115488
CITED2	-1.29907	6.59493357106228	3.6076114681516e-07	3.28570152176269e-05
MFF	-1.25919	6.03870554836072	2.25586104407851e-05	0.00120235217577638
CMC2	-1.25246	6.70430730490705	2.96215550652207e-07	2.78981191341533e-05
NDUFA4	-1.24704	9.11696691226668	7.13650499095912e-19	2.51690865383273e-16
EMP2	-1.23849	8.03273509972322	8.16872166985994e-13	1.73595808204613e-10
IQANK1	-1.23151	5.95921135778628	6.30776835262784e-05	0.0028974166288453
SRSF1	-1.23065	6.33270414603674	6.02862045147774e-06	0.000390353174233184
SNCG	-1.21496	9.08721552990419	6.32541942163679e-18	2.05588533986375e-15
MCCC2	-1.21357	6.62892219273133	1.0708015898673e-06	8.57468944620311e-05
DAPK1	-1.20972	7.43715069174394	1.36106024947432e-09	1.92828501669114e-07
IGFBP7	-1.20909	7.74970372614075	6.09952245350167e-11	1.01105684189244e-08
CBWD5	-1.20196	5.89748843818121	0.000130210897882096	0.00534251446359809
ARHGAP23	-1.20092	6.37020988786802	8.49188432631383e-06	0.000527196534056097
COMMD6	-1.18471	8.98862041543698	1.25016728257185e-16	3.83755053257611e-14
COX7C	-1.1755	9.89293196305935	1.20928986993701e-20	4.55572474638089e-18
CRIP2	-1.17547	6.40433120940279	1.17367573848073e-05	0.000688451990298252
TOB1	-1.16896	7.71360871767813	2.83760074236791e-10	4.3958943836907e-08
RPL26P30	-1.15923	7.28945983880704	2.00540588314873e-08	2.27682246021051e-06
MIR611	-1.14765	8.49537515033003	1.95507758028498e-13	4.37937377983836e-11
GJA5	-1.14711	6.46122058735723	9.32529700759381e-06	0.000574632428244888
CDCA8	-1.14314	6.94674433193882	3.6423196665164e-07	3.29918528918993e-05
FRMD4A	-1.13785	6.51564926481821	1.12450623277177e-05	0.000663338623289138
C4orf3	-1.134	7.31690199006213	3.09572778186915e-08	3.46721511569345e-06
TMBIM4	-1.12857	5.9758230477328	0.000209443045231476	0.00779121636613054
EPAS1	-1.12814	7.22476771364374	6.53254939879874e-08	6.95637882430882e-06
TMEM258	-1.12202	9.06135022377656	1.59763556479748e-15	4.48854358001407e-13
XAGE2	-1.12021	7.15245462806209	1.48978933643549e-07	1.49665139640937e-05
PLBD1	-1.11843	6.2293942880412	6.40187740591147e-05	0.00290732931179147
CDCA3	-1.11327	6.34997811364757	2.97945839162365e-05	0.00152902483899547
FHL2	-1.11307	8.25316131555987	1.08771533678712e-11	1.9597792850634e-09
MRPL36	-1.10784	6.78574178910274	2.95921964851249e-06	0.000209624038007449
P3H2	-1.10419	6.35019318790556	5.8425958761484e-05	0.00274353737232396
NUDCD2	-1.10056	6.59752699105804	1.1876607347436e-05	0.000690760152249468
COX6C	-1.09752	9.17644467534794	2.06129924478664e-15	5.69468271359721e-13
NEAT1	-1.09573	8.27781580713267	1.97904497236994e-11	3.45312099600043e-09
HIKESHI	-1.09309	6.07184533468422	0.00018576532630126	0.00704632963105191
POLE3	-1.08812	6.86796444627134	2.46559940593587e-06	0.000178470636475078
FASN	-1.08124	6.6792079193415	9.65935314517606e-06	0.000590824493485013
LAPTM4B	-1.08047	6.05810700669949	0.000244344841365341	0.00892127773231695
PLAC8	-1.07739	9.322569182799	1.468006315392e-15	4.19546080757547e-13
NDUFA1	-1.07548	9.16298068893231	7.77455076653374e-15	2.01360864853224e-12
MRPS6	-1.06641	8.07425853448724	2.92947388091652e-10	4.45495037156625e-08
SLC5A3	-1.06641	8.07425853448724	2.92947388091652e-10	4.45495037156625e-08
RRM2	-1.06276	6.8639989095962	4.53540043445326e-06	0.000303140312909263
MTSS2	-1.06128	7.26454671978231	2.85689225424083e-07	2.71025478711548e-05
H2AZ1	-1.05265	10.3932653202567	1.09028620905918e-18	3.61451684027299e-16
TOMM34	-1.05217	6.94970555402024	3.35159395680066e-06	0.000233701177724594
SNX3	-1.04008	7.07170545962574	2.02642922926097e-06	0.000148628720815176
LAPTM4A	-1.02733	7.8425034734189	7.98184881499453e-09	9.45050899695352e-07
ATP5ME	-1.02507	8.91184549525003	9.40753384155343e-13	1.97391494883025e-10
TSPYL1	-1.01889	6.38589679872246	0.000142987467455725	0.00571122954348458
AJUBA	-1.01863	6.57670665091266	4.67851028629876e-05	0.00228289683854489
ZWINT	-1.01771	6.35121241153605	0.000162602564624559	0.00634937183486627
CRTAP	-1.01431	7.44358866748872	3.12543823351366e-07	2.92696407676398e-05
PSCA	-1.01151	8.34475775198613	2.16676173165499e-10	3.38832476074653e-08
BEX3	-1.00871	8.66262895963466	2.09568813175081e-11	3.61855484082306e-09
CRIP1	-1.00652	8.01340393817751	4.67548368631803e-09	5.87127405942482e-07
NDUFAB1	-0.999525	8.1425000449375	2.23283583567081e-09	3.00906396846174e-07
DAD1	-0.99578	6.60109330392641	7.51527033634839e-05	0.00331311492274763
CLIC3	-0.993071	6.29191263009041	0.000270814628261559	0.00955111335758213
PPIH	-0.992824	6.87894954705478	1.63603288665639e-05	0.000916178416527576
MCM4	-0.991133	7.21809896002138	2.42419377849702e-06	0.000176243140668275
CRYAB	-0.972302	8.46449637421676	4.50415763579323e-10	6.72620873611788e-08
RMI2	-0.970587	6.53825935387067	0.000121794320977037	0.00503457023569918
GLRX5	-0.963405	7.35109495039809	1.67041090460401e-06	0.000127012528232642
UPK1B	-0.962594	9.26993952149259	1.32616870924989e-12	2.7138978425341e-10
YBX1	-0.957773	7.14953811581858	7.58786302629728e-06	0.000476425823954181
UNG	-0.956456	6.70300990720221	9.08753343022831e-05	0.00388828131506277
NAA20	-0.953839	8.03614208159198	1.98364117310086e-08	2.26764386795309e-06
CDH1	-0.950917	6.89147688179124	3.1621127685538e-05	0.001607827645753
DAG1	-0.950039	7.51536444421858	7.28033514215572e-07	6.00067803664409e-05
CNPY2	-0.942252	7.41613219984111	2.06010278318216e-06	0.000150432879885584
HSD17B1	-0.929853	7.00950383425007	2.21264730680417e-05	0.0011946853992699
OST4	-0.924638	9.26011756767677	9.41695705572582e-12	1.73439422395235e-09
GRAMD2A	-0.921934	7.33192649228046	6.01027855154054e-06	0.000390353174233184
RPN1	-0.920068	9.03468515946335	5.60988325475501e-11	9.39287119503222e-09
NDUFC1	-0.919436	8.53902213193432	2.07966627131561e-09	2.83822559207225e-07
C1orf43	-0.916416	6.66473285787461	0.000160299484601025	0.00629650297807248
SFPQ	-0.915267	7.67624907913121	6.37864764318481e-07	5.45012697595008e-05
COX17	-0.901107	8.74683324480119	8.15514494044509e-10	1.18578668888437e-07
FGD5_AS1	-0.896844	6.76740582376797	0.000135134427638266	0.00547674394262079
GNPDA1	-0.894863	6.65401914413248	0.000248801364607281	0.00902435759240763
ALPP	-0.889059	8.61556604581845	3.64517171469154e-09	4.74340166464352e-07
RPA3	-0.888023	8.09674510657061	1.17537214943801e-07	1.21768554681778e-05
DNMT1	-0.882576	6.90195485663936	9.88915143418999e-05	0.00416047142571404
SLC29A1	-0.881496	7.57996077085174	3.1895544383701e-06	0.000224978954767756
ERH	-0.879579	8.27155835696863	5.24909636896509e-08	5.64993645532243e-06
HMGN2	-0.874443	10.2527080013329	3.45017516535215e-13	7.62534713878364e-11
CDK2	-0.873942	7.54721969998114	4.21768393604289e-06	0.000283045866088449
SERPING1	-0.866288	6.79049645922616	0.000269721213895	0.00955111335758213
GTSF1	-0.864239	6.79194957270854	0.000269721213895	0.00955111335758213
ATP5F1E	-0.863046	8.76690375529578	3.66285842829616e-09	4.74340166464352e-07
BEX2	-0.854478	6.92765054791302	0.000144547818484268	0.00574976126402551
HSPB11	-0.836711	7.3343223793275	3.1532923980404e-05	0.001607827645753
POLR2K	-0.827474	7.56815993542951	1.26364946001386e-05	0.000729834614954348
C5orf15	-0.826757	6.99230944705645	0.000179100960051771	0.00687217017087538
GANAB	-0.825723	7.18654842841104	9.01903019703256e-05	0.00388310245574056
CIAO2A	-0.820251	6.91474718564817	0.0002842788615083	0.00992043454391911
ITM2B	-0.815845	8.0466059834444	1.23502649928384e-06	9.70227452707532e-05
VKORC1	-0.805551	7.84590414987959	5.53300774907548e-06	0.000363948954161409
RPL37	-0.804908	9.99371112119601	6.30937465467158e-11	1.03548707203798e-08
PPIA	-0.803787	12.306410004427	5.7095519686957e-14	1.33297934412817e-11
SUMO2	-0.792798	8.34877984267211	5.54695267914049e-07	4.89075997922515e-05
PRDX1	-0.791079	10.4633295620679	1.54205057283778e-11	2.71925854205947e-09
ERGIC1	-0.788088	8.05456885843951	3.34630826892196e-06	0.000233701177724594
PFN2	-0.786987	7.21740975098422	0.000173415322693016	0.00666944869828173
DUT	-0.786406	8.18281874679919	1.58839604620982e-06	0.000121332962497576
TMED4	-0.784995	8.19518647798121	1.57015599911273e-06	0.000120494934450429
RCC2	-0.777697	7.57700488780128	3.59728057270913e-05	0.00179603984256707
COX7B	-0.775825	8.63060707799658	2.03751741394277e-07	1.99845494991215e-05
TMEM14A	-0.768253	7.33320834813	0.000134567410991889	0.00547674394262079
ANP32B	-0.765208	7.86630737379808	1.4092850859671e-05	0.000800010602225707
COX6A1	-0.763062	9.6114047158243	3.0559478963711e-09	4.02026923255932e-07
FBLN1	-0.76174	9.46518793936945	5.60492010743866e-09	6.93336982842562e-07
JPT2	-0.751119	7.8769479809691	1.84642720598517e-05	0.00101345620418577
MRPL11	-0.750469	7.35477930990035	0.000193503605649644	0.00732185408965369
MACROH2A1	-0.73416	7.93891367160814	1.92720754342025e-05	0.00105430337424865
PIGT	-0.731927	7.6800445288281	6.98016601671103e-05	0.00311030193260758
C5orf38	-0.731117	8.05943602414677	1.37757068409874e-05	0.000790124970921133
H19	-0.726771	8.69174045136547	9.78324524656668e-07	7.91058893693118e-05
SLC48A1	-0.724484	8.28859323850449	6.10718335899721e-06	0.000393901444975634
TOMM7	-0.718257	8.06397026602725	1.66665280299637e-05	0.000927061639680128
NELFCD	-0.718126	7.69062432829172	9.1014306843892e-05	0.00388828131506277
RPS28P4	-0.717327	7.47103917319739	0.000197890922195238	0.00743818577394166
MIR675	-0.716564	8.67237369143956	1.45868158326894e-06	0.000113516929221906
APLP2	-0.708345	7.63248904410114	0.000144645900524773	0.00574976126402551
FADS2	-0.706526	7.73778728334088	0.000109566957814041	0.00459792884234316
TACSTD2	-0.700962	10.854252180936	7.42758634802973e-10	1.08955461331806e-07
ADIPOR1	-0.698161	7.99027155069503	5.01565358123617e-05	0.00239981743332199
MPZL1	-0.696298	7.82428722242986	9.16851343614974e-05	0.00389685330045174
COX14	-0.694703	8.35055770392607	1.1758260714015e-05	0.000688451990298252
RNPS1	-0.688947	8.13454928377826	3.26929855225921e-05	0.00165219185372709
FXYD3	-0.683238	10.7699124229461	2.39649349354756e-09	3.20357065718099e-07
PTGES3	-0.681969	7.97692288621303	6.21909347674537e-05	0.00289572172670032
TPT1	-0.680226	9.76899500702806	6.54678509044507e-08	6.95637882430882e-06
PA2G4	-0.668096	7.804469059372	0.000151721946740865	0.00597373631633393
PTMA	-0.667291	10.3304474525469	1.76216342859911e-08	2.02844590225409e-06
CKS2	-0.666937	9.29160181456385	6.85774172845316e-07	5.7702500959817e-05
MIR3153	-0.666937	9.29160181456385	6.85774172845316e-07	5.7702500959817e-05
ADAMTSL4	-0.659028	9.26030005865381	9.51619280270669e-07	7.73237313223853e-05
SNHG29	-0.651415	8.77505669687348	7.28920250041802e-06	0.000461167254377592
SNORD49B	-0.651415	8.77505669687348	7.28920250041802e-06	0.000461167254377592
SNORD49A	-0.650476	8.77448574286638	8.03630492622028e-06	0.000500788685928674
RBX1	-0.650018	7.83229401875423	0.00025243571362291	0.00911628407192451
PSAP	-0.64986	10.0927303494604	9.07164317191226e-08	9.517187165672e-06
PERP	-0.647114	9.66141499420172	3.85027332422587e-07	3.46859405556348e-05
RBMX	-0.643903	7.85915319782768	0.000222429978216049	0.00819333181979827
PCDH1	-0.637366	8.58763195154136	2.32151552017379e-05	0.00122943901796807
NDUFS5	-0.632977	9.11577188763557	4.1878576204453e-06	0.000282186698847566
SNHG6	-0.627703	7.99400241664637	0.000238443360269012	0.00874432995535207
SNRPE	-0.621067	8.18831065438541	0.000136142909799565	0.00550415822643314
H2AX	-0.616159	8.66224501703648	3.25157555584083e-05	0.00164826044078341
APMAP	-0.612545	8.08309254975223	0.000250166361376468	0.00905405590868195
NEDD8_MDP1	-0.599794	9.00567709624333	1.76841145857433e-05	0.000977106277910939
NEDD8	-0.599014	9.00630384635806	1.76841145857433e-05	0.000977106277910939
DBI	-0.598765	8.28534708417474	0.00019391252083482	0.00732185408965369
NDUFC2	-0.591627	8.74444779183841	5.03822675431981e-05	0.00239981743332199
NDUFC2_KCTD14	-0.591627	8.74444779183841	5.03822675431981e-05	0.00239981743332199
BANF1	-0.588377	8.23158779180348	0.000279086863990374	0.00976420536780135
NOP10	-0.586295	8.39188550823322	0.000181305746090002	0.00690879091307556
ATP5MPL	-0.585866	8.69419138758372	6.94091670630359e-05	0.00310223875806753
JUNB	0.588186	10.5761121426493	3.92223571401555e-07	3.51432319975794e-05			224 genes upregulated; within there are
TRAPPC5	0.596781	8.64543126588351	6.18268136181525e-05	0.00288687679587182			112 genes with logFC >|1.5|
CANX	0.601356	8.13565443478546	0.000270505543907765	0.00955111335758213
EIF4G2	0.607107	8.1959345904579	0.00021565723231721	0.00796154628706029
GALE	0.608797	9.10143152680496	1.0351634233664e-05	0.000625965145357543
CST3	0.632357	9.01510452374576	5.75036864625641e-06	0.000375268152284827
CSRP1	0.636496	8.39811029152312	4.16442745854482e-05	0.00204835458613766
RHOC	0.637909	8.79872264460249	1.04920222653479e-05	0.000627854733106164
HNRNPA2B1	0.641397	8.82357179314735	8.65057409012899e-06	0.000535044463126784
HLA_C	0.644887	10.9799233145198	1.09807324910992e-08	1.29089802675503e-06
LAMC2	0.654483	7.80097742415247	0.000239604420848781	0.00876751187635629
RPL17	0.671512	8.05810044906492	6.32761112235762e-05	0.0028974166288453
RPL17_C18orf32	0.671512	8.05810044906492	6.32761112235762e-05	0.0028974166288453
SNORD58B	0.671512	8.05810044906492	6.32761112235762e-05	0.0028974166288453
S100A4	0.691102	11.835445793882	1.80760813755553e-10	2.85361071315434e-08
MRPS24	0.691916	8.64479723249796	3.35550677476191e-06	0.000233701177724594
GPX1P1	0.69686	9.2462513428962	2.25290249865771e-07	2.18386618817252e-05
TMSB4X	0.700125	8.258844082614	1.25300171206984e-05	0.000726215258016423
TMEM141	0.701485	7.69152551760708	0.000129161828459905	0.00531262151005308
CALM2	0.703469	7.68134048810546	0.000141589595718656	0.00566905589041652
RPL21	0.712647	8.23113615544802	1.09989956769295e-05	0.000653474381149764
TUBA3C	0.714666	7.50408640624351	0.000201433499661551	0.00755421196920787
H1_4	0.716242	9.92189702492843	7.34467312724357e-09	8.88506550497875e-07
H1_3	0.723959	10.9168202775221	1.71845039517705e-10	2.76553725732571e-08
BZW2	0.72477	7.70651630297157	7.15693806174397e-05	0.00317201618479861
MALAT1	0.729387	10.7966893823549	1.75129796409301e-10	2.79129952430825e-08
PHLDA3	0.733134	7.85950383897357	3.11015499578381e-05	0.0015911706546331
MPZL2	0.746924	7.31691090313356	0.00022336257890855	0.00820944148112666
NUPR1	0.751446	8.71479731994069	3.42220890119247e-07	3.1514741525648e-05
SNHG5	0.758812	7.21747169498214	0.000263221471773957	0.00942366979724645
MT2P1	0.759067	7.60847091134051	4.68258280106939e-05	0.00228289683854489
CRB3	0.776695	7.19208187865374	0.000180079742959891	0.00689376863580406
TPRA1	0.782694	7.24853718885509	0.000140099931233511	0.00562299385018566
POMP	0.784803	7.61897984389084	2.89791323080608e-05	0.001491795332728
RPS24	0.788365	7.88992792632022	5.72792957631795e-06	0.000375268152284827
UBC	0.788693	9.56967162427777	1.09327990717362e-09	1.56225928804396e-07
MVP	0.797293	7.56977050814556	2.25261673953262e-05	0.00120235217577638
H2BU1	0.802579	7.90573209769907	3.88317855696977e-06	0.000265981684960045
MGST1	0.805099	7.14455134921187	0.000161869213299477	0.00634313021194355
PSMB9	0.810156	8.09185341909488	1.20346478727743e-06	9.54480015019653e-05
CD44	0.822341	7.33534719837133	3.77892970994045e-05	0.00187543529556805
CCT5	0.824519	8.1513567776592	6.115891770866e-07	5.28005322884765e-05
GDF15	0.834881	7.15561733126062	7.12253634976851e-05	0.00316523223951107
MIR3189	0.837891	7.15159041394162	8.60040226439518e-05	0.00375158599827933
RPL36AL	0.854347	6.99663907212982	9.13700004811677e-05	0.00389344248836976
TAP1	0.855731	6.99418069394603	0.000111481301080214	0.00464300011735083
PHLDA1	0.866549	7.96899542160205	4.69725774041342e-07	4.16372964198357e-05
PAGE5	0.868233	7.06452583712176	5.83564911664815e-05	0.00274353737232396
EFHD2	0.870064	7.28838920449996	2.09279886109836e-05	0.00113738471873988
CYCS	0.871897	7.72900928368507	1.80999340593205e-06	0.000134540137653496
RAB32	0.872303	7.55346127495167	4.58858081880079e-06	0.000305463115070048
C11orf58	0.873792	6.79574212731222	0.000162794584327833	0.00634937183486627
ZYX	0.879686	7.02914119136818	5.46485796969173e-05	0.0025955726563212
HYI	0.88398	7.77416473800613	1.08029281158712e-06	8.60910271387893e-05
TSPO	0.899544	6.76303054378164	0.000135134427638266	0.00547674394262079
SRSF3	0.916179	7.25722608163892	7.45317413704055e-06	0.000469748344089674
CEBPD	0.924846	9.65625571808232	6.41745509337584e-13	1.38150306010127e-10
CLTB	0.935438	8.260112414292	7.6981135227392e-09	9.18013883114568e-07
SELENOM	0.938826	6.70003784841831	0.000113622312208392	0.00472030939139424
PDCD5	0.943947	8.06872523186146	2.27050839255085e-08	2.56026851121924e-06
NFKBIA	0.960845	7.88486654442639	5.02376133908462e-08	5.47854394451755e-06
PSMA2	0.975519	6.780067454859	2.89697772623094e-05	0.001491795332728
CDH3	0.976707	6.90684307844216	2.03927698328451e-05	0.00111194260772777
HLA_E	0.984881	9.79733388425642	7.22370570444059e-15	1.90063723423504e-12
NCOA7	0.987153	6.37831403647468	0.000183064665238247	0.00695981626373666
CALU	0.991618	6.42164284903978	0.000180621801285361	0.006898587507157
VEGFA	1.00795	7.3921742051771	4.50814554872217e-07	4.01758175352788e-05
LIPG	1.01337	6.19429491897066	0.00027730105681517	0.00973843711391582
PSMD7	1.02668	7.37381633376036	3.59174245827017e-07	3.28570152176269e-05
FAM3C	1.02744	6.43280962121376	7.64835189608888e-05	0.00336284034561192
HYPK	1.02774	8.01643002392637	1.87345300301078e-09	2.58786308149223e-07
PRNP	1.02789	6.72404061909264	1.80935474589943e-05	0.00099640745076508
BAK1	1.04748	6.14713579582001	0.0002792129189393	0.00976420536780135
TNIP1	1.06239	7.84584631857668	2.47659733004822e-09	3.28416618743034e-07
CITED4	1.08696	8.15334430627182	6.68013270528328e-11	1.08558705610564e-08
CD46	1.09585	6.09247103785168	0.000213766035303007	0.00790934330621124
CD82	1.12339	6.25041283349791	5.64747674569767e-05	0.00267464498676242
LAD1	1.12388	6.52102968744859	1.12450623277177e-05	0.000663338623289138
CCN1	1.12441	6.96737582750429	6.22748818521411e-07	5.34854114808856e-05
DNAJA1	1.15601	5.98048735872811	0.000209443045231476	0.00779121636613054
PHLDB2	1.16322	6.79008925276637	8.04234833890014e-07	6.56699340224673e-05
HSP90B1	1.16442	8.13081889761908	4.70611767239599e-12	9.07076820205069e-10
MIR3652	1.16664	8.11966963353107	4.31052710433581e-12	8.40603497429064e-10
NPM1	1.17229	8.07081365444572	5.81111059440562e-12	1.09460192287349e-09
PLAU	1.17265	7.41927350909823	4.25070881707187e-09	5.37860682074682e-07
CDKN1A	1.18642	8.33372259962024	1.69618595048544e-13	3.85150387880092e-11
SSBP1	1.18932	8.65080647364096	4.92375127290291e-15	1.31638872741353e-12
MT1F	1.23952	6.80818416476772	1.85048244125717e-07	1.83674233211251e-05
AKR1B1	1.24258	7.8417916109339	5.57756200916327e-12	1.06268583751598e-09
XRCC5	1.27028	5.66068042965492	0.00020963335541109	0.00779121636613054
CSDE1	1.30774	5.80253414254883	6.28809930451464e-05	0.0028974166288453
PLIN3	1.31258	6.77109597710508	5.18242478979466e-08	5.61463224285205e-06
HLA_A	1.31273	11.8988346792203	3.52808473689125e-33	2.16598268884109e-30
CTNNAL1	1.3178	6.12810564118876	9.76973138198126e-06	0.000595378924219564
TNFAIP3	1.32127	5.59819536682406	0.000197125735023383	0.00742626405397182
TMSB10	1.32419	11.3528091093997	2.68314770233686e-32	1.58842343978342e-29
UGP2	1.32448	6.09751702575627	1.0920422324969e-05	0.000651140001649948
RPL23A	1.33583	9.82829446129748	1.44505484685457e-25	6.65367476151703e-23
SNORD42B	1.33583	9.82829446129748	1.44505484685457e-25	6.65367476151703e-23
NACA	1.34438	6.57968341523225	1.3734439229054e-07	1.40532138679506e-05
IGFBP3	1.35564	6.06747840006578	5.30873831016881e-06	0.000350588231989475
HLA_B	1.39529	10.305664584725	2.2662831326301e-30	1.17393466270239e-27
AHR	1.39624	5.74067747669605	4.16157591268965e-05	0.00204835458613766
BCL3	1.40257	6.45704612531847	1.26039753922711e-07	1.29766146647382e-05
HPCAL1	1.41178	5.70658416383638	3.33762225719496e-05	0.00168159351171014
HSP90AA1	1.4196	6.38837511293811	2.02871990760325e-07	1.99845494991215e-05
NACA2	1.43181	6.12864501616905	1.05729714075339e-06	8.50764922579035e-05
TGFBI	1.43502	5.39519065555844	0.000130969215571149	0.00536035979582067
RPL7P23	1.45831	6.15545973202145	6.98460085297216e-07	5.84731028984175e-05
DSG2	1.4854	5.97884644536057	1.50048550201586e-06	0.000116224521875771
TUBA4A	1.48839	6.19516797920732	2.6068410966523e-07	2.51226732663422e-05
RIN1	1.49774	5.73546982023671	9.3606501470093e-06	0.000574674580877134
AREG	1.50132	7.12531590951793	1.05535209276662e-11	1.9223644274395e-09
Y_RNA_4	1.50171	8.92225973299863	1.4008889386668e-24	6.11082501245813e-22
PLK3	1.5284	5.16941445565275	0.000139663147384841	0.00561906876468718
ITGA5	1.52889	5.71069361712247	7.20197485473661e-06	0.000459153596892746
SQOR	1.53381	5.25734069827691	8.65641765125015e-05	0.00375625075882519
PSMD14	1.5342	5.1578631995884	0.000204056464424658	0.00763530463725312
RPL6	1.53742	8.68891831427075	1.22882590624492e-23	5.2228251851066e-21
ANXA1	1.53862	7.41113474634146	5.03018962418817e-14	1.19114890300776e-11
SAT1	1.55803	9.05689894497085	2.66308315895596e-27	1.29833136596629e-24
SOD2	1.58227	7.3849956327141	2.30712462360227e-14	5.70789518818375e-12
LCN2	1.58231	5.7596862426417	1.69545779404753e-06	0.000128328348831652
PDLIM7	1.58637	6.03919692387624	2.67618151373333e-07	2.56418409084646e-05
PLS3	1.60531	5.21306683540204	6.47259342607796e-05	0.00293141280411662
MDFI	1.61012	6.00103712768147	2.86133317896482e-07	2.71025478711548e-05
KIFC3	1.62834	5.57578489075386	6.41280696844758e-06	0.000412010419802275
EIF3M	1.63907	4.93006163625457	0.0002763821742923	0.00972677477934005
ISG20	1.64103	5.18302585769255	9.52436833157085e-05	0.00401719922300556
CALB2	1.67464	6.91582527020145	1.41452853228079e-12	2.85941767696175e-10
TYMP	1.71517	6.34024907592754	1.55834223881744e-09	2.17067907148217e-07
LPL	1.76384	5.4476961861136	3.62025379814095e-06	0.000251085050033408
UBD	1.78653	6.29310729264703	3.93825070167407e-10	5.93458578463176e-08
HIF1A	1.79172	4.86755637253027	9.30024482476582e-05	0.0039326749544724
IER3	1.81093	9.1048118632066	1.24518129392872e-35	8.97396744702716e-33
HLA_F	1.84467	7.8177739590996	1.12062628885358e-22	4.53061008878949e-20
CEBPB	1.8486	7.40404571475041	9.55741818103881e-19	3.30049507851874e-16
ITGB1	1.84982	6.41578286742831	3.07757693003739e-11	5.20550155023468e-09
ZC3H12A	1.87433	6.63952588247047	4.55734096978647e-13	9.93980051515534e-11
MT2A	1.88463	12.4328276175948	1.88609234174064e-66	3.9079833320866e-63
PLEK2	1.90471	5.0170492356777	2.46318371437934e-05	0.00130030997610038
LGALS1	1.93118	7.09995496637136	4.36028354063943e-17	1.36369924471017e-14
MME	1.97873	5.54808221838038	1.42627144388927e-07	1.44157777157979e-05
SEMA3C	2.00682	5.06413489083639	1.03849188569814e-05	0.000625965145357543
CHST11	2.0526	4.9974798718437	1.04862663356096e-05	0.000627854733106164
IFNGR1	2.0666	5.07133796755362	2.73011804278853e-06	0.000195906652282522
PSG1	2.07175	6.62567746467848	9.38094379738136e-15	2.39228499054451e-12
TGFB1	2.11076	4.35528724352651	0.000259017086761307	0.00933362441338136
PICSAR	2.25658	4.5275094915696	6.27225848670776e-05	0.0028974166288453
MT1X	2.25907	10.5287518697627	8.49003591477196e-73	2.010440504618e-69
TGFBR1	2.27432	4.45093343869357	5.94273956100011e-05	0.00278267940573836
PODXL	2.27438	4.28199515991493	0.000150052205334926	0.00592206037055174
SEC62	2.27547	4.23668868559914	0.000248749017233537	0.00902435759240763
C15orf48	2.29122	8.99828430966837	2.15702358574585e-50	3.25043845066574e-47
CFB	2.31928	7.93638841434244	1.13432184007648e-33	7.23173800811833e-31
PYCARD	2.35532	4.80168071916306	3.6927172017205e-06	0.000255043668065496
ICAM1	2.40619	4.97621170375965	5.90840267111848e-07	5.12762736525968e-05
ADAM8	2.41721	4.29746818618274	9.01592681998717e-05	0.00388310245574056
PSG11	2.49751	4.18719872625086	7.89008835910529e-05	0.00345994985821506
STEAP4	2.5322	7.11312700325601	2.3719284017076e-25	1.062623923965e-22
MYO1B	2.55232	5.39019252022346	1.52302074905605e-09	2.13945694375873e-07
S100A3	2.56544	5.27397936216348	5.3954826947073e-09	6.72447527424573e-07
IFI27L2	2.62334	4.60827780515783	4.77477724493615e-06	0.000316586830448247
LY6E	2.63122	4.67328796742651	1.70916146233104e-06	0.000128777547270906
DHRS2	2.64184	5.03913324554221	4.32586267983024e-08	4.78036665205773e-06
DSE	2.69312	4.79159483676201	2.13589086210057e-07	2.08261923118701e-05
CLCA2	2.70699	4.29149693654639	1.57367481672388e-05	0.000890281015768428
TNF	2.73317	4.52538974437912	3.96496808488957e-06	0.000268901359003779
RNA5SP334	2.75698	5.89438233048735	3.34634939344367e-14	8.0389981950322e-12
SAA1	2.75698	5.89438233048735	3.34634939344367e-14	8.0389981950322e-12
FCMR	2.7578	4.25337846555893	2.70128875661225e-05	0.00140365399465845
IL32	2.77867	7.77145513422976	1.6669951612765e-40	1.62541834078349e-37
IGFBP2	2.84476	5.00626081328213	1.22599590883651e-08	1.43113437921648e-06
INAVA	2.85315	4.83713285496191	7.47212269066144e-08	7.88903858091745e-06
TUBB2A	2.89127	4.43711805898475	1.76963669479234e-06	0.000132730759515284
IFI27	2.89187	5.907330257296	3.58777600658488e-15	9.74934017789359e-13
MT1G	2.90261	8.0046167965527	9.76836411841241e-48	1.34933669689003e-44
SLC12A7	2.92476	4.01537350851239	6.36726705138597e-05	0.00290732931179147
CD74	2.96085	5.92425495238687	3.49367729942746e-16	1.05293081664199e-13
CCL2	3.00513	3.96467249386572	0.000111085178307296	0.00464300011735083
PAGE1	3.01139	4.51325113308796	5.86458710216386e-07	5.11638925291937e-05
AOC1	3.02255	5.12692936236804	9.07796814870854e-10	1.3084904350695e-07
EHF	3.05793	3.82373486577116	0.000146205651979236	0.00578402121051986
WFDC2	3.06199	4.06496834508714	3.6390412779638e-05	0.00181143388058643
KRT17P3	3.0891	6.47379975674925	3.25640061326997e-23	1.34945241413907e-20
MYLK	3.09022	3.74517948945449	0.000261659610473315	0.00938802966061831
PKP1	3.09615	5.2774229986686	2.28888690706542e-11	3.91140096613571e-09
S100A7	3.23343	9.62867273904248	1.61624637349925e-101	8.93029996237453e-98
ANXA6	3.2424	3.71400287502825	0.000261659610473315	0.00938802966061831
H2BC1	3.24979	4.84610133571304	6.14179558122064e-09	7.48576496722891e-07
FSCN1	3.28609	4.18742085423524	6.69350765922312e-06	0.00042838449019028
CDC42EP1	3.35117	3.75502573945953	0.000146205651979236	0.00578402121051986
TGM2	3.35909	6.14303678744691	3.97025396844326e-21	1.56692689954561e-18
RFTN1	3.41028	3.57666267096731	0.000168044750372316	0.00647792972598027
SPTBN1	3.42129	5.52213608466137	1.36065210718963e-14	3.41729838314777e-12
C1S	3.44048	4.22046732937839	7.0789805176707e-07	5.89654176185475e-05
S100A9	3.47677	12.9054100609727	4.57269710357857e-199	7.57970271889184e-195
CXCL3	3.49196	4.02189586742117	7.68649893519637e-06	0.000480797759810623
S100A2	3.50293	7.25812458350551	4.95201604138929e-41	5.1302886188793e-38
S100A8	3.52516	12.2341517756136	1.00017461728036e-184	8.28944722801959e-181
FEZ1	3.53923	5.3751023277167	1.09587869777877e-13	2.52295629088624e-11
SOCS3	3.65335	5.05502976537199	7.53849769714128e-12	1.40402402053723e-09
CD70	3.65994	3.55993418336108	0.000168044750372316	0.00647792972598027
H2AC1	3.69846	3.5270179115511	0.000168044750372316	0.00647792972598027
NNMT	4.03923	8.14204184893948	6.59328562266748e-74	1.8215050413556e-70
LAMA3	4.19868	4.86798053257246	4.21343374547231e-12	8.31450925773202e-10
SERPINA1	4.21297	4.51098039924566	5.790813122266e-09	7.11026061590231e-07
PDZK1IP1	4.2583	8.11823806129986	3.06220631404563e-77	1.01518263723241e-73
SERPINB2	4.56979	3.257003607405	0.000136519112013388	0.00550593868791707
CSTA	4.63341	3.74405711439221	1.38356781734644e-05	0.000790828280701193
INHBA	4.64476	3.16927802781623	0.000268741012268485	0.00955111335758213
CEMIP	4.68264	3.88339632008573	3.94950850947535e-06	0.000268901359003779
IL20	4.83888	3.17611846830458	0.000268741012268485	0.00955111335758213
SULT1A1	4.90401	4.07034445582033	3.20369403038419e-07	2.96672805852784e-05
CES1	4.998	4.32261685054185	7.39707432243646e-09	8.88506550497875e-07
COL8A1	5.06155	4.6714764034469	1.42200129644146e-11	2.53452618170038e-09
GLIPR2	5.08926	4.12782534956495	1.70912692985508e-07	1.70665590296854e-05
TNC	5.34106	3.37283613754718	6.94335532844505e-05	0.00310223875806753
ROBO3	5.48254	3.99865976064305	4.41834187857121e-08	4.85022748206598e-06
SELENOP	5.57934	7.84124108308762	2.71207693664512e-82	1.12388468254574e-78
KISS1	5.67565	3.44094179208546	3.535573572153e-05	0.00177056397377668
GAS6	6.00736	6.94800973309495	2.59332001504786e-52	4.77631917438149e-49
IL24	6.66546	6.24628554751931	8.52820823062196e-36	6.42561725594498e-33
TP53I11	6.74228	3.70654723301287	1.23187200741939e-06	9.70227452707532e-05

## Sheet: HT1376_WKvsKK
Gene	logFC	logCPM	PValue	FDR
LAMB4	-6.7771	3.26081356617212	0.000243717688667841	0.00876679720060896			210 genes downregulated; within there are
ATP6V1B1	-6.74099	5.22674266871422	1.33176684197922e-13	3.50402653534089e-11			165 genes with logFC >|1.5|
SIGLEC6	-6.60383	6.10794740901385	1.08063949449305e-20	6.88949240796801e-18
GDPD2	-6.47556	3.4926667638896	4.19404277227045e-05	0.00195832261952549
BCAM	-6.31846	4.69329634115844	7.19593075751244e-10	1.06499775211184e-07
PRR16	-5.674	3.96980105590679	4.91925835488322e-07	3.77507530048816e-05
H3C3	-5.4759	4.61516882234075	2.72820860019477e-09	3.73742031048169e-07
LOXL4	-5.23622	7.05410288832555	7.50275170629182e-27	8.88325802024952e-24
SERPING1	-5.07356	6.18338177877658	3.39784612261668e-19	1.76008429151544e-16
HSD17B1	-4.63833	6.43435973461096	4.05779375436133e-20	2.24206630907645e-17
ATOH8	-4.502	3.92923122507859	1.53919387641354e-05	0.000806034553095944
SCIN	-4.47444	4.8718304499632	1.18524678910085e-09	1.73864166160492e-07
MOXD1	-4.31842	5.05901992228017	4.86817614030439e-10	7.61272525487599e-08
CLU	-4.07076	8.55410131220159	1.08557926023233e-30	2.24932022720139e-27
MIR6843	-4.06671	7.11998830699496	5.2803053544358e-22	3.97847007068763e-19
ATP7B	-3.92362	3.88112583332487	2.572831116627e-05	0.00126175291684051
XAGE2	-3.78391	6.6789124678871	7.23938017477707e-18	3.33333238269735e-15
THSD7A	-3.77917	3.71145391721076	0.000122723935460994	0.00494956679854363
ALPP	-3.76856	8.0564146033298	1.16857817276459e-25	1.29135678611639e-22
PLAC8	-3.60986	8.83473461273103	1.81146649582224e-27	2.30975912574995e-24
SCARA3	-3.38181	5.06787116023933	1.66614425354269e-08	1.94493008075519e-06
MCF2L	-3.37365	5.15170975556214	2.1720337423682e-08	2.43267779145239e-06
RACGAP1	-3.33193	4.51871539436697	6.81695301425816e-06	0.00039787962381811
OTOGL	-3.21898	4.70806886205595	8.8859727775242e-07	6.17366871503758e-05
MGAT3	-3.1937	4.26641331229078	2.30800116506941e-05	0.00115581351396346
CRACDL	-3.10389	4.96911308859023	3.7319080881637e-07	2.93175869523229e-05
HPGD	-3.0992	5.53331273286016	3.11732981118164e-09	4.16716604436668e-07
L1CAM	-3.08661	5.8226490106598	2.10006516334062e-10	3.62611251536813e-08
EIF2AK4	-3.03447	4.30002830431653	8.28052590787182e-05	0.00350360245227514
TCEAL9	-3.01586	5.38376329863217	1.20967533979112e-08	1.4636188636772e-06
PSCA	-2.99205	7.89570936245431	3.13072578480895e-18	1.48271173168552e-15
EEF1A1P5	-2.96575	7.66182331051817	3.00365666243326e-17	1.31022665359194e-14
UBC	-2.92773	8.26327297484991	7.32007125507856e-19	3.56875003306418e-16
TNFSF10	-2.90312	4.45053342421268	2.3612139758101e-05	0.00116486556139965
STMN1	-2.86086	8.61010127492747	4.06507660745515e-19	2.04190029833868e-16
MIR3917	-2.85539	7.57571797921918	3.61233749147427e-16	1.33062458352617e-13
SPIN4	-2.80397	5.42089839927654	7.40759947299038e-08	7.26558395646678e-06
FBN2	-2.76134	6.10318190432067	2.69556416165035e-10	4.5593542391343e-08
CRYAB	-2.74755	8.03089384154309	1.65818360304699e-16	6.54429795335877e-14
EIF4E3	-2.7422	4.91754624407703	3.34083683264983e-06	0.000208186884729337
H2BC6	-2.71368	5.12236582399733	8.49959577493145e-07	6.02091023783178e-05
CRIP2	-2.65672	6.0620247519188	1.60455713880642e-09	2.29285682179787e-07
DECR1	-2.65081	5.69049193633988	2.93019306930787e-08	3.13360518173208e-06
LIMA1	-2.60191	5.58268980907069	6.31450877686211e-08	6.26762260390817e-06
TGFB2	-2.59961	4.41195883693911	0.000111574537555001	0.00455531905052143
TGFBR3	-2.58453	4.80126510206137	1.97506773279532e-05	0.00100425529873666
KIF20A	-2.57883	5.41327858265659	3.46666611453467e-07	2.74944772796778e-05
BZW2	-2.57302	6.50478404481688	1.24971666676862e-10	2.2274519858448e-08
TIMP3	-2.56373	9.19073775962482	3.19246225461353e-17	1.35687831621728e-14
H19	-2.55464	8.196548702646	2.75578370037611e-15	8.95683737596754e-13
MIR675	-2.54894	8.17426110714763	3.31222364154286e-15	1.05583498235028e-12
TOR1AIP2	-2.53997	5.12493050576296	3.14256132185532e-06	0.000197314759360128
SEMA5A	-2.51881	4.99467856337419	6.43651766445217e-06	0.000377002532883248
NAV1	-2.50503	5.3678849949486	8.47873762023057e-07	6.02091023783178e-05
GSTM3	-2.503	5.51619046590989	2.61866814698605e-07	2.1277962355118e-05
ADAMTS1	-2.49072	4.93253408772942	1.27273575618943e-05	0.000678355880855176
GJA5	-2.47914	6.13411526927704	8.05514823029661e-09	1.01925295469768e-06
PSG1	-2.39671	4.57095642383828	0.000244344854408865	0.00876679720060896
RCAN1	-2.38638	5.27282680273162	3.82011652338248e-06	0.000236277057804433
SF3B3	-2.36614	5.96210492297467	9.51472578236284e-08	8.96114173684355e-06
P3H2	-2.35194	6.03036352235385	6.03311208017434e-08	6.02438950849216e-06
ZNF703	-2.33473	5.78760391595028	3.24184517443397e-07	2.58350123131815e-05
JPH2	-2.32288	4.93581770098382	4.32836156825594e-05	0.00200410394847515
SCNN1A	-2.27887	6.27730086640741	1.77121786985863e-08	2.03886857019283e-06
HSD3B1	-2.26445	6.32698618703786	1.48262109860328e-08	1.75542338074628e-06
VGLL1	-2.23626	6.14560790678786	9.2672893221367e-08	8.77797644592788e-06
PRC1	-2.22909	4.73947049896562	0.000140862562085647	0.00553302803111775
MFF	-2.22506	5.78815010990825	8.30960502412742e-07	6.02091023783178e-05
MTRNR2L8	-2.21528	6.3689733216193	2.74935894173147e-08	2.97865188353862e-06
PAICS	-2.20866	4.71353242792696	0.000198810671663214	0.00745584998527023
ARHGDIB	-2.20751	5.40303814375638	9.13105611472748e-06	0.000507907336099741
FHL2	-2.20526	7.94744485427049	7.32845867905835e-12	1.61968708085428e-09
PARP1	-2.20306	6.15946749162622	7.501504869864e-08	7.31440851310975e-06
SON	-2.19213	5.33415927544525	1.02355063516778e-05	0.000561800507567585
MGLL	-2.18456	6.10111460388653	2.16711622923124e-07	1.80513158873051e-05
ADAMTSL4	-2.18224	8.79744251783324	5.59738044855667e-13	1.34466925094602e-10
TREML2	-2.18176	4.86141528038951	0.000116583529924019	0.00474812921872368
MORF4L2	-2.1794	5.18994081810565	2.78120885995088e-05	0.00135992088680076
DHX8	-2.17736	4.81423763271371	0.000162250892496929	0.00622562683803032
ASCL2	-2.16417	5.99215385723219	3.5940919731931e-07	2.83693659750709e-05
FBN1	-2.16242	4.89066578162763	8.377522280747e-05	0.00352451292704727
NUB1	-2.12024	4.86751630340488	0.000251097589101873	0.00898961908629081
ATP5F1A	-2.11675	5.44459467123521	1.39368608679586e-05	0.000735724222125102
RPN2	-2.10274	6.64940866549408	2.00001033530128e-08	2.27069666561329e-06
S100A4	-2.07318	10.7119670663454	2.49470639549836e-13	6.36188510950474e-11
MIR4485	-2.0616	7.33309392498767	1.4172221330413e-09	2.06069070853444e-07
ISYNA1	-2.06074	8.63213645024901	1.30808320848655e-11	2.77984452100937e-09
TXNIP	-2.05769	4.9022616986235	0.000182751439271983	0.006916182322768
SEPTIN8	-2.04775	6.41650325839348	1.6792678758338e-07	1.46389197219264e-05
KPNA2	-2.03755	4.98814819035392	0.000148839597517408	0.00576440459917887
PPT1	-2.0362	6.63781998478516	5.33754756864602e-08	5.39482856694368e-06
GRAMD2A	-2.01891	7.0026266872666	1.14453305884595e-08	1.39498382231106e-06
MTSS2	-2.01576	6.98194531719485	1.13952578061407e-08	1.39498382231106e-06
ESYT2	-2.00838	4.90514274719884	0.000182751439271983	0.006916182322768
RDH10	-1.97836	4.98719475933947	0.000202171708892401	0.0075299150138355
FRMD4A	-1.97723	6.26947700554456	8.11833018898594e-07	5.92816921641546e-05
TFDP2	-1.97587	5.3076824119051	4.80195448843208e-05	0.00220490852078255
CLIC4	-1.96146	7.01620007116601	2.56698279917932e-08	2.81790111782758e-06
BEX2	-1.95992	6.58960418855807	1.43293236702808e-07	1.29088515847051e-05
MTRNR2L12	-1.9558	9.02124660427302	3.8895127779445e-11	7.67530521514381e-09
NONO	-1.94434	5.15126728078257	0.000134011984792838	0.00535272930102672
TMEM106C	-1.93461	7.65575758825965	3.02597615041649e-09	4.07793338774827e-07
GRAMD2B	-1.92744	6.01807327221565	4.48494141467079e-06	0.000274326158264144
HADHA	-1.91184	6.39934770612375	9.09234827082056e-07	6.27978187238007e-05
SMAGP	-1.90908	5.37307192562717	9.90144538601558e-05	0.00411344257440086
RPL23A	-1.89713	8.31655176776996	6.76765219939679e-10	1.03870928571483e-07
SNORD42B	-1.89713	8.31655176776996	6.76765219939679e-10	1.03870928571483e-07
GNS	-1.89547	6.31451694339415	1.24412700316837e-06	8.38319073354427e-05
TMPO	-1.88573	6.73533929756091	2.5389887596535e-07	2.09384466069733e-05
DAZAP2	-1.86262	6.32193264566721	1.99241001320104e-06	0.000130538293987433
CALM1	-1.85528	7.92385007275461	4.54225292000209e-09	5.92853420487832e-07
CAPG	-1.85226	8.2951759768432	1.57181582568606e-09	2.26560166318018e-07
ACOX1	-1.84349	5.43690478238569	0.000106380821119265	0.00437560419571447
SKP1	-1.84126	5.3642614503713	0.000128537603992112	0.00515893298734444
CHMP4C	-1.83685	5.20955759748763	0.000191929911826896	0.00722282465563457
NCAPD2	-1.829	5.29741658106339	0.000156458470791184	0.00603129212054575
SKP2	-1.82544	5.62412241510912	6.28007107336434e-05	0.00281347184086722
TSPAN4	-1.82445	6.35807104714453	2.20078054096477e-06	0.000143136829395734
DAPK1	-1.82195	7.23869570109626	8.14017235367213e-08	7.89073081488124e-06
HTRA1	-1.80628	5.60533094814788	7.93999303190811e-05	0.00338337595107735
MTRNR2L2	-1.80331	11.2974391657488	8.26265152213994e-11	1.55638308671581e-08
CLIC3	-1.79921	6.03853693572959	1.22568826015025e-05	0.000657508368940146
RAN	-1.79387	8.0262128963516	9.90108811603274e-09	1.24333664099514e-06
SNRNP200	-1.79115	6.24880847101129	4.50577915739207e-06	0.000274587482768128
CD55	-1.78352	7.10267027886374	1.91111826937157e-07	1.6162600220971e-05
EEF1A1	-1.77881	6.30055555677993	6.38765589389257e-06	0.000375467319493487
MIR632	-1.76857	5.46662827640437	0.000145245947787626	0.00565163575241243
ZNF207	-1.76857	5.46662827640437	0.000145245947787626	0.00565163575241243
GALNT6	-1.7613	6.6602815118524	1.97930697115787e-06	0.000130194414102829
HADH	-1.75578	5.53312996651965	0.000120323626853853	0.00486459619202308
CCT5	-1.73367	7.03160575178241	5.36755527946448e-07	4.08131175744969e-05
SLC29A1	-1.72236	7.29752892383258	2.61559274897403e-07	2.1277962355118e-05
KDM4A	-1.70283	5.54579048484133	0.000202602684373228	0.0075299150138355
ERP44	-1.69461	5.62533895487458	0.000133149784214785	0.00533113725397167
FAM174B	-1.68976	5.5406108746935	0.000202602684373228	0.0075299150138355
ATP11A	-1.6706	6.35050616094446	1.56592486374333e-05	0.000813691866501864
RAB20	-1.64941	5.62780552121185	0.000271316536651392	0.00960970707592623
GM2A	-1.64526	7.72433522830681	2.21629586804088e-07	1.83686601543228e-05
COL12A1	-1.64389	5.6884316903826	0.000223798233732555	0.00820736146088647
YWHAZ	-1.64209	6.71372516696929	5.41348273660412e-06	0.000326305053970727
TCEAL3	-1.64013	5.69661086946293	0.000180066267110733	0.00684628355712795
IGFBP7	-1.63397	7.59261654015576	4.64963218273859e-07	3.60150948883527e-05
TCEAL4	-1.63177	6.34306560022	1.85453588470212e-05	0.000948789716815502
TPX2	-1.63157	6.56312586162095	8.44439309886781e-06	0.000476102925193309
CITED2	-1.61935	6.47186164592236	1.40825239847467e-05	0.000741053706575114
LDHA	-1.61773	9.37757180847439	1.86012683954365e-08	2.12644568912245e-06
RBBP4	-1.61517	5.93610690847019	7.42283217898799e-05	0.00321043233805501
MYCL	-1.61386	5.69531007314437	0.000223798233732555	0.00820736146088647
MTCO2P12	-1.60603	9.39032337408374	2.39687191677452e-08	2.6664797914399e-06
RMRP	-1.60508	6.02693734566642	6.65427351075082e-05	0.00294923095492528
RHOBTB3	-1.60189	6.10523222698681	5.99282845600673e-05	0.00270673363724162
SEMA3F	-1.58931	6.23760581007005	3.97186771990106e-05	0.00187571735968889
PPIA	-1.58345	12.0227429198812	7.86755824096897e-09	1.00317419540232e-06
BACE2	-1.56965	6.32524653037837	3.80489301671935e-05	0.00180716064885788
MIR3197	-1.56965	6.32524653037837	3.80489301671935e-05	0.00180716064885788
DDX17	-1.55071	6.49983428964557	2.47378481345104e-05	0.00121677914147669
CTNNB1	-1.54722	6.40598410612942	4.26853856139535e-05	0.00198194104184004
NEDD9	-1.54248	7.19932205434613	4.91531434085174e-06	0.000297358578518096
HNRNPA3	-1.52413	6.28294951804589	8.73277486896834e-05	0.00366467028425365
THRAP3	-1.52212	5.93194170528256	0.000254437886733611	0.00908957416055245
RBMX	-1.52088	7.53707388686292	2.24823808615196e-06	0.00014557341607834
PDIA3	-1.50677	8.23137983962065	7.30753929406687e-07	5.43182831114136e-05
HSP90AB1	-1.50243	6.57829957737288	3.86500883477469e-05	0.00183046818414929
MIR4444_1	-1.50053	6.23346288449237	0.000119023031632315	0.0048237793944676
HNRNPU	-1.50013	7.58758255361399	2.63126842354273e-06	0.000167753482264016
ADAM15	-1.48073	8.70594935014485	5.22527158100561e-07	3.99143325929719e-05
MTATP6P1	-1.48072	9.48744294769	2.16592893286325e-07	1.80513158873051e-05
MTCO1P12	-1.47284	9.09781952347297	3.76365879373398e-07	2.94275510211955e-05
MTATP8P1	-1.47235	9.45674946267895	2.56152013323174e-07	2.10196820437868e-05
CCNB1	-1.46969	7.2630083800899	1.03538815917546e-05	0.00056642224839909
DYNLRB1	-1.44614	8.05048938659038	2.66304486633994e-06	0.000168737423843722
CRIP1	-1.44248	7.84038662596852	3.94369369474207e-06	0.000243013630795705
PRPF8	-1.40467	6.78820680142684	6.52151577997176e-05	0.00290593133249494
EIF3D	-1.39918	6.45130185305093	0.000159868767682994	0.00614845636453204
ITGB5	-1.39868	7.48529183812151	1.60005829742927e-05	0.000828830198068361
RN7SL1	-1.39501	7.58571384805784	1.20133178611428e-05	0.000646534924890592
UPK1B	-1.39426	9.09315274083071	1.39736383243731e-06	9.37761250464812e-05
PRDX6	-1.39424	7.76291860261974	8.0548772031252e-06	0.000455691619518782
ITM2B	-1.3732	7.82670625812923	1.09419138129054e-05	0.000596022321798103
HNRNPA2B1	-1.36777	7.90229813104568	1.09668682521972e-05	0.000596022321798103
COX14	-1.36645	8.08711689587841	7.99663696674162e-06	0.000453946076577771
TINAGL1	-1.36077	10.4148804087035	9.51481165544582e-07	6.49043283953374e-05
MTND4P12	-1.35827	9.37249523639002	1.90749829837887e-06	0.000126474767175713
RN7SL2	-1.35631	7.66074181243849	1.97048943785945e-05	0.00100425529873666
GLUL	-1.35277	7.02639887842965	7.10127952667635e-05	0.00310582610644293
DNMT1	-1.34442	6.7175701483407	0.000156398775389044	0.00603129212054575
CYP1A1	-1.34037	6.58327312349978	0.00022380112091703	0.00820736146088647
KDM1A	-1.33393	6.59906779150675	0.000257224965244487	0.00916937854600562
MTND4LP30	-1.33165	9.18636531344298	3.46019895358417e-06	0.000214817445148357
MTND3P25	-1.33066	8.7075588809781	5.47275679099597e-06	0.000327496088691513
CANX	-1.32836	7.25394955800032	6.24993385748236e-05	0.00280755836372974
NORAD	-1.32553	7.06752687059234	9.16869957384148e-05	0.00383788798323223
MALAT1	-1.32289	9.82780499159355	2.48176128584196e-06	0.000160068774607456
PCNA	-1.3152	6.72172165418285	0.000230033242187192	0.00838028796152726
C5orf38	-1.29357	7.83084152150655	3.21089313409095e-05	0.00156081421087072
MRPS6	-1.27268	7.96748023363395	3.55544754088434e-05	0.00171322960574706
SLC5A3	-1.27268	7.96748023363395	3.55544754088434e-05	0.00171322960574706
APLP2	-1.26333	7.40537239405324	0.000101749275554935	0.00421648997899651
PABPC1	-1.26196	7.52083108210156	7.08432793526903e-05	0.00310582610644293
IFITM2	-1.25998	9.28997981376565	9.95608015179391e-06	0.000550106615320453
ANXA2P2	-1.25836	7.0179620387238	0.000214486227770457	0.00793599042750689
TFG	-1.25482	7.90683381390321	4.6608143692201e-05	0.00214604608289423
ATP2A2	-1.23439	7.17423239441404	0.00021836056332067	0.00806134676526377
RAD23B	-1.22429	7.44153442216181	0.000146331492017005	0.00568054054256175
EMP2	-1.21534	7.99565815712393	7.00254155545226e-05	0.00308707789423342
MTCO3P12	-1.20526	8.73480521603385	3.64778008106833e-05	0.00174756076947366
HMGN2	-1.16218	10.1122507030848	2.90617093641432e-05	0.00141684380711776
HSPA5	-1.09979	8.11734336963417	0.000275902660184856	0.00975130595996627
RPL4P4	-1.09326	8.68035813173474	0.000180078404374263	0.00684628355712795
IFITM1	-1.00897	10.5033556295101	0.000238881323944156	0.00867056368515026
ATP5MD	1.03347	9.94102289573116	0.000199969908794816	0.0074823955037988			262 genes upregulated; within there are
ACTG1	1.04829	10.3840973213137	0.000140710830055252	0.00553302803111775			221 genes with logFC >|1.5|
NBL1	1.06528	8.53519834302998	0.000280494394298828	0.00985058279639272
JUNB	1.09785	10.8566343081783	6.01962061390692e-05	0.00271144650261199
RPS27L	1.12326	8.79455689121743	0.000105472875490048	0.00434905070677371
FTH1	1.12576	11.1522663370406	3.71126744097766e-05	0.00177285213549411
RPS27AP1	1.12656	9.05919814821613	8.30668293764557e-05	0.00350360245227514
RPS25	1.1308	8.35167700686713	0.000144061072602099	0.00564528685449737
HLA_B	1.13793	10.0779372246887	4.22744045905768e-05	0.00196837227666686
MRPS24	1.19286	8.92595783919902	3.37262065871642e-05	0.00163463625844688
SUB1	1.20512	7.99354152056741	7.44502938011634e-05	0.00321043233805501
RPS27A	1.21626	10.3079294956439	1.14730842673479e-05	0.000619471807216806
CCN1	1.22818	6.99002042637203	0.000264959486921667	0.0094046433730483
CENPW	1.23046	7.26474441729017	0.000166559174490871	0.00636148589023199
LITAF	1.23198	8.89220156305231	2.05018394933836e-05	0.00103926144171965
CBWD5	1.23726	7.04614115551433	0.000239047273414193	0.00867056368515026
ATP5F1E	1.24524	9.83760982231377	8.73582252928917e-06	0.000487558903183493
ID4	1.26333	8.90393670721938	1.26170725911506e-05	0.000674647081519074
BOLA3	1.27158	6.99061657883262	0.000191487365791101	0.00722282465563457
GPX1	1.28199	8.88131643550267	9.8952279720857e-06	0.000548572905903988
SLC7A5	1.29139	8.83470415894159	8.53180990957529e-06	0.000478465559300756
AK1	1.29464	6.72267655073121	0.000230033242187192	0.00838028796152726
SRXN1	1.30971	7.08061975944535	0.000103022229200108	0.00425859469132418
SNORD12C	1.3142	7.96664991679276	1.76785427949417e-05	0.000910060637791781
ZFAS1	1.3142	7.96664991679276	1.76785427949417e-05	0.000910060637791781
DCUN1D5	1.32514	7.24529344912641	5.59309881838131e-05	0.00255402771387021
FTL	1.33685	7.97665470388718	1.36132758578575e-05	0.000720938212842956
PHLDA2	1.33716	6.96874662443946	7.59821277849874e-05	0.00324608183031946
SEMA4B	1.36295	6.88712367918633	8.0384164266056e-05	0.00341653309454909
GLTP	1.38282	6.81123451210957	6.64799108105264e-05	0.00294923095492528
PPIF	1.38328	6.9419108426806	5.84056683384188e-05	0.00264517037808096
EEF1E1	1.38873	6.21501344011687	0.000278088837213777	0.00978683771901394
EEF1E1_BLOC1S5	1.38873	6.21501344011687	0.000278088837213777	0.00978683771901394
MICA	1.42493	6.94860822556512	3.57858289919776e-05	0.00171937942426383
PFDN2	1.44013	8.75023732077642	8.61368304150896e-07	6.07576213174692e-05
COTL1	1.44615	9.3224863778481	4.27939791358951e-07	3.33029576599341e-05
BCL3	1.45551	6.44529511811168	7.24337378005692e-05	0.00315261918439248
TUBB6	1.45579	7.81348437004693	2.79386760449957e-06	0.00017608802057865
MUC1	1.46701	6.00263196740775	0.000261872014041164	0.00931500108314664
TMEM138	1.47034	6.17066398389394	0.000163813727820157	0.00627107702620537
SQSTM1	1.48798	9.93034744793274	1.22817980362902e-07	1.11858837499751e-05
TNIP1	1.5162	8.11778856822256	7.05313928231432e-07	5.31421985198374e-05
FAM83A	1.52179	6.96895648997617	7.65649780375037e-06	0.000439149161228256
PRNP	1.53394	7.02751189190151	7.72454855896536e-06	0.000441524541080724
GPX1P1	1.54499	9.77818820095276	4.67955783834315e-08	4.87851262442617e-06
HSPE1	1.55378	9.50023234860411	5.24752092688479e-08	5.33637465546272e-06
HSPE1_MOB4	1.55378	9.50023234860411	5.24752092688479e-08	5.33637465546272e-06
LAD1	1.55802	6.77680581609239	1.01286893564348e-05	0.000557784567349713
GDF15	1.57066	7.61374372491343	8.4591905002082e-07	6.02091023783178e-05
MIR3189	1.57157	7.60845591053182	9.23671239558056e-07	6.3530184510018e-05
GJB2	1.58677	7.60305201656809	7.37489454573044e-07	5.45742196384052e-05
TSPO	1.58946	7.19133516739976	1.97924010452731e-06	0.000130194414102829
HLA_F	1.59205	7.57782564834792	7.2932931957157e-07	5.43182831114136e-05
ADGRG1	1.60028	6.83558216318303	5.44721198166649e-06	0.000327148499304724
TMSB10	1.60992	11.5163038486989	5.01964364795843e-09	6.50043852410616e-07
SNN	1.6124	6.79234411051904	4.87519048552361e-06	0.000296011565890254
UPP1	1.62774	7.31328119166804	8.901464906455e-07	6.17366871503758e-05
CDH3	1.62889	7.31527373211471	8.901464906455e-07	6.17366871503758e-05
RIN1	1.63806	5.78525902227289	9.81486956894376e-05	0.00408772055213095
DUSP4	1.63889	6.25706576517968	2.34860278931795e-05	0.00116486556139965
HACD1	1.65237	6.45633079811807	1.13537317180437e-05	0.000615030905092459
DHCR7	1.65609	6.53227115222857	7.95436223539259e-06	0.000453097967057964
BASP1	1.66846	5.90466344519775	5.78104486164529e-05	0.00262538629114061
TNFAIP3	1.692	5.81046027796584	6.40667933662766e-05	0.00286245597530836
SLC27A4	1.70755	5.46974819700569	0.000145245947787626	0.00565163575241243
NFKB2	1.71218	6.29833187618738	7.63195619706831e-06	0.000439149161228256
PHLDA1	1.73111	8.53131382605725	7.30720259215558e-09	9.38947210601325e-07
TAF13	1.73972	7.3170795508648	1.88882562791658e-07	1.6055986465818e-05
JUN	1.75364	8.03167254686721	1.6425126741283e-08	1.93094255931565e-06
TBC1D2	1.75912	6.20742069900335	5.98614460328066e-06	0.000354379760514215
NDUFS4	1.7693	6.47143743476755	2.6670611152905e-06	0.000168737423843722
EFHD2	1.80679	7.90336171948047	1.00836768365638e-08	1.25674456573595e-06
ZC3H12A	1.83571	6.55967897277333	9.29655572392577e-07	6.36775651569395e-05
CDKN1A	1.85998	8.78312918774147	3.97972620944255e-10	6.53147937106135e-08
DBN1	1.86984	5.25670694074897	0.000110297101247825	0.00451428333403442
CKB	1.875	5.35196352235018	6.98597891828685e-05	0.00308707789423342
F3	1.89683	6.286112354751	1.10820605144112e-06	7.52853422487215e-05
NMU	1.93431	5.23267567447203	0.000110297101247825	0.00451428333403442
OLFML2A	1.94073	5.42870309489011	4.5238744868703e-05	0.00208879508340842
NMB	1.94807	5.70893738073741	8.54402784465637e-06	0.000478465559300756
RPS24	1.95977	8.67968535959443	7.04582995692936e-11	1.36038170773896e-08
ALOX5	1.98379	5.54993629385541	1.80037248662227e-05	0.000923931094063491
TNFAIP2	2.03465	5.67835812440715	5.87616692299755e-06	0.000349115924428701
PLAU	2.05427	8.02824973875655	7.9779941654345e-11	1.52003714122117e-08
IKBKE	2.06119	6.16584225129275	3.06480051807894e-07	2.4661229799843e-05
CHST11	2.086	4.9679427437682	7.04266880027466e-05	0.00309653257382898
PAGE5	2.11561	7.9227992193244	3.46077630797707e-11	6.91154555193108e-09
AKR1B1	2.13271	8.46747242028647	3.72430345563001e-12	8.34243974061121e-10
CEBPB	2.13352	7.58050635407005	1.24322107911002e-10	2.2274519858448e-08
RPP40	2.13457	4.58737061752808	0.000244344854408865	0.00876679720060896
PLLP	2.16511	4.93709798842074	9.67756921806772e-05	0.00404068985790153
HPCAL1	2.17783	6.22989713850489	4.9306177459386e-08	5.10811998479239e-06
BHLHE40	2.18021	5.24346133659475	1.54146328023295e-05	0.000806034553095944
AREG	2.20744	7.62254932255945	2.79848421782201e-11	5.72687338205155e-09
CD163L1	2.23114	5.39819279593733	4.36371556171383e-06	0.000267899811670253
DDIT4	2.23431	6.15712668973159	3.18918565240429e-08	3.3671300238378e-06
WFDC21P	2.24216	5.40686377744307	3.28721930780759e-06	0.000205618668853655
TMSB4XP8	2.24325	5.70573222575142	5.53224322447994e-07	4.18732710908582e-05
KRT19	2.28933	7.99710856350387	9.12055241922792e-13	2.09975384584892e-10
CDA	2.30066	4.64740814976885	0.000118882109083142	0.0048237793944676
TYMP	2.33565	6.77700570692726	3.03025549769535e-10	5.0736883969493e-08
TUBA4A	2.39025	6.843256262305	7.05796494121321e-11	1.36038170773896e-08
LINC02762	2.41916	4.64410428711215	8.29479163956512e-05	0.00350360245227514
DUSP7	2.43097	5.14474910948733	5.6017822823927e-06	0.00033401130616166
MPZL2	2.47075	8.54726006820658	2.07545862166242e-15	7.16725044014087e-13
LGALS1	2.47266	7.48978771193385	3.63266581673511e-13	8.85515714385312e-11
CD58	2.53438	5.07139033087335	1.66276044122402e-06	0.000110690430014977
FOSL1	2.54918	5.14114787322819	1.64267159682349e-06	0.000109794049955428
PAGE2	2.56781	6.66257331612972	1.7719214746796e-11	3.67142129553612e-09
BCAS4	2.57103	5.10092290430762	1.18821229387445e-06	8.03910489112769e-05
S100A7	2.57351	9.00146085848572	3.28708559051092e-17	1.36216826870773e-14
CKAP4	2.57514	5.48637241301485	1.06422149191718e-07	9.85504773744086e-06
TWIST1	2.5767	4.24426170610285	0.000192161297848386	0.00722282465563457
DUSP6	2.59552	5.6793166678864	2.93019306930787e-08	3.13360518173208e-06
LCN2	2.61273	6.51782864512096	3.41165026871816e-11	6.89652620174051e-09
RAET1G	2.72822	5.41312403922297	1.00310070978563e-07	9.3940098109642e-06
TXN	2.75369	11.3811194542797	1.45114283991495e-21	1.00225598810126e-18
IL32	2.7772	7.72116843497441	2.90024704981929e-16	1.09260216131374e-13
NNMT	2.77752	6.95256485253177	1.64035338411475e-13	4.24851526485721e-11
BID	2.78044	5.98438672603436	3.07852848167883e-10	5.10296881123083e-08
MIR7846	2.84985	4.11729042854924	0.000137290710534751	0.00544433210005749
TNFRSF1B	2.84985	4.11729042854924	0.000137290710534751	0.00544433210005749
KRT16	2.85714	4.33058390714613	5.44369884599477e-05	0.00249267270914943
AHNAK2	2.87859	4.22647182714423	0.00012608700911548	0.00507285986188884
IGFBP3	2.89586	7.23881651572983	2.34109858182235e-15	7.91960205965046e-13
IER3	2.89611	9.96099103941994	3.45926007438152e-22	2.73050928537848e-19
CALB2	2.91621	7.88299881526098	8.71738800595077e-18	3.90538982666594e-15
PDLIM7	2.94137	7.08209591591473	2.59670657380576e-15	8.60860163348084e-13
TMSB4X	2.99603	9.97975678305392	2.21636149374683e-23	2.16108283060867e-20
KRT15	3.0039	4.28308102697379	2.30800116506941e-05	0.00115581351396346
PLEK2	3.01301	5.85517815299677	9.31906194273373e-11	1.73564910969387e-08
PYCARD	3.01923	5.28527849730178	1.37322556014831e-08	1.63759617877831e-06
SLPI	3.02316	9.50548126279495	5.26745431369222e-23	4.36566613518811e-20
CARD10	3.03293	4.41354025643352	1.55824389595574e-05	0.000812246881112024
ABCG1	3.07003	3.92977799095236	0.000139428407589751	0.00550277448620885
MICB	3.08001	4.73100630459833	2.20197221862405e-06	0.000143136829395734
LYPD3	3.08777	4.15932825139682	5.61114233034172e-05	0.002555227891971
PAGE2B	3.09345	5.14319747774823	3.08291300457452e-08	3.27579268998893e-06
LINC00511	3.09416	4.37594108722464	6.17350559389363e-06	0.000364170920727334
VEGFA	3.15196	9.04848223986825	1.6069754168226e-23	1.66482653182822e-20
COL1A2	3.1684	3.91402867055208	0.000139428407589751	0.00550277448620885
IFI27	3.19041	6.11171588347585	1.60466153925586e-12	3.64368077735688e-10
SOCS1	3.20945	5.35442450236331	3.66721590705785e-09	4.86302167003128e-07
INAVA	3.24393	5.10650552730138	4.3824804811875e-08	4.59772129469392e-06
ADAM8	3.33949	4.98611264381213	5.01462122074677e-08	5.1628795872732e-06
DUSP2	3.37071	4.22749927906114	2.30800116506941e-05	0.00115581351396346
RASSF10	3.37688	4.65653743157029	8.8859727775242e-07	6.17366871503758e-05
GNA15	3.37805	5.36225624927067	7.12666888209166e-10	1.06499775211184e-07
HBEGF	3.39449	6.28620286774475	2.75405294319965e-14	7.73748840448769e-12
HR	3.41851	3.79186692395347	0.000226182529430915	0.00827638324028003
LINP1	3.44741	4.87837933293116	5.54370580920443e-08	5.56924045414379e-06
EPHB6	3.453	4.58284273858937	4.67359157525172e-07	3.60323041634291e-05
PDZK1IP1	3.48871	7.35432412575794	2.43662234901041e-20	1.39273972611023e-17
C15orf48	3.48941	10.0017950214289	1.52093832743158e-29	2.10092280962549e-26
HLA_G	3.51157	7.96444494768984	2.93188570111954e-23	2.6999409656532e-20
S100A9	3.54798	12.9247748579722	2.51284487310968e-33	1.04132291541665e-29
TGM2	3.57233	6.27993504299298	8.38766517825785e-15	2.48274889276432e-12
KLK8	3.62067	4.5469992647792	7.14606265491068e-07	5.35987034243437e-05
TUBB2A	3.66536	5.0283905923689	3.80884980022848e-09	5.01075351496724e-07
WNT4	3.66572	3.71615977198567	7.26532654704347e-05	0.00315261918439248
CD74	3.7216	6.54580662293736	4.56314124622983e-17	1.84484461701233e-14
IRAK2	3.73215	4.79998370573944	2.55063113084733e-08	2.81790111782758e-06
PICSAR	3.74086	5.71029774160339	8.94746780677175e-13	2.08891868119787e-10
KRT17	3.77212	4.5045382163208	2.06203198627663e-07	1.73503767535641e-05
NIPAL4	3.78814	4.45097257721998	3.22711141092211e-07	2.58350123131815e-05
CDC42EP1	3.79514	4.05117339498954	2.05747934746873e-05	0.00103977980681834
MALL	3.83198	5.95418855947747	2.2352006957893e-14	6.38804943679369e-12
SDCBP2	3.84549	4.56752641613437	8.48991550725503e-08	8.08786433610686e-06
KIRREL1	3.85684	4.10226515257509	1.28289087278345e-05	0.000681576894463414
CXCL8	3.86641	4.51799706176297	1.3212718835394e-07	1.19679796401908e-05
PLAUR	3.87124	5.16975255878215	4.14437481055803e-10	6.73501537841274e-08
IFI27L2	3.92349	5.66121247524323	3.40452104221944e-13	8.55050618118628e-11
C3	3.9947	7.00890051858596	8.72601098021591e-22	6.28879817426343e-19
C16orf74	3.9962	5.1483662213554	1.064000360262e-10	1.93811757930801e-08
PKP1	4.04869	6.06714593151722	4.06426117163609e-16	1.46454767784869e-13
PLAT	4.08669	5.90095317070517	1.10935271510001e-14	3.22607554482416e-12
HLA_DQB1	4.12421	4.53276740245375	8.48991550725503e-08	8.08786433610686e-06
CTSC	4.16048	7.11861894919214	3.10850967017056e-23	2.71192927856564e-20
G0S2	4.18304	3.72369244023549	7.26532654704347e-05	0.00315261918439248
LAMA3	4.2159	4.8237211372784	1.79488090395795e-09	2.52135134440738e-07
OLFML3	4.25625	5.13449066689779	1.064000360262e-10	1.93811757930801e-08
SERPINA1	4.29287	4.52043312125102	8.48991550725503e-08	8.08786433610686e-06
CREG2	4.35062	4.33757501109101	1.10219955408179e-07	1.00939556952816e-05
S100A8	4.36062	12.9716879505976	2.05236709187229e-45	1.70100184574376e-41
CEMIP	4.37634	3.57485453333941	0.000207996106229304	0.00771307261041822
CHGA	4.37655	4.45672545037382	2.68431769287604e-08	2.92731908402061e-06
SELENOP	4.39878	6.65913619176234	3.95949802073337e-21	2.62530556766705e-18
CXCL3	4.48448	4.80969163614659	1.79488090395795e-09	2.52135134440738e-07
OVOL1	4.51723	4.31896734640821	1.10219955408179e-07	1.00939556952816e-05
LY6E	4.5342	6.28802863683832	2.39871012080809e-19	1.28261351491984e-16
TMPRSS4	4.55819	5.13206742564809	9.9417462786887e-12	2.16834718836242e-09
MFGE8	4.5847	3.34403019664974	0.000134749751321941	0.00536925932190502
DMKN	4.62314	4.16448144801523	7.61229771774514e-07	5.58324986590015e-05
KRT17P3	4.66726	7.87833664101835	1.03958099869073e-31	2.46172780489965e-28
MAL	4.66835	5.81263629961871	2.00095607877396e-16	7.71345301436212e-14
COL8A1	4.69813	4.29042087527005	1.77730636108939e-07	1.51858918770195e-05
CD70	4.71842	4.3764703432212	6.85930650644399e-08	6.76784908635807e-06
KLK7	4.76339	4.14336270669181	7.61229771774514e-07	5.58324986590015e-05
WFDC2	4.81063	5.52489594487208	7.17253606568232e-15	2.16167196045e-12
EFNB2	4.86083	3.66869855872986	7.6042320113652e-06	0.000439149161228256
SLC12A7	4.86535	5.63916693687711	6.26923542431952e-15	1.92442308136149e-12
THBS1	4.88157	3.29718444710143	0.000243717688667841	0.00876679720060896
SOX9	4.90466	4.60739408094704	2.72820860019477e-09	3.73742031048169e-07
PI3	4.92377	5.08736189398687	1.46090828793746e-11	3.06531845327231e-09
ROBO3	4.98312	3.52652815316343	2.36042113441338e-05	0.00116486556139965
CXCL5	5.02308	4.71401305032322	4.64400621628755e-10	7.33133781344595e-08
LBH	5.02938	3.70070688127828	7.6042320113652e-06	0.000439149161228256
CCDC9B	5.03209	4.77684993423104	1.95215052775149e-10	3.40619443663249e-08
COL7A1	5.07314	4.48361398447271	1.68787312788211e-08	1.95651643131286e-06
KLHDC7B	5.11605	3.99901297991033	2.88860475121626e-07	2.33568352956882e-05
SLC37A2	5.14279	5.64306764707422	4.96795443986217e-16	1.75210239989692e-13
KLK5	5.20253	5.29740360186502	2.95085903553464e-14	8.03681638772977e-12
INHBA	5.24014	3.58296259087345	2.36042113441338e-05	0.00116486556139965
PITX1	5.26628	4.5014765177382	1.06490849504364e-08	1.31730770252563e-06
PMEPA1	5.36397	4.09442383450096	1.01054589304807e-07	9.41056669840719e-06
CXCL2	5.41491	4.79264849232949	1.27144165490775e-10	2.24206562465435e-08
COL4A6	5.46587	3.77028916468824	2.50381212812183e-06	0.000160243976199797
FEZ1	5.52889	7.17661784108502	2.75621879541942e-30	4.15337115935203e-27
CSTA	5.61063	4.53063453173762	4.30289878638624e-10	6.85815868107099e-08
EPHB2	5.66074	3.38068809588743	7.49539885875537e-05	0.00321043233805501
ARTN	5.6664	3.38520959363287	7.49539885875537e-05	0.00321043233805501
SULT1A1	5.6672	4.68788080613775	7.19593075751244e-10	1.06499775211184e-07
PCSK9	5.79458	3.2105699284558	0.000243717688667841	0.00876679720060896
CES1	5.93041	5.11099472397266	6.2481599939116e-13	1.47956428655827e-10
FOXQ1	5.94406	4.02562872175358	1.70445916163839e-07	1.46389197219264e-05
RAC2	5.97149	4.76184699248729	1.09548567199377e-11	2.35828188298296e-09
FOXD1	6.02277	3.88457277087623	8.41901529489691e-07	6.02091023783178e-05
HAND1	6.11827	3.46801269435918	4.19404277227045e-05	0.00195832261952549
SERPINB2	6.12381	4.51027082856818	4.30289878638624e-10	6.85815868107099e-08
AKR1C1	6.14808	5.22054419682871	9.10459508058054e-14	2.43415754928553e-11
AZGP1	6.20554	4.97888061862574	3.46779155858923e-13	8.57941983211569e-11
CALML3	6.36064	4.39549724170115	1.81353650244451e-09	2.52614966928741e-07
MFSD2A	6.37371	5.98226846481686	1.15264598684981e-20	7.0763925474157e-18
SPRR2E	6.37855	4.19576623058721	2.16528994190086e-08	2.43267779145239e-06
SPRR1B	6.38128	7.06382297825771	4.1974109555765e-32	1.38234099846799e-28
IL24	6.43674	5.97342091691375	1.54206670181747e-20	9.12903487475942e-18
CXCL1	6.45429	6.93733083267992	1.8832988021994e-30	3.41585609416682e-27
TRBJ2_1	6.46298	4.05521912674426	1.70445916163839e-07	1.46389197219264e-05
TRBJ2_2	6.46298	4.05521912674426	1.70445916163839e-07	1.46389197219264e-05
TRBJ2_2P	6.46298	4.05521912674426	1.70445916163839e-07	1.46389197219264e-05
TRBJ2_3	6.46298	4.05521912674426	1.70445916163839e-07	1.46389197219264e-05
TRBJ2_4	6.46298	4.05521912674426	1.70445916163839e-07	1.46389197219264e-05
TRBJ2_5	6.46298	4.05521912674426	1.70445916163839e-07	1.46389197219264e-05
TRBJ2_6	6.46298	4.05521912674426	1.70445916163839e-07	1.46389197219264e-05
HAS3	6.473	5.23017493558211	4.10392698501937e-15	1.28352252271096e-12
IL1R2	6.56376	3.51984470407472	2.36042113441338e-05	0.00116486556139965
MSC	6.59194	3.8654408186203	8.41901529489691e-07	6.02091023783178e-05
TNC	6.75689	4.53720983146871	2.68472015963802e-10	4.5593542391343e-08
MMP9	6.76046	3.68397421729355	7.6042320113652e-06	0.000439149161228256
AKR1C2	6.80252	7.05490599113089	5.00364743653953e-32	1.38234099846799e-28
LIF	6.86083	3.76920740796624	2.50381212812183e-06	0.000160243976199797
HMGA2	6.99963	3.36596647171704	7.49539885875537e-05	0.00321043233805501
ALOX15B	7.00829	3.89614207808804	8.41901529489691e-07	6.02091023783178e-05
MMP2	7.03054	4.2515995120958	1.30737562600052e-08	1.57036654902787e-06
CSF2	7.09917	3.44680997516484	4.19404277227045e-05	0.00195832261952549
PTHLH	7.09917	3.44680997516484	4.19404277227045e-05	0.00195832261952549
FSCN1	7.16105	7.73479589455925	1.65779884042297e-41	9.15989119295038e-38
KRT6A	7.16513	4.37301801226228	2.95305048450199e-09	4.01227580582827e-07
SPRR2D	7.23568	6.82191108587388	2.06072399503307e-30	3.41585609416682e-27
FOXE1	7.63172	4.45219242616902	6.92310265094982e-10	1.05281972057013e-07
S100A2	7.64966	11.227498980282	1.58025854476146e-83	2.6194365637966e-79
SPRR2A	8.95235	5.10545985390245	2.95756394577411e-14	8.03681638772977e-12

## Sheet: HT1376_WAvsWK
Gene	logFC	logCPM	PValue	FDR
XAGE1A	-4.90002	6.84212784005005	4.26957082069628e-49	3.53862029619308e-45			87 genes downregulated; within there are
LCN2	-2.34668	6.54795502171397	4.6729982257953e-19	2.27822407619949e-16			7 genes with logFC >|1.5|
CES1	-2.31503	5.33917656071489	1.32372860486518e-08	1.99473866856775e-06
SDCBP2	-1.78977	4.81879523061916	0.000166385440443444	0.00838299410574629
S100A7	-1.65818	9.16279210104563	1.78721558501461e-47	9.87496184573406e-44
MIR3189	-1.57152	7.597178199793	2.89970998276961e-19	1.50204977107466e-16
GDF15	-1.56884	7.60291041953368	3.84553877111521e-19	1.93162577787896e-16
WFDC21P	-1.36436	5.5904375265515	6.95777899224624e-05	0.00392286206039026
AZGP1	-1.35874	5.4156905193835	0.000155216232037246	0.0079165054223058
CKB	-1.34358	5.47105653042779	0.000133989709900672	0.00698532885675586
SPRR2D	-1.34184	7.28071047939859	2.29678559499281e-12	6.04309809882553e-10
ATP5F1E	-1.27508	9.81696218295643	1.00014280622709e-39	3.31567343120405e-36
CARHSP1	-1.23496	9.80319550131616	2.46801845957809e-37	6.81831233099441e-34
B3GNT3	-1.18085	6.42551714747553	2.75124211032124e-06	0.000246511293084783
WFDC2	-1.16639	5.99060580394751	5.0854276170785e-05	0.00301057314931047
ABCC3	-1.16145	6.85722557230601	7.14534236025285e-08	8.90535300477828e-06
SLC12A7	-1.15828	6.10983018756041	3.74572962081144e-05	0.00236981733567063
TNNT3	-1.15486	6.13836089871086	2.73606557755647e-05	0.00182875092796678
AKR1B1	-1.14145	8.69863622421463	4.7299974767268e-20	2.80015850622226e-17
CDKN1A	-1.12426	8.96495254281084	4.665066928232e-22	3.09312597609494e-19
ADIRF	-1.10863	9.96377823844108	1.09508747313913e-32	1.65019726861401e-29
MGST1	-1.07719	7.25908738585684	1.46950532766093e-08	2.19446128930698e-06
SLPI	-1.07369	9.88705630533648	4.79099256717831e-30	6.10888406104213e-27
BASP1	-1.05121	6.06550605464567	0.000172312792067413	0.00862917474715845
EPHX1	-1.05026	6.46711031482964	1.65271767883601e-05	0.00116576375508024
TOB1	-1.00954	7.20743834251057	1.41861979811727e-07	1.69172962399942e-05
SMIM22	-1.00102	8.39559441227961	8.18255632057037e-14	2.46607370126863e-11
YPEL3	-0.997084	7.33536273864996	5.28034110491442e-08	7.00215473240491e-06
AQP3	-0.972587	7.42260865331213	6.2235145108199e-08	7.87488370468325e-06
CD74	-0.937635	7.03372268136536	3.86721066932906e-06	0.000327055530891829
FAM83A	-0.937139	7.13204571977146	1.45951638903259e-06	0.00013870354911733
SLC2A1	-0.929436	10.1222141282051	3.53643137676852e-25	3.08525718427974e-22
C15orf48	-0.919817	10.4790182044227	3.19043156555611e-28	3.30528710191613e-25
SLCO4A1	-0.912587	7.36062479102592	5.70539531744673e-07	5.83781683839488e-05
SQSTM1	-0.903674	10.0962742983081	1.02199110814576e-23	8.06691648029722e-21
BRI3	-0.892226	8.54193045559043	3.25353391204389e-12	8.42665283219368e-10
CEBPB	-0.884764	7.89660992721702	9.43996729172621e-09	1.44886016507087e-06
DAD1	-0.879109	7.62214022492671	1.589503754436e-07	1.84249050584133e-05
CLDN4	-0.863729	7.92048330451027	1.67655077676944e-08	2.48129514961877e-06
TXN	-0.853821	11.8050268556295	3.24889694560469e-33	5.38537157703433e-30
HLA_A	-0.851505	11.4924443872938	2.89787940314248e-31	4.00293741554082e-28
PAGE2	-0.850055	7.06155143347525	2.62516422001889e-05	0.0017617296401228
HMGA1	-0.841013	9.87177290663224	2.57519127016e-19	1.37697969336039e-16
MGAT4B	-0.832804	6.92859099816608	5.34277894391643e-05	0.00310743522015294
VEGFA	-0.82029	9.53014264510898	3.32866129854179e-16	1.25399749283247e-13
WBP2	-0.814146	7.39192766194309	5.2626685202008e-06	0.000431851452429943
HLA_B	-0.803201	10.1791242660157	1.03697219434746e-19	5.72961703116786e-17
KRT19	-0.796123	8.37266663495946	3.08802185225942e-09	5.22316839010736e-07
GPX1P1	-0.794165	9.99794734889699	3.44051489865349e-18	1.58416597111334e-15
BCAR1	-0.786339	7.51850885230211	4.57929749061914e-06	0.000385311853829964
SREBF1	-0.784267	7.11725298376926	6.62034133620267e-05	0.00375817732838683
RPS24	-0.779315	8.9999250010187	7.28095782825085e-12	1.74911821682733e-09
CTSD	-0.774834	10.6379161722879	1.61912665257531e-21	1.03225551511878e-18
NDUFS5	-0.772166	9.5694531084859	8.09907567746787e-15	2.58173612364822e-12
PHLDA2	-0.769762	7.14124145782162	7.66010685442298e-05	0.00422550581688826
AKR1C2	-0.763027	7.69826185189023	2.6713882864179e-06	0.000241972307298705
MMP28	-0.758467	8.03247695753693	2.34055284455924e-07	2.62141918590634e-05
SPRR1B	-0.743598	7.71003634008293	4.86131903609999e-06	0.000404930775589917
RBIS	-0.737605	7.46128118068535	2.51795939167822e-05	0.00169665426327066
SEPTIN9	-0.734456	7.37158114590103	5.30989940172662e-05	0.00310743522015294
RNASEK	-0.733431	9.35097929518412	2.04833794703019e-12	5.56610652622499e-10
RNASEK_C17orf49	-0.733214	9.35162835975656	2.16861787918861e-12	5.79790483313393e-10
C22orf39	-0.725174	7.25184115614339	0.000122012097267297	0.00640022950728709
RPS7	-0.722783	10.1431200854994	3.59990235028576e-16	1.32604403018526e-13
CTSC	-0.719352	7.71245963721211	9.82669929821366e-06	0.000747189759482522
PLAU	-0.715493	8.39099869523047	7.70849373360306e-08	9.53552180061226e-06
GPX1	-0.709548	9.06076234268898	2.37060283389642e-10	4.73435091261049e-08
HLA_F	-0.702318	7.84342226977926	6.58123047857905e-06	0.000529565419480225
HLA_G	-0.677126	8.53193208420275	1.23477630670069e-07	1.49398920145042e-05
KIAA1522	-0.662379	8.26745703847129	1.65233500658521e-06	0.000154740706605404
RPP21	-0.660694	9.15846018292449	1.4181370760676e-09	2.52763872826845e-07
H1_10	-0.655681	7.52807208764364	0.000118396431001069	0.00623028330245626
HSPB11	-0.6451	7.96239959595183	1.47401906028222e-05	0.00104864119928061
HLA_C	-0.638439	10.613381266574	4.79999842434204e-15	1.59129547763787e-12
MARCKS	-0.636767	8.06332933607617	1.27839443941446e-05	0.00092941518542693
JUP	-0.635599	10.1183229658009	9.24471095052353e-13	2.55400547859797e-10
EDF1	-0.62831	9.05344685201443	1.80261099117516e-08	2.64425484864773e-06
FXYD3	-0.621646	10.9725885632409	1.0590560918769e-15	3.81628560411989e-13
COMT	-0.620921	8.56975907336018	9.61632486093954e-07	9.43196454999608e-05
RPS27L	-0.620436	8.96035481940852	5.72221859896605e-08	7.41027308566104e-06
SCARNA2	-0.614109	9.80671037741694	7.17660881885955e-11	1.5449281530054e-08
ATP6V0B	-0.601488	9.32242176658606	9.41051957229974e-09	1.44886016507087e-06
ITGB4	-0.598276	9.10115927993555	5.64027738425357e-08	7.41027308566104e-06
SPINT2	-0.589908	9.42900223854531	7.89619979811585e-09	1.24654674146256e-06
ATP6V1F	-0.588965	8.08832416811154	4.74341629035339e-05	0.00284879958075717
SLC16A3	-0.588108	8.84480259412733	5.34776145615172e-07	5.51338025677997e-05
CHCHD2P2	-0.586562	8.6682513539177	1.97442829840172e-06	0.000182838678627413
CTTN	0.589953	8.24274980076418	2.07071253912055e-05	0.00141251568100668			151 genes upregulated; within there are
GJB2	0.599336	8.50401380572155	3.24175045990122e-06	0.000283556195822411			33 genes with logFC >|1.5|
PPIA	0.638499	11.3664825877161	7.06712893469783e-18	3.16607376274463e-15
RHOA	0.658131	7.98742289581532	1.08624264195418e-05	0.000803819555046092
YWHAE	0.659772	7.49429774811218	0.000153346043470271	0.00784525931038031
RPL10A	0.665571	7.64283433164853	6.30153375037483e-05	0.00360186977400735
STIP1	0.668568	8.1399828057405	3.41169692529855e-06	0.000293017037480564
KRT14	0.668749	9.32821915386923	1.90500558495975e-10	3.85089909466986e-08
NUDC	0.669252	8.80833129411411	1.90313415432168e-08	2.76722383702071e-06
CALM2	0.671961	7.43952381141291	0.000169833311530179	0.00853077870280075
SET	0.695884	8.04953636185052	2.13082782888063e-06	0.000195141448019476
EIF4A1	0.698951	8.84366965049322	3.33069222920645e-09	5.57672266579051e-07
PDIA6	0.710584	8.34196545453058	1.50411396701743e-07	1.76824064661567e-05
RPS6	0.71483	7.88677671744041	3.54224666337744e-06	0.000301109131754587
ARPC2	0.729193	7.7198967636	7.15009113627885e-06	0.00056438052702361
MYH9	0.734939	8.54176635142406	8.93600206979966e-09	1.3973883991415e-06
MYL12A	0.735007	7.39223754929979	4.04700700165672e-05	0.00251706485194097
RPL19	0.741289	9.12438445181612	2.03399206543067e-11	4.61855513377791e-09
NPM1	0.741993	7.44019951601543	2.88052377427804e-05	0.00190990248329731
MFN2	0.747004	7.19826675966432	9.40710013834746e-05	0.00512934512806735
MRPS5	0.754656	7.45712307343785	2.05956318345323e-05	0.00141071567474879
REXO2	0.766647	7.41846014653446	1.92180244304908e-05	0.00132732488733256
RPL23A	0.767241	7.50433266090216	9.1669529292366e-06	0.00070347875812512
SNORD42B	0.767241	7.50433266090216	9.1669529292366e-06	0.00070347875812512
EEF1B2	0.798276	7.4823327791608	5.99801843248693e-06	0.000487368399690703
LAMC2	0.801495	8.34924153647646	3.87022481897605e-09	6.37824621455862e-07
EIF3I	0.813965	7.30850724716321	1.05353173066062e-05	0.000788938828236836
SLC25A3	0.822925	7.62791552956752	9.02904589259982e-07	8.90865861403182e-05
PLK2	0.836056	7.81605199075178	1.32472351005622e-07	1.59120412338348e-05
AK2	0.839307	7.65099551777987	4.16751393535429e-07	4.51507914983221e-05
MAT2A	0.840601	7.06804617834138	2.85665514268536e-05	0.00190168335924307
RPL5	0.845498	8.44820266918557	1.4257553993509e-10	2.9176940123013e-08
TIMMDC1	0.854304	6.88452622658715	5.68464632256226e-05	0.00327182977231917
VCP	0.855142	6.88296976264784	7.19431840112437e-05	0.00401525325983292
ABCF1	0.858449	6.96757789057849	3.1399890426264e-05	0.00204111601453236
KLF6	0.865541	7.11964563004903	1.47034448338747e-05	0.00104864119928061
YWHAB	0.867128	7.63864997296092	2.27405277958556e-07	2.56426522955171e-05
IGSF3	0.869635	6.67506476607293	0.000146166597684328	0.00752440224601062
PRDX6	0.871089	7.39489253058138	1.59019575077519e-06	0.000149767527073009
PSME1	0.873784	8.05377042604852	3.88635899897696e-09	6.37824621455862e-07
SRSF5	0.876676	7.05826340706105	1.18972442720616e-05	0.000872604960414573
NSUN2	0.879821	6.81337469861777	4.5966212490116e-05	0.00280123506704471
ATP5F1C	0.881863	7.09333096032146	8.89611655814259e-06	0.000689074897512951
RPL10AP6	0.886051	8.22348379406266	3.22141333561128e-10	6.28213499424619e-08
CTPS1	0.916344	7.02815225038812	7.02229992397819e-06	0.000556945662870155
YWHAG	0.924581	7.51530622979381	1.21932921657601e-07	1.48614713926205e-05
HSP90B1	0.937214	7.28168612265118	5.02512311400196e-07	5.29339935374662e-05
RPL11	0.937299	8.3871892176615	3.50532620608556e-12	8.93912110647297e-10
MIR3652	0.939142	7.2778472801174	6.41237591759658e-07	6.44191170970187e-05
PDIA3	0.941778	7.82652730086159	2.85855757125919e-09	4.88489178362808e-07
HNRNPK	0.950019	7.89637628266683	9.47687741938142e-10	1.74543022337407e-07
TPM3	0.966845	8.68407262024405	6.94841810217196e-15	2.25837212669809e-12
HSPA5	0.966893	8.01644628224681	1.10865590312577e-10	2.29713503127659e-08
AFG3L2	0.971174	6.94987333155415	3.36783708497271e-06	0.000290756601669311
RPL6	0.974347	7.41572790233385	6.2235145108199e-08	7.87488370468325e-06
YWHAQ	0.981812	7.79205739390213	9.44817866446395e-10	1.74543022337407e-07
TPM4	0.98995	7.77322592980919	9.58256382876771e-10	1.74550085742476e-07
HNRNPA2B1	1.00286	7.63872004200801	2.43682552392662e-09	4.20758540464663e-07
ANXA5	1.00399	8.09122372343599	8.74400205293118e-12	2.0705796861341e-09
ATP2A2	1.00414	7.00623631573554	8.82673078884096e-07	8.76119099136693e-05
MED8	1.00958	8.37756706331438	9.10117808914526e-14	2.693948714387e-11
CALM1	1.01874	7.30753566970986	6.05747624765143e-08	7.78362219233101e-06
CCT3	1.02342	7.72370067677896	4.23233577537934e-10	8.06381584053885e-08
NNMT	1.0237	8.33889393927615	7.86862829781444e-14	2.41537745675134e-11
RPS4X	1.02491	7.35635902462099	3.10994339764241e-08	4.33196821506896e-06
ANP32A	1.02611	6.13552967385943	0.000190510476751116	0.0094265721272433
ATP1A1	1.04038	8.65737415682276	1.33627738138484e-16	5.27384139853218e-14
HSP90AB1	1.04968	6.25222741630063	0.00010019256456108	0.00537473123030569
HSPA8	1.052	6.12850874496665	0.000190510476751116	0.0094265721272433
KDM1A	1.05794	6.39822327914091	2.25147444348463e-05	0.0015295262448853
ILF2	1.06025	7.2186411076874	3.7801659343527e-08	5.13606807605167e-06
CNBP	1.0736	6.90358281254475	6.29053073983523e-07	6.39704524806802e-05
TMED2	1.07487	7.23221698397028	2.20697455626734e-08	3.18111393432065e-06
G3BP1	1.07936	6.29006425625032	4.20276576538302e-05	0.00257812136685479
APLP2	1.09805	7.27959870368704	5.67044750752959e-09	9.03782095046254e-07
HNRNPU	1.10397	7.29643970137515	4.96274908208351e-09	7.98665328005984e-07
SRP14	1.11195	6.62959352399196	2.08807737769747e-06	0.000192288725626184
MALAT1	1.11335	9.66949876890662	3.46979150581059e-29	3.83435093335442e-26
VDAC1	1.11391	7.0181875461318	6.63949285997405e-08	8.33759345810075e-06
LY6D	1.16896	6.11284975096227	3.74572962081144e-05	0.00236981733567063
MORF4L1	1.17092	7.56431979305865	1.81580182769109e-11	4.18037931886215e-09
ST13	1.19487	6.57004400715921	5.23939698962737e-07	5.46215374214234e-05
PSMD7	1.19761	6.5905857507793	4.54368934582512e-07	4.85910932879982e-05
TPX2	1.20226	6.24510367990104	6.69882504105663e-06	0.000536423786862583
RPL14P1	1.20353	7.23995252322317	3.50978032435911e-10	6.76489751820658e-08
NAP1L4	1.21922	6.75679619576365	5.69428881348539e-08	7.41027308566104e-06
SARS1	1.22001	6.60919740326342	2.4351805305515e-07	2.69103683162811e-05
LDHA	1.2227	9.07888145657425	1.29746031452589e-26	1.26510012785771e-23
SRSF3	1.23696	6.41104726504065	1.23722470910913e-06	0.000119931209229199
CANX	1.23837	7.17852388033995	2.68338948169832e-10	5.29522191055135e-08
C9orf78	1.25493	5.78352288771474	0.000111110390190457	0.00592207661671065
UBB	1.26532	9.52831976533037	1.58779116031488e-34	3.28990328417243e-31
SERBP1	1.26877	6.89716138032288	4.50984670747694e-09	7.3289430414841e-07
FN1	1.27366	5.8379609628417	4.05439379505453e-05	0.00251706485194097
DIAPH1	1.29486	5.87148829388699	3.48807346362583e-05	0.00223236701672053
SNRNP200	1.29712	5.87868702680789	2.48177883385924e-05	0.00167910065102248
PLAC8	1.3042	6.91274553019063	1.7489058019518e-09	3.08402793331416e-07
MRFAP1	1.31801	5.4481967096823	0.000192368692713389	0.00946202804278083
TUBA1A	1.33031	5.44182080951883	0.000192368692713389	0.00946202804278083
NCL	1.33999	5.57998852673061	6.95777899224624e-05	0.00392286206039026
DDX27	1.34912	6.26864195017859	6.33858547329268e-07	6.40660931739631e-05
DAP3	1.35146	6.38773844284611	1.52537526320106e-07	1.78060706780427e-05
SRSF7	1.35263	6.16869333932286	1.34358426125822e-06	0.000128735564824372
IGFBP7	1.35626	7.37742812039089	3.42348698784639e-13	9.61825767975284e-11
NOP56	1.36714	6.04843561854013	2.8686524808538e-06	0.000254282264826913
DNAJA2	1.36924	5.65011038970273	4.19724507645353e-05	0.00257812136685479
MIR1292	1.3708	6.0133481170066	3.2911868402281e-06	0.000285626769966602
AIFM1	1.37372	5.52317942145014	0.000115573426588453	0.00612059143492074
EBNA1BP2	1.39036	8.25487455511136	4.16775139711766e-22	2.87852696494259e-19
CTNNA1	1.39201	5.77893431825654	1.91138753086566e-05	0.00132565521805979
MIR6733	1.39209	8.2528960548546	3.3668656077391e-22	2.42648540495145e-19
EIF2S1	1.39852	5.76544324754262	1.536595031702e-05	0.00108848714724327
HMGB1	1.40566	8.50718771074063	1.10661848284912e-25	1.01907266509483e-22
LAYN	1.43254	6.07231852855996	7.89829444934586e-07	7.88687522845524e-05
MTHFD2	1.44136	5.32040771769727	0.000142362303699621	0.00737436733164035
PPT1	1.45378	6.18711040735148	1.83622924752112e-07	2.09912662116621e-05
TXNDC12	1.49226	5.99108092304916	1.01672734675874e-06	9.91368970580754e-05
ANXA2P2	1.49709	7.17549482564459	1.22249647962085e-13	3.55510555196406e-11
PRCP	1.51637	5.32918436560825	9.71942107690178e-05	0.00528226635313849
PARP1	1.52524	5.63284942203627	8.48728730181287e-06	0.00066360978450401
TPM1	1.53632	5.57098010439569	1.4121169233826e-05	0.00101770652704304
CCNB1	1.53971	7.30165254164067	2.61708607614704e-15	9.22996144642836e-13
RPL4P4	1.64988	9.0677432764274	1.92083358586145e-44	7.95993437980987e-41
THBS1	1.66324	5.10879286864779	0.000108959429912171	0.00582616616201336
LIPA	1.67452	6.30708091132032	1.04480151482599e-09	1.88245977279953e-07
CALU	1.68637	5.1795387591106	3.13226338152657e-05	0.00204111601453236
SPTAN1	1.70694	5.39426166088664	1.00730568550347e-05	0.000762424613831302
OAT	1.73465	4.88584922132792	0.000151285143952033	0.0077637849725972
CALML3	1.73958	6.41293047976586	4.09128785810261e-11	9.04229167145453e-09
CAP1	1.75546	8.35420925139678	2.23812985532308e-34	4.12213783131505e-31
TNC	1.91406	6.70079522170512	4.32024880021583e-15	1.46147845127301e-12
GSDME	1.93893	4.95161382973933	1.74997335242649e-05	0.00122394760716546
STMN1	1.94026	7.83095327776647	5.49356512967236e-30	6.50438111353207e-27
MIR3917	1.95653	6.81946542962387	6.75144771552826e-17	2.79779993331491e-14
RAN	1.95961	8.14308772782812	3.20446366365791e-36	7.58816995554194e-33
SLCO2A1	1.97849	4.65147781996251	0.000194905847625538	0.00952607709385768
MT1G	2.02075	7.21813611853127	1.56120700428743e-22	1.17629851377584e-19
EIF3D	2.02354	6.90717591636555	1.03786853986105e-18	4.91534540478191e-16
CTNNB1	2.03793	6.76580378796048	2.80765858433569e-17	1.19332688958842e-14
CCNJL	2.04551	4.99462317921872	6.90994169361549e-06	0.000550669199583512
GAS6	2.04771	4.64626676187199	4.91125234122868e-05	0.00292837837439592
ATP5F1A	2.05891	5.38634143644469	2.45820774838887e-07	2.69849348591351e-05
CCT5	2.08432	7.29179914793235	1.17735403573867e-24	9.75791024820208e-22
TTC1	2.09558	6.14210539604735	4.48156768739476e-12	1.09244802920964e-09
Y_RNA_1	2.09635	6.13612724307793	4.48156768739476e-12	1.09244802920964e-09
EEF1A1P5	2.14338	6.95727087920773	5.93389345461548e-21	3.6429710334706e-18
HADHA	2.15415	6.57657304627816	1.97485957403352e-16	7.61285402306504e-14
ACAT2	2.19869	5.85067743038841	6.00631816728591e-11	1.31000960448594e-08
HMGB1P5	2.23303	6.57022263509448	1.85536017139531e-17	8.09327636869701e-15
UBC	2.6186	7.98340195867797	1.21843802297089e-50	2.01968286687655e-46
CCL2	2.97942	6.17800704168351	8.13231805558073e-20	4.64832083066573e-17

## Sheet: HT1376_WCvsWK
Gene	logFC	logCPM	PValue	FDR
XAGE1A	-1.59188	7.16200275360809	6.03718452311272e-16	1.88815793688899e-13			72 genes downregulated; within there are
CTSC	-1.5772	7.40057560477923	1.9791425525826e-18	7.29028154480202e-16			4 genes with logFC >|1.5|
RPS24	-1.56728	8.71036421811207	8.73127954727732e-40	6.89188998931756e-37
PAGE2B	-1.50916	5.36409377006499	5.71079018715267e-05	0.00389555794824044
PCDH7	-1.3311	5.63090176386946	5.02047247371566e-05	0.00351136505165868
TXN	-1.15711	11.6559303264596	2.71183268008869e-95	5.61891731314376e-92
EEF1E1	-1.11751	6.24031971226491	2.02484976546326e-05	0.00160154920494803
EEF1E1_BLOC1S5	-1.11751	6.24031971226491	2.02484976546326e-05	0.00160154920494803
EPHA2	-1.09011	6.55987819907453	2.79096906806433e-06	0.00026741678192043
IGFBP3	-1.07187	7.56019038993678	1.29806151746498e-10	2.44507587653403e-08
HLA_G	-1.0659	8.34769116867611	1.03644303637038e-16	3.30386149439913e-14
ATP5F1E	-1.06301	9.83431167788136	2.51676501776435e-37	1.89626804247554e-34
H4C1	-1.04095	6.51205117139781	1.25411705628717e-05	0.00107155898582557
ID1	-1.01223	8.02845938151527	9.83085659371461e-13	2.39641586613843e-10
PCLAF	-1.00705	6.18327987344824	0.000144890116870895	0.00909734309565137
F3	-0.972548	6.47989561773336	5.29218407305152e-05	0.00368585055440765
CXCL1	-0.962851	7.46026350938526	1.88576180808396e-08	2.6490159093898e-06
TAF13	-0.944111	7.48469649221727	2.60160451276078e-08	3.50603222792868e-06
RPS27A	-0.926058	10.3415225257548	5.46039090542574e-37	3.79318915088258e-34
RPS7	-0.916377	10.0251409590926	3.11735341185124e-31	1.91382407980912e-28
ID4	-0.892795	8.96358540863387	2.79129936515881e-17	9.25371565537448e-15
RPS25	-0.890346	8.37236851225497	1.99726127880642e-12	4.72951470821361e-10
MRPS36	-0.888866	6.65328511489329	8.62398472002558e-05	0.00565024390194245
SQSTM1	-0.857491	10.0644911846644	2.82989285957489e-28	1.42146375879738e-25
IER3	-0.837921	10.3601388869165	5.7709891665684e-31	3.29861780775992e-28
RPL31	-0.822066	11.508115222133	2.31749163050487e-47	2.25969066277934e-44
TUBA3C	-0.817498	7.14955944131632	1.33042514801356e-05	0.0011309296027422
MICA	-0.811443	7.08423735032944	2.5050328723958e-05	0.00191352188446234
TOB1	-0.807605	7.23103471119961	1.05577825400192e-05	0.000925956631657977
MGST1	-0.807104	7.30476908243518	6.12310634601046e-06	0.000557673685667415
TMSB4X	-0.790558	10.4075278510805	5.63382518139964e-29	3.11287620689601e-26
PHLDA1	-0.777305	8.75490004176644	3.14404982416865e-12	7.34024927963656e-10
RPS27AP1	-0.771652	9.12065256577948	1.47993234000477e-14	4.02153417506869e-12
RPL17	-0.745699	7.93632090806	2.16288745695812e-07	2.52479031595336e-05
RPL17_C18orf32	-0.745699	7.93632090806	2.16288745695812e-07	2.52479031595336e-05
SNORD58B	-0.745699	7.93632090806	2.16288745695812e-07	2.52479031595336e-05
FAM83A	-0.738061	7.15680969193949	8.90380621082968e-05	0.00576832582913417
TKT	-0.732384	9.64152007273687	2.43082097190338e-17	8.22312008781029e-15
SNHG3	-0.720996	7.42259204458252	2.57853345572582e-05	0.00196063167716106
H2AZ1	-0.720645	10.8174263809964	6.99818726387318e-29	3.62506100268631e-26
RPL39P3	-0.719884	8.32917447371513	1.87007962696731e-08	2.6490159093898e-06
RPS23	-0.717494	11.0980803518557	7.68997338590591e-32	5.09875995379105e-29
SLC2A1	-0.70903	10.1538135775623	6.90135531390878e-21	2.79016745569151e-18
SNORD12C	-0.690846	8.11517463213535	4.45090199862198e-07	4.82210140713451e-05
ZFAS1	-0.690846	8.11517463213535	4.45090199862198e-07	4.82210140713451e-05
DDR1	-0.689178	8.76266596438244	6.25683117352998e-10	1.06920859311787e-07
COX8A	-0.68768	9.60010650742832	3.53399084341826e-15	1.0460612896518e-12
RPL21	-0.677104	7.56905704047673	3.57659861667724e-05	0.00264668297634115
HSPB11	-0.670032	7.90564853637804	4.16123256912261e-06	0.000387508938571777
ERH	-0.667754	9.07045428876184	4.21976876314957e-11	8.53010817292285e-09
ARHGDIA	-0.662501	7.95616403348937	4.12544324459043e-06	0.000386346594476446
COX7C	-0.662407	10.2599919167722	2.35438049806903e-19	9.2919550323791e-17
RPL41	-0.64753	10.290229365482	4.79440728088628e-19	1.84818825785979e-16
H2AX	-0.645835	8.59505126704205	3.44935533308825e-08	4.57412112010167e-06
SNRPE	-0.63975	9.04956612613319	3.02130071849355e-10	5.38506244190851e-08
RCC1	-0.638964	7.70635774709967	4.60024547824849e-05	0.00327268965868871
SNHG32	-0.6354	7.65780172286002	6.33593214983359e-05	0.00428671066594455
SNORD48	-0.6354	7.65780172286002	6.33593214983359e-05	0.00428671066594455
HSPA1B	-0.634224	7.79724893926249	2.43916937176923e-05	0.00188054286076496
RPL11	-0.621884	7.52362615415297	0.000152697068127232	0.00944832021211239
SLC7A5	-0.618123	9.00439723044128	2.05279321872445e-09	3.23015375007817e-07
AKR1B1	-0.606716	8.83952060491178	1.98874286968391e-08	2.74711681732338e-06
ATP5PD	-0.606487	7.92190361557598	3.12692459008928e-05	0.00234533493236742
MICOS10	-0.602133	8.33167378379426	2.36514881554804e-06	0.000227934341665839
MICOS10_NBL1	-0.602133	8.33167378379426	2.36514881554804e-06	0.000227934341665839
RPL37AP1	-0.598099	10.4894052975732	6.13677843215068e-18	2.16432424024106e-15
RPL23	-0.596786	8.05710174274936	1.41620060843371e-05	0.00118560309522208
SNORA21	-0.596786	8.05710174274936	1.41620060843371e-05	0.00118560309522208
H2BC8	-0.593889	8.53342834274131	6.66766012585521e-07	7.03969007937426e-05
CALB2	-0.593807	8.37717323970083	2.00840294646422e-06	0.00019698986532894
RPSA	-0.58998	8.61962983569436	3.6646342908253e-07	4.18930882791174e-05
RHOD	-0.585012	7.80672393834535	0.000108550215706458	0.00689397845038407
S100A9	0.589461	14.0706178231407	6.61649246454337e-41	5.48374895461355e-38			105 genes upregulated; within there are
C12orf75	0.602233	8.11086891099208	1.00092525564082e-05	0.00088251792752671			42 genes with logFC >|1.5|
PHLDA2	0.627924	7.76959344159812	3.87104405715594e-05	0.00283305731721286
FADS3	0.63011	8.19498046951254	2.2686090298627e-06	0.000221202725170613
MMP14	0.637989	8.06849484398647	3.85415104116396e-06	0.00036299095260417
IFITM2	0.638528	8.82148846705938	5.07347563980157e-09	7.6452665641228e-07
TAGLN2	0.638891	9.3348044978228	1.08877936917609e-11	2.31379574659781e-09
H1_0	0.654087	8.92742130381024	6.22190744288837e-10	1.06920859311787e-07
MRPS6	0.657724	7.50324460240981	8.94341058209147e-05	0.00576832582913417
SLC5A3	0.657724	7.50324460240981	8.94341058209147e-05	0.00576832582913417
UBB	0.682784	9.09502902151312	1.17317841132972e-11	2.46159561344322e-09
BCAP31	0.684986	8.34927260971731	5.7589045321661e-08	7.4577813691551e-06
ATOX1	0.690416	8.38276580660763	2.95995614479678e-08	3.95679298839931e-06
CTSB	0.69236	7.3104211616	8.53181364440582e-05	0.00561203741943138
TNS4	0.69843	7.34233794089474	8.27267254073233e-05	0.00548511280140716
ADAMTSL4	0.71048	7.6720589224204	7.49984177127205e-06	0.000675637919568508
ADAM15	0.719006	8.12891081113188	1.05055778599168e-07	1.28044454857339e-05
CREG1	0.752244	8.26991272276899	8.6897187042258e-09	1.2635155898355e-06
CD74	0.793391	7.82305612805747	1.32436749407455e-07	1.60238799867006e-05
CFB	0.802734	7.65849923556925	4.29841285188961e-07	4.75003276219482e-05
PTTG1IP	0.805072	7.63395276709722	4.27509668338634e-07	4.75003276219482e-05
DYNLRB1	0.808411	7.55551159706474	7.78009285898502e-07	8.11086913399596e-05
S100A8	0.817925	14.3088479493987	3.48843961381244e-78	6.42493055983944e-75
TAGLN2P1	0.826365	8.29908297027963	1.51247617170423e-10	2.77079435157516e-08
PSME1	0.829242	7.97633925849128	7.4811402583968e-09	1.11718361192059e-06
HSPB1	0.853295	10.6470176259717	5.49206923390335e-37	3.79318915088258e-34
IFI27	0.853393	7.37835562321817	9.94762796068823e-07	0.00010305742567273
TP53TG1	0.878581	6.78936546560234	4.55223452006907e-05	0.00325574726572093
MT1F	0.907706	6.7522321289472	2.63259414010753e-05	0.0019925972815718
CST6	0.916929	7.4123093308824	9.49571533240974e-08	1.17463415932854e-05
STMN1	0.91885	7.04650861026243	3.28353047643151e-06	0.000312803455042119
SLC29A1	0.929207	6.67729290787317	2.98999905677107e-05	0.00225282838022896
NMU	0.945179	6.35727129548425	0.0001378628697892	0.00868903015066835
UBC	0.958261	6.67063359408878	2.04831341366423e-05	0.00160154920494803
GM2A	0.96379	7.18293364088424	2.55391025469117e-07	2.96039275396929e-05
TNFAIP2	0.96689	6.84617265972933	5.47769531160485e-06	0.000504434874917567
SOD2	1.01725	8.0125663882748	1.00604908734761e-12	2.41685067708318e-10
IFI6	1.01981	9.29668262444212	3.49404089952819e-26	1.65477777001655e-23
IL32	1.02685	9.06360443435398	2.53574396482686e-23	1.16756922113806e-20
IFITM1	1.04062	10.4639743090099	3.36892164628331e-48	3.72288301391948e-45
LGALS1	1.0661	8.81513575894214	9.03061901219578e-22	3.93925107226729e-19
TP63	1.08157	6.38667556883248	1.38676396542806e-05	0.0011728060964763
IGFBP7	1.10609	7.15427248047735	8.20422220826814e-09	1.20347953384294e-06
NNMT	1.10863	8.34698730356269	1.02540830929112e-17	3.54107669475199e-15
PAGE2	1.11518	8.0309365836585	4.77693116545473e-15	1.3652139827341e-12
TNC	1.12888	6.08160947547537	5.43370586286684e-05	0.00375287951595336
PADI2	1.13892	6.54678300712591	1.77017249093082e-06	0.000176761320540177
LY6E	1.1534	7.84438203747451	3.78758879262383e-14	9.96556695659248e-12
MIR4485	1.16525	6.6062594898165	4.25860845236758e-07	4.75003276219482e-05
KLK8	1.26775	6.08513541586972	6.25862973526587e-06	0.000566901893397634
MTND5P11	1.26937	9.75270652007988	4.49510960715308e-49	5.32220977486924e-46
TSPAN4	1.27968	5.8986676899526	2.36561566058388e-05	0.00183235725186161
SLC15A3	1.32117	5.84080185669664	2.29173790081811e-05	0.0017834670161484
ITGA5	1.34725	6.80553180825684	6.41552824136891e-10	1.08514077682583e-07
MGLL	1.35557	5.41849630276201	0.000135206068707651	0.00855410608739701
CAPG	1.35903	7.86491033770747	7.93343950817865e-19	2.98874302926294e-16
IFITM3	1.37529	9.43157782964593	1.08414234846213e-47	1.12317147300676e-44
DHRS2	1.41443	5.35166228476274	0.000157705139433298	0.00968192737498648
LY6D	1.42225	6.23684487884619	1.02926824636644e-07	1.26378892235334e-05
PLAC8	1.44288	6.96074015848123	5.20280217186714e-12	1.18139244932698e-09
MTND1P23	1.45151	8.29097098533049	3.95250908825925e-27	1.92696443079369e-24
MTND4P12	1.45906	9.38450264061926	1.83486082860049e-51	2.76496846317106e-48
MTND4LP30	1.48923	9.2394280060345	3.99721854391817e-49	5.0967611218452e-46
DKK3	1.51622	5.98608102734713	3.84505502765413e-07	4.33575728832619e-05
MTND2P28	1.5553	8.93143693795476	1.37090524465525e-44	1.26245140752252e-41
MTRNR2L8	1.56014	5.80309678331288	1.41126367315931e-06	0.000142640894184688
MTCO1P12	1.57256	9.11035129432461	3.52569727928671e-50	4.87016317512138e-47
S100A3	1.57929	5.20104094290996	5.65889245626242e-05	0.00389219092759361
ROBO3	1.58343	5.26541845161359	4.98925363279174e-05	0.00350431644987949
MTND3P25	1.59889	8.84222739871934	1.94815582782001e-44	1.69961215799708e-41
MTCYBP35	1.62323	6.22688259288394	2.2857261090258e-09	3.54095289562725e-07
S100A4	1.63133	10.3058537823024	5.4186156845201e-100	1.49698289311008e-96
MTND6P4	1.65363	6.61774457250891	5.98184587270007e-12	1.32206769581168e-09
SCNN1A	1.73516	5.789233408003	7.33008702022526e-08	9.20481230661015e-06
TUBA1A	1.75629	5.69311074554327	1.33928524280853e-07	1.60869508585465e-05
MIR6843	1.79233	5.12577478459961	1.95183226696159e-05	0.00156297447619108
PSCA	1.79577	6.84307277786313	8.24868291185811e-16	2.53204014716593e-13
XAGE2	1.79996	4.9574118871698	5.6892829704158e-05	0.00389555794824044
CLU	1.81561	6.53732286267865	3.53645956176227e-13	8.88187177208657e-11
CRIP2	1.83563	5.34367472708186	1.79841069547836e-06	0.000178505722684127
MTCYBP18	1.91201	9.75260342150965	9.95460673044787e-99	2.35725087377006e-95
GNG11	1.92906	4.81591865550187	4.17504199564822e-05	0.00300893461390717
ASS1	1.97288	7.57906164576186	6.81460411949956e-29	3.62506100268631e-26
MIR6515	1.99497	7.14367551599829	4.40262752822912e-22	1.97237713264665e-19
MTRNR2L12	2.03589	9.02354455453921	7.000633405867e-73	1.16042499335651e-69
MTCO2P12	2.04771	9.67266850628922	9.75031938803457e-106	4.04053235440152e-102
PTGS1	2.04933	5.00760511380746	3.73259759208935e-06	0.000353551643922703
MTATP6P1	2.05269	9.86704105309786	2.45194298945378e-117	1.3547802331062e-113
MTATP8P1	2.06495	9.8523197397639	1.24571517416443e-117	1.03244873634748e-113
MTND4LP1	2.0673	5.86483093919007	1.52112865584785e-10	2.77079435157516e-08
MTRNR2L2	2.07113	11.4490059447903	1.1974166697479e-266	1.98483787177412e-262
CLIC3	2.12157	6.22146557183294	8.06505107870967e-14	2.0888482293858e-11
MTND4P24	2.12753	5.83059008837439	9.36466644247337e-11	1.78423805690159e-08
MTCO3P12	2.18488	9.41746559714442	7.33200830498701e-102	2.43070739326929e-98
UBD	2.4623	7.18086412771294	3.51543446216726e-31	2.08113720160302e-28
P2RY6	2.55738	4.45516839979633	7.97041902957493e-06	0.00071031003136685
L1CAM	2.58368	5.33109573204061	5.98341649201942e-10	1.04401170286015e-07
DEFB1	2.65368	5.21730014208255	1.48022559310739e-09	2.40551170895569e-07
RNASE1	2.72814	4.32734931637056	1.16077411111746e-05	0.00100213498259807
MAGEB2	3.12677	4.11325931065508	1.60306924042182e-05	0.00131546909550654
SERPING1	3.24275	4.48046941382815	6.58773615814181e-07	6.99989195880504e-05
GAS6	3.62709	5.89360648450223	5.35063259435444e-21	2.27415604830818e-18
H3C3	4.78197	3.94156506820522	1.63002830851554e-06	0.000163753631769416
BCAM	5.03738	3.52548085083147	1.56781222424823e-05	0.00129293808105168
CST7	5.07637	3.68765136005092	1.9809303296881e-06	0.000195451792529226

## Sheet: CAL29_KAvsKK
Gene	logFC	logCPM	PValue	FDR
LAMA1	-3.39013	4.00155755110663	5.94650222645545e-05	0.00268348304085034	358 genes downregulated; within there are
NBAS	-3.21684	3.82898562291162	0.000277723283488834	0.00870234621382024	279 genes with logFC >|1.5|
MECOM	-3.08773	5.13034224806023	3.78281985686517e-08	7.3769437585173e-06
SHOC2	-3.05456	5.32252730247159	6.16768626136149e-09	1.70392612447213e-06
ADD3	-2.86678	6.09697946959022	1.24585401958993e-11	7.3754557959724e-09
HBS1L	-2.85633	5.35508228207543	1.35953316163766e-08	3.0870714640145e-06
DEPTOR	-2.82385	5.37435771045304	1.35953316163766e-08	3.0870714640145e-06
COL12A1	-2.78105	6.43294889396029	6.09418145909019e-13	4.76263322267905e-10
P4HA1	-2.77946	5.73460944421183	1.5141772088275e-09	5.45630465511404e-07
XRCC5	-2.76835	6.9830066422289	1.49626675812775e-15	1.65347451884837e-12
VPS35	-2.75347	6.01729844829433	9.05878699099674e-11	4.41642509302241e-08
ZFR	-2.71655	6.0138888243132	9.05878699099674e-11	4.41642509302241e-08
IDE	-2.67015	4.72435591219342	6.99086301247916e-06	0.000497341396115255
IK	-2.66614	4.55811836386043	5.48809015350485e-05	0.0025481955849999
MIR3655	-2.66142	4.55439710954605	5.48809015350485e-05	0.0025481955849999
PBDC1	-2.65376	4.47316180975511	4.35790113792458e-05	0.00212460497830111
KIDINS220	-2.652	4.16522357129446	0.000313115785218836	0.00943674046506804
NEDD1	-2.64259	4.59595217572992	3.6343760460866e-05	0.00185364361045943
NARS1	-2.63159	5.33584385404089	1.13808421994256e-07	1.86781029997702e-05
CKAP5	-2.63084	4.24162215620215	0.000126422781992599	0.00468810745930497
ANXA1	-2.62928	8.132535477617	1.26241028437261e-19	2.09257128737604e-16
EXOC6B	-2.61334	6.14247369732179	1.42790749599547e-10	6.22868280358443e-08
MIR3651	-2.61079	7.57694475233785	3.81377918477878e-17	4.86286182822254e-14
SNORA84	-2.61079	7.57694475233785	3.81377918477878e-17	4.86286182822254e-14
TFPI	-2.60454	5.53490045548055	2.71403334161766e-08	5.42021887598245e-06
IARS1	-2.60355	7.57941528823009	3.81377918477878e-17	4.86286182822254e-14
SMARCA1	-2.5973	4.19980996149463	0.00019900074803744	0.0066370953711642
MBNL2	-2.59709	5.19668135370997	3.52633587906773e-07	4.71391480092151e-05
BMS1	-2.5955	4.58624087799245	3.6343760460866e-05	0.00185364361045943
DDX1	-2.58663	5.38708084857457	1.07985863899502e-07	1.78997367999815e-05
PREPL	-2.58176	4.50491215900998	8.28515437590378e-05	0.0033743174185499
SNX2	-2.56318	5.17891188779317	1.34635746680666e-06	0.00013525588708962
VEZT	-2.55516	4.49958880620626	8.28515437590378e-05	0.0033743174185499
BBX	-2.54636	5.27559270066411	3.27247992636004e-07	4.52038560494533e-05
COBLL1	-2.52354	5.46128792018382	1.01460557418047e-07	1.69879818157733e-05
MAP1B	-2.52145	5.68798482915611	1.35363958946397e-08	3.0870714640145e-06
TP53BP1	-2.51579	4.96332570371618	3.64178137968451e-06	0.000287457943569764
MACC1	-2.50668	4.60708522398288	3.6343760460866e-05	0.00185364361045943
PLOD2	-2.4946	4.53424453206821	8.28515437590378e-05	0.0033743174185499
PHF6	-2.49119	4.43468430159511	0.000188554933722164	0.00638337853992043
ATF2	-2.47866	5.04788022154595	3.16762883046883e-06	0.000266531043115996
MIR933	-2.47866	5.04788022154595	3.16762883046883e-06	0.000266531043115996
STAM2	-2.4739	5.24070876268704	6.6328145839393e-07	7.96706772053463e-05
SEC62	-2.46201	5.77639281764181	2.27844541230705e-08	4.7209388943002e-06
LEO1	-2.45879	4.40978663195862	0.00028414170383292	0.00885325729837308
BZW1	-2.455	6.87906770284533	6.32106243357499e-13	4.76263322267905e-10
CCPG1	-2.45067	6.35526010091584	1.29677396443376e-10	5.80954736066325e-08
VPS41	-2.43143	4.95469828198043	1.37511571070259e-05	0.000850519329127094
WDR11	-2.4213	5.10937053881063	3.90095546921609e-06	0.000300754594687097
HSP90AA1	-2.41328	7.12789424501954	1.57411288128281e-13	1.44958306223022e-10
MALAT1	-2.37589	11.4448083533095	8.40049322634709e-23	2.32077626199882e-19
C5orf51	-2.37337	4.84043549620482	2.44010215135464e-05	0.00135863932634378
MET	-2.36841	6.76927390364026	6.47486821503104e-12	4.12797752047517e-09
RSRC1	-2.35605	4.46556234459159	0.000188554933722164	0.00638337853992043
FOS	-2.35362	4.87469173050928	4.13155466569063e-05	0.00202617308102035
PARP4	-2.34127	5.54805469447513	2.24586304658256e-07	3.35382214956329e-05
UGGT1	-2.34102	5.82925168481109	2.15257857045718e-08	4.67378603644062e-06
EFR3A	-2.34005	4.65649215317238	6.58764815945236e-05	0.00285855643693933
MTUS1	-2.33041	5.31427126755916	1.44619334367415e-06	0.000141846750678951
LARP4	-2.3269	4.89169581539458	2.86402429546398e-05	0.0015413658026497
LCLAT1	-2.32206	4.55127452977213	0.000214713142814988	0.00700607294350639
SMAD5	-2.31246	4.56734944860601	0.000214713142814988	0.00700607294350639
VRK2	-2.30338	4.45088154516814	0.000188554933722164	0.00638337853992043
PJA2	-2.29387	5.36640290656171	1.72954704463066e-06	0.000163822696067416
MIR3652	-2.29141	10.665621914582	7.1913466784282e-21	1.49004703177032e-17
HSP90B1	-2.29126	10.6744548590296	7.01583643114508e-21	1.49004703177032e-17
OGA	-2.29004	6.27777386882277	2.33723913260936e-09	7.85501084452207e-07
DDX18	-2.28934	4.85409449574866	5.95753956945539e-05	0.00268348304085034
SUPT16H	-2.28585	6.11598908325836	5.57832833716534e-09	1.62221702661145e-06
PHKB	-2.2835	4.68945429586851	0.000111398813086468	0.00419669710391202
PRKDC	-2.2821	6.52332383808597	1.72781021723822e-10	7.34363645152325e-08
DLD	-2.27296	4.72265878931144	0.000111398813086468	0.00419669710391202
DSG3	-2.2686	4.53400230395924	0.000317820320219825	0.00949725884275603
EML4	-2.2669	6.10428146950731	9.33332484390107e-09	2.45570147003975e-06
ERAP1	-2.26599	5.84515299253966	4.72870860024111e-08	8.63932082456736e-06
RNF144B	-2.25781	6.40353726919641	6.80694196373506e-10	2.62399697653192e-07
DNM1L	-2.25717	4.56067742110584	0.000214713142814988	0.00700607294350639
SLC12A6	-2.24815	5.39449657456787	1.25116826172306e-06	0.000128020772261244
PARP14	-2.2466	5.16134378394392	6.59719629078143e-06	0.000473145735765064
CLTC	-2.24507	5.84684909494637	4.72870860024111e-08	8.63932082456736e-06
SNX6	-2.23495	6.25721816646699	3.789567095148e-09	1.16325674387358e-06
THOC2	-2.23065	4.50532848084794	0.000317820320219825	0.00949725884275603
COPS5	-2.22513	4.83163104372774	8.58589964555512e-05	0.00343767808030729
SEPTIN7	-2.22299	5.46624425671494	1.08173055255616e-06	0.000114940805379301
CSDE1	-2.22072	7.4995865294211	2.22741325005635e-13	1.94324221225969e-10
ZFAND1	-2.20194	6.02552288745837	4.40214885094333e-08	8.48488597130659e-06
SEL1L	-2.19403	7.75693123885593	6.93665997771219e-14	7.18637973690983e-11
ERI1	-2.18531	4.74520802583982	7.62657330751519e-05	0.00320045769988283
HIF1A	-2.18474	7.42379542745962	8.42913264297089e-13	6.07483924738633e-10
TAX1BP1	-2.17793	5.60830293016857	8.09507226095631e-07	9.51658991472424e-05
SLC7A11	-2.176	5.98118710877223	4.81135184297526e-08	8.66880088577804e-06
PLS3	-2.17126	5.82035857767217	2.2988632939375e-07	3.4023176750275e-05
UBXN2B	-2.16844	5.07924262180087	2.60569230613314e-05	0.00142316998985667
IQGAP1	-2.15814	6.46644183987728	1.92680767753756e-09	6.79548171550266e-07
PTEN	-2.14996	5.98006803010985	6.27078186446257e-08	1.08275500193054e-05
FXR1	-2.14651	5.06238895063803	2.60569230613314e-05	0.00142316998985667
SF3B1	-2.14607	5.00817825216286	5.16879554556649e-05	0.00242713753437139
PLD1	-2.14546	4.76261452906804	0.000177948495636957	0.00611965614870994
PSMD14	-2.14376	6.16777639597714	2.64790999409211e-08	5.35265317830133e-06
CAND1	-2.12895	5.39288677745358	3.81391174158527e-06	0.000296595694993613
CPNE3	-2.11266	5.21808581138328	2.30383533440229e-05	0.00131684050010526
EIF3M	-2.10089	5.95712533959517	2.09350448147825e-07	3.18366332889756e-05
HNRNPA1	-2.10056	5.34731874845464	9.80927654139664e-06	0.000637641442941924
ITGB1	-2.09953	6.29308344016804	2.07401322398808e-08	4.58384576011019e-06
FZD6	-2.09276	5.04280356414757	3.67075838206129e-05	0.00186645677733276
ARRDC3	-2.09083	7.03559568029276	1.04904304831269e-10	4.83026043578645e-08
API5	-2.09044	5.76588161559254	6.99165129472155e-07	8.33766991807945e-05
LPP	-2.07916	4.91734174734027	9.45518222064254e-05	0.00369644104927761
HSPA9	-2.05424	8.04386033098018	2.37452316257485e-13	1.96800479714204e-10
ITGB6	-2.05399	5.18739752616723	3.18112311238581e-05	0.00167397767336213
NUCB2	-2.05084	5.03342870472327	5.16879554556649e-05	0.00242713753437139
CXADR	-2.04562	4.99230831763467	7.27413191967583e-05	0.00306809187533197
LRPPRC	-2.04556	5.38698661923514	1.08749084872941e-05	0.000701410440020961
COL4A5	-2.04303	5.04833402104918	7.84226717944659e-05	0.00327439347018908
MXRA5	-2.04167	4.84065517884302	0.000190993399499539	0.00639577088909973
ANO6	-2.03721	5.76803317256988	1.36995495540145e-06	0.00013679742976346
FARSB	-2.03184	5.08309776395064	5.63255954654982e-05	0.00255795361763315
FAM91A1	-2.02873	5.08073843820007	5.63255954654982e-05	0.00255795361763315
DYNC1I2	-2.02866	5.18102828636348	4.3904793146496e-05	0.00213421070732058
JAK1	-2.02807	5.74845437179654	9.23531269795394e-07	0.000104139145089309
BCAT1	-2.02618	5.06496919902161	7.84226717944659e-05	0.00327439347018908
SEC31A	-2.02417	6.01720359889656	3.49264771660608e-07	4.70683971954979e-05
INTS8	-2.02396	4.8436985898414	0.000190993399499539	0.00639577088909973
SPECC1L	-2.02002	5.10143495970008	5.63255954654982e-05	0.00255795361763315
SPECC1L_ADORA2A	-2.02002	5.10143495970008	5.63255954654982e-05	0.00255795361763315
PKN2	-2.01922	5.29681010777268	1.83958787323187e-05	0.00108659943115424
CCDC25	-2.01855	5.21136195671031	3.18112311238581e-05	0.00167397767336213
CCSER2	-2.01586	4.86248007039349	0.000190993399499539	0.00639577088909973
UBE3A	-2.01337	4.86784019440225	0.000190993399499539	0.00639577088909973
ATXN10	-2.01255	5.62804773803267	3.36238308296067e-06	0.000271630399872005
SLMAP	-2.0116	5.12183741141611	4.04306561600819e-05	0.00198866040507275
CALCOCO2	-2.00342	5.79690388900514	1.04347893566931e-06	0.000111591657017126
TCF12	-1.97898	5.83531687338495	1.16859757998305e-06	0.000122599199277209
NCOR1	-1.9747	5.73302407262105	3.09954120650004e-06	0.000263476897635613
HEY1	-1.97442	5.15275783689983	6.056339227282e-05	0.00270592665852902
ZNF106	-1.97369	5.2568821431107	3.44516812775643e-05	0.00179827537849176
MIA2	-1.97314	6.6990809114411	5.10323517531659e-09	1.51055761189371e-06
CNOT2	-1.97093	5.7636435199121	1.79855921705607e-06	0.000169391577170008
WAPL	-1.96689	5.48137526898804	8.84622566821241e-06	0.000593664116098335
KIF5B	-1.95934	5.52506640623438	9.67619035745435e-06	0.000631466658917966
DNAJC10	-1.95394	6.1608570298356	2.37618147617437e-07	3.48562691584658e-05
COPB2	-1.95204	5.28699519531368	2.51799231636933e-05	0.00138665251282851
UBXN4	-1.95121	5.77758470401461	3.3905179032017e-06	0.000271630399872005
LRRC8D	-1.95065	4.97243829795014	0.000143765174976107	0.00516930919827321
BCCIP	-1.95011	5.88671554741186	1.00025456682903e-06	0.000109080392761566
MYOF	-1.94964	6.71953617737476	5.81076587131437e-09	1.66067681177426e-06
OSBPL9	-1.94323	6.3935821793963	5.53293746680544e-08	9.65410225787021e-06
CAPZA1	-1.93852	6.12961329466786	3.81301022374221e-07	5.04242379623359e-05
GPBP1	-1.93817	5.39219761315832	2.9128382264327e-05	0.00155752278843059
FKBP3	-1.9318	5.28311117628417	5.00547527454006e-05	0.00237059309002217
USP8	-1.92967	4.91351584086936	0.000283117789134534	0.00883796699189085
LGALS8	-1.92494	4.92458733186362	0.000201851967924189	0.0067186711251232
LDHB	-1.9129	6.85834409936076	4.29771257570843e-09	1.29525243008987e-06
E2F7	-1.91078	5.33958959683077	2.72128996174549e-05	0.00147412099365664
MYO6	-1.90355	5.13720595864542	8.34905523625055e-05	0.00339200832343356
UGP2	-1.89953	6.05782928024305	8.98979225480789e-07	0.000103430952698212
PDCD10	-1.89907	5.73781536243096	5.77176150805646e-06	0.000427110351596178
HSPD1	-1.89898	6.66756580324653	2.2062904831823e-08	4.68865013451663e-06
EHF	-1.89883	5.58298226905421	7.8954648685259e-06	0.000540806717606138
NUP205	-1.89719	5.30768437332353	5.00547527454006e-05	0.00237059309002217
SAMD12	-1.89409	5.07987219891664	0.000158312101599196	0.00564340085184575
EXOC5	-1.89318	4.97175926162205	0.000292340306904702	0.0090238974436729
GDI2	-1.8879	6.58012126111858	4.70344085766618e-08	8.63932082456736e-06
WDR41	-1.88288	5.58399932927466	1.48898230099134e-05	0.000910751683440314
DCAF6	-1.88016	5.28895929229207	6.78300104874995e-05	0.00289867469597401
COPB1	-1.87426	5.60884992533378	1.12845024846212e-05	0.000722208159015759
PSMD1	-1.87322	5.861086684136	3.97688448856372e-06	0.000305189061492742
PPP1CB	-1.865	7.16323288761556	2.16287217815308e-09	7.46911858855531e-07
NEDD4	-1.8607	5.83685438139929	5.13228782407771e-06	0.000386694558963237
DSG2	-1.85871	6.44018321900281	1.43360838585253e-07	2.26318977179919e-05
VPS26A	-1.85067	6.23529026575099	5.07544305913379e-07	6.37352607183346e-05
SKIL	-1.84269	6.21236130782943	6.35178133693721e-07	7.68519178401979e-05
EEF1A1	-1.8421	8.59622970490383	2.53542329547701e-12	1.75113235607612e-09
FTO	-1.83675	5.15443226781107	0.000163735612676405	0.00577464152281719
ANAPC13	-1.83272	5.00752582801858	0.000210692784430587	0.00694322782250778
PPP4R3B	-1.8323	6.01371744530626	2.35657494152187e-06	0.000213456755358833
DNAJC3	-1.83151	6.23181925699665	5.07544305913379e-07	6.37352607183346e-05
ACAP2	-1.83132	4.99342538966818	0.000292340306904702	0.0090238974436729
MIA3	-1.82593	5.00254099738435	0.000210692784430587	0.00694322782250778
LARS1	-1.82351	5.88158643721201	5.48214141252706e-06	0.000411185412009269
TCEA1	-1.82209	8.02580534079883	5.01534476513974e-11	2.77114516089854e-08
EEF1A2	-1.81999	6.05167808469028	1.99687910812576e-06	0.000183026280049208
YTHDF3	-1.81844	5.52256774251788	2.45614671463401e-05	0.00136164173718306
KTN1	-1.8184	5.28132384556372	6.78300104874995e-05	0.00289867469597401
HSPA4	-1.81485	5.91355104383559	3.3251292124203e-06	0.000271630399872005
BAZ1B	-1.81135	5.03722478726159	0.000299079309580647	0.00919765980632432
LIMCH1	-1.80443	5.22169457284987	0.000168076513052406	0.00587771367163856
DDX6	-1.80433	6.34654757348946	3.41817527968423e-07	4.68261763934262e-05
CNOT1	-1.80308	6.18487436169214	1.24487218609925e-06	0.000128020772261244
ITGA2	-1.79297	5.59555049883802	3.55560132621377e-05	0.00183518541886421
IFRD1	-1.78918	6.19975692141136	9.94781584450896e-07	0.000109080392761566
TARS1	-1.78535	6.64089916426376	1.45661290005494e-07	2.27781277653874e-05
EIF2A	-1.78514	6.24079432618298	8.59547332801626e-07	9.96353607588794e-05
XPR1	-1.78499	6.28062466055615	7.4527601685864e-07	8.8240680396063e-05
ANKRD17	-1.78374	5.23424582752074	0.000168076513052406	0.00587771367163856
LMAN1	-1.78268	5.71771638029427	2.26966617816575e-05	0.00130631897809984
EFEMP1	-1.77877	6.65206741966027	1.20878118712749e-07	1.92661124594474e-05
RPL7	-1.77243	6.83982296460132	4.74287038510877e-08	8.63932082456736e-06
CBX5	-1.77239	7.10548117603968	1.15136990329117e-08	2.88838391070368e-06
AHR	-1.76801	7.35363331556051	3.42930610466478e-09	1.0725316602061e-06
SSR1	-1.76661	6.52965286290114	2.99773195774975e-07	4.22709822490012e-05
TNPO1	-1.76507	5.2419785422089	0.000124305240596214	0.00464072898225865
UQCRC2	-1.76286	5.72589184283	2.26966617816575e-05	0.00130631897809984
SMARCA5	-1.76159	5.12248827191014	0.000303667992668812	0.00928311000720214
XPO1	-1.76007	6.06813284874834	3.40848957368346e-06	0.000271630399872005
CALD1	-1.75938	5.43717605072933	7.58985443708569e-05	0.00319313266875971
AKAP13	-1.75318	5.5789748475463	4.65461470676684e-05	0.00223637372114108
MIR7706	-1.75318	5.5789748475463	4.65461470676684e-05	0.00223637372114108
SEPTIN2	-1.75212	6.45859027725494	4.68296360831295e-07	5.97113882856888e-05
PRRC2C	-1.74923	5.60465021458014	3.55560132621377e-05	0.00183518541886421
STAT1	-1.74093	5.3808507122044	9.80792726591233e-05	0.00380740520748859
MRTFB	-1.73392	5.55557629652788	6.09011979078875e-05	0.00271370499064824
EXOSC8	-1.7312	5.27499878068511	0.00017144902519178	0.00597046017138433
GOLGA5	-1.72845	5.41944445712523	0.000132931634917675	0.00489661062310085
RABGAP1	-1.71998	5.63209240951833	4.7964313170824e-05	0.00229785102635716
PNRC2	-1.71476	5.77194761612232	2.3595604606257e-05	0.00133228207504407
BNIP3L	-1.71222	6.25180244935349	2.88441168025583e-06	0.000247730611460728
EIF3A	-1.70742	5.76977309312949	2.3595604606257e-05	0.00133228207504407
NFE2L2	-1.70494	5.82773886888447	1.90623016396558e-05	0.00112048479425154
GARS1	-1.70483	8.04190469141891	5.56250356550752e-10	2.1953347405203e-07
RPS6P25	-1.68819	6.80091872554864	2.00926423071813e-07	3.08384850818368e-05
DYNC1H1	-1.68402	6.97702007302805	1.17713216159996e-07	1.90173915639053e-05
UBA2	-1.67989	6.04955714237204	8.97231879125917e-06	0.000599698210822226
SEC63	-1.67151	5.72172853765414	5.03561555322299e-05	0.00237807303163032
SLC30A9	-1.66737	5.37899370603689	0.000232083283557892	0.00735566445173158
NBPF1	-1.66674	6.24607894418979	5.68206434963485e-06	0.000422358289953127
RAP1B	-1.66618	6.34995175750595	2.71489830431379e-06	0.000238106636467224
PPP6R3	-1.66476	5.83560201615253	3.2157213725017e-05	0.00168682903387937
LRRFIP1	-1.66144	5.23904368206358	0.000307597444006522	0.00932127099058887
EEF1A1P5	-1.65917	10.6241729466711	3.57205413240304e-12	2.36841477194851e-09
YME1L1	-1.65411	6.51957170726287	1.30089792481095e-06	0.000132292539887523
SLC38A1	-1.64789	6.6036248814293	1.2508200744377e-06	0.000128020772261244
FRA10AC1	-1.64659	5.31725785089341	0.000231385822402129	0.00735566445173158
CPD	-1.64068	5.52498815474671	0.000135905456602645	0.00494909174780446
TNRC6B	-1.63335	5.36845672995155	0.000306232307310691	0.00931395729537983
PRPF40A	-1.63231	5.55995371794644	0.000136737098051845	0.00494909174780446
RND3	-1.62663	7.50678164323169	2.24492935505746e-08	4.71037328980157e-06
DEK	-1.6239	5.91869820564549	2.662201270813e-05	0.00144684092672119
ATG5	-1.6226	5.43631388829235	0.000231988947028743	0.00735566445173158
IDH1	-1.61688	8.06522815763572	3.01724924121198e-09	9.61806219660188e-07
TRIP12	-1.6166	5.56006638432435	0.000136737098051845	0.00494909174780446
PPFIBP1	-1.60935	5.64707213125576	8.22878271888632e-05	0.0033743174185499
ITGA6	-1.60612	6.42516274653151	3.75808918549333e-06	0.000293840029899705
PAICS	-1.60302	5.42218052513201	0.000304090851606715	0.00928311000720214
VTA1	-1.60248	5.62723620994182	0.00010628983384355	0.00407994465911858
ABCA1	-1.60025	6.76619187874498	8.22125273916415e-07	9.59686516932289e-05
PABPC1L	-1.59977	6.42477743936731	3.75808918549333e-06	0.000293840029899705
KIF3B	-1.59497	5.53651393849563	0.000229894117925241	0.00735566445173158
SLC44A1	-1.59329	6.91245643967144	5.64259398452449e-07	6.92826947314652e-05
AIDA	-1.58181	5.7579865142479	0.000107634546666692	0.00411094526623753
SEMA3C	-1.58113	6.19034712842863	1.61223547654306e-05	0.000965132935786465
GAPVD1	-1.57807	5.59459164958049	0.000176972156506608	0.00609873277807389
EIF2S2	-1.57725	7.10269619344509	2.84573043321662e-07	4.10181110095641e-05
SON	-1.5706	6.8476743081989	9.76481761540351e-07	0.000107907744528619
ATP5PB	-1.56299	6.45874313231089	5.88583467523405e-06	0.000431798191139106
GPCPD1	-1.56231	5.57912740305092	0.000228093025104154	0.00731309474685968
PSMD12	-1.55905	6.20431317716074	1.61223547654306e-05	0.000965132935786465
SLFN5	-1.55728	6.74495419592173	1.60995146326507e-06	0.000155268957859968
AK6	-1.55505	6.64724658677455	2.86913788401688e-06	0.000247702237320124
KMT2E	-1.55348	5.67169101320903	0.000137342073117161	0.00494909174780446
PSMC2	-1.54994	6.44285492905559	7.10405694643106e-06	0.000498969694678141
RPS29P16	-1.54994	6.44285492905559	7.10405694643106e-06	0.000498969694678141
TJP1	-1.54914	6.15703276346032	1.94707313439238e-05	0.00114044820762149
NRDC	-1.54912	6.06850837195903	2.88349653288536e-05	0.00154682325336918
ITCH	-1.54859	6.58368168394137	3.82911913179496e-06	0.000296595694993613
TAF9	-1.54847	6.6515188715938	2.41064299529762e-06	0.000217167490706812
NIBAN1	-1.54779	6.72760295283185	2.25210687582614e-06	0.000205114964690627
EIF5	-1.54416	7.54395794512338	8.71815248759696e-08	1.47461322075926e-05
LIMA1	-1.53993	5.86996165711142	6.76536210207691e-05	0.00289867469597401
GNA13	-1.53866	5.46774305446692	0.000301203341414482	0.00924582701349344
ADK	-1.52877	6.17252328577128	2.44253450320009e-05	0.00135863932634378
STON2	-1.52504	5.62996972188858	0.000225901436986066	0.00727095576598259
MATR3	-1.52354	5.94741322689233	6.83534606828236e-05	0.0029051973443038
CD55	-1.52307	7.19469799703384	4.21851983526486e-07	5.46298318666799e-05
CLIP1	-1.52225	5.61752548794627	0.00028936975782939	0.0089823840932209
AP2B1	-1.51691	5.90460783063672	8.54569900155122e-05	0.00343074460688917
HDAC2	-1.515	6.59471780348338	5.61221115169092e-06	0.000419045099326255
CAPZA2	-1.50512	5.67562903988392	0.00022338951963994	0.00721813777300516
YPEL5	-1.50158	5.86332434398848	0.000134521177930923	0.00491531604000832
SRP54	-1.49917	5.68875202582869	0.00022338951963994	0.00721813777300516
ZMAT2	-1.49346	5.93980730233259	8.5478856337188e-05	0.00343074460688917
CD46	-1.49172	6.81802225464202	3.59967615231939e-06	0.000285493932539934
GSPT1	-1.49017	5.70252932596992	0.000279830066298726	0.00875181731880694
COPA	-1.48821	6.63618416616528	5.88720989366784e-06	0.000431798191139106
SKP1	-1.48675	7.05876456476893	1.23520599790551e-06	0.000128020772261244
RPL6	-1.47712	9.30884509715167	2.36939274991617e-09	7.85501084452207e-07
TMEM87A	-1.47422	5.9177716387056	0.000133460175508252	0.00490517931091968
NPM1	-1.4723	8.63748961548215	1.21083818012401e-08	2.93552140443173e-06
CAPRIN1	-1.47093	6.52934481230255	1.33100403516789e-05	0.000835709200262988
EIF2AK2	-1.46996	6.22103862250085	3.74928312810658e-05	0.00188327627671196
EIF4A2	-1.46611	6.58100706822236	1.15023411418333e-05	0.000733318487565496
AFF4	-1.46508	6.04017690269886	8.49596924966876e-05	0.00343074460688917
SNORD50B	-1.4597	7.42239276336125	5.44776202204366e-07	6.73896293114893e-05
CCDC47	-1.45802	6.17726555409639	4.5639180521412e-05	0.00220835635465146
RSL1D1	-1.45732	5.87054561895559	0.000168623206767203	0.00588441742183824
PON2	-1.45691	5.81055464322441	0.000214496832156122	0.00700607294350639
DLG1	-1.44691	5.84281102359205	0.000211230608948198	0.00694714002762961
PTK2	-1.44592	6.25165780382155	5.58343974552439e-05	0.00255795361763315
GFPT1	-1.44109	6.87596691415072	6.1954063501747e-06	0.000446500242002155
ANKHD1	-1.43812	6.25940033462165	5.58343974552439e-05	0.00255795361763315
ANKHD1_EIF4EBP3	-1.43812	6.25940033462165	5.58343974552439e-05	0.00255795361763315
GTF2I	-1.40907	6.74132137975602	1.25471232266071e-05	0.000790802717126386
TOP1	-1.40483	6.28156058454851	6.7432365207258e-05	0.00289867469597401
NCOA3	-1.40414	6.31944646984036	5.56072407852467e-05	0.00255795361763315
TMOD3	-1.39928	6.48750691219894	4.56965630818925e-05	0.00220835635465146
EIF3L	-1.3903	7.36837098058094	1.99853744503539e-06	0.000183026280049208
XPOT	-1.38076	6.7117732715392	2.36300030202074e-05	0.00133228207504407
TARDBP	-1.38009	6.09551788780428	0.000187100243242531	0.00638142722631315
ABLIM1	-1.37427	6.03481046585457	0.000194024022697751	0.00648415766177002
MDM2	-1.37355	6.30384548019569	8.09152403151541e-05	0.00335616607670241
ZKSCAN1	-1.37036	6.75561948074614	2.37472391128689e-05	0.00133435334079632
MIR3913_2	-1.36823	6.12513966939179	0.000183682574187567	0.00627777804068683
CCT2	-1.36415	6.1341446743443	0.000183682574187567	0.00627777804068683
PRELID3B	-1.36048	7.0531008030787	8.13188504751787e-06	0.000552434944867444
MAGT1	-1.34618	6.46996893253997	6.45897732015315e-05	0.00281007895167608
CANX	-1.34456	10.5319097652546	1.31558409141365e-08	3.0870714640145e-06
ARIH1	-1.33945	6.31705504116585	0.000164224128303334	0.00577957356848423
NCL	-1.3379	7.5784335273804	2.58532748904676e-06	0.000230399937948597
NCOA4	-1.33047	6.59536384223979	6.21799029894127e-05	0.002733936530378
ARL8B	-1.32694	6.61590119321854	6.168316017081e-05	0.00273385043580574
DNAJA1	-1.32654	6.59591668060164	6.21799029894127e-05	0.002733936530378
ACTR2	-1.32552	7.19424338220204	9.95868881345598e-06	0.000644825100671275
MORF4L2	-1.31208	6.81149762069043	3.71705156615661e-05	0.00187276129971465
SNHG5	-1.30911	8.60210247802707	3.45932665828678e-07	4.70014743342308e-05
RPN2	-1.30746	8.96292998352646	1.84775952023358e-07	2.86247306611139e-05
CTNND1	-1.30602	7.67042410105456	2.86289033457079e-06	0.000247702237320124
UBE2V2	-1.3027	6.27066940410103	0.000240924808398377	0.00762131607635782
IVNS1ABP	-1.29329	6.50810594122682	0.000122473736526177	0.004582674168528
XRN2	-1.28245	6.31712381674259	0.000274200788105818	0.0086245773503644
CLINT1	-1.27846	6.50280192266891	0.000144397327844172	0.00518080109598485
GCLC	-1.26949	7.03503291119485	3.11108858913617e-05	0.00164758480682176
CCDC80	-1.26925	7.41224526072268	1.19720832928773e-05	0.000760341964225035
AGR2	-1.26858	9.03103307187222	3.83292349375864e-07	5.04242379623359e-05
PTPRK	-1.2662	6.47156432984483	0.000173640528787296	0.00600890481248063
ARL6IP1	-1.26563	6.69711864555182	8.09885636269886e-05	0.00335616607670241
SSR3	-1.25806	7.47244305748807	1.34845644632183e-05	0.000839643387124914
PLTP	-1.25595	7.64074920908598	8.44045157060429e-06	0.000568735468432263
SERBP1	-1.2491	7.12872615742463	3.44987675169149e-05	0.00179827537849176
PTBP3	-1.24719	6.64155250821383	0.000151422877940553	0.0054094517774625
GPNMB	-1.23282	8.48431610543411	1.8652972861643e-06	0.000173703189974492
CDC42SE2	-1.22077	6.55361695840804	0.000219936145412345	0.00713436701830729
UGDH	-1.21248	7.54359778673678	2.03099854298878e-05	0.00118125725784498
RPL7P23	-1.19106	7.01248691190479	9.80009712121545e-05	0.00380740520748859
RFLNA	-1.18643	7.3592497878842	3.97091590149394e-05	0.00196483289501981
ZNF664	-1.18643	7.3592497878842	3.97091590149394e-05	0.00196483289501981
DDX5	-1.15745	6.89930878049342	0.000179520526112465	0.00616093631643939
ERP44	-1.15521	8.48564867639996	7.59365059801192e-06	0.000524468134636023
SYNCRIP	-1.14076	6.75288798127007	0.0003101517602776	0.00938152477803194
CLIC4	-1.13372	7.99807999130367	2.35758195991943e-05	0.00133228207504407
RPL14P1	-1.11614	8.4004265116461	1.72930250460042e-05	0.00103111216964952
EIF4G2	-1.11341	8.7546668970741	1.09362122058352e-05	0.00070263044001521
NUDT4	-1.09582	7.86049467076135	5.44565069787038e-05	0.00254273537937745
BUD31	-1.06925	9.88263991948741	7.55363005235292e-06	0.00052388691107867
DDIT4	-1.0653	8.41039651383062	3.86478881960775e-05	0.00192960058656078
HDLBP	-0.964264	8.20890276845536	0.000226537785717967	0.00727730685283143
MIR4485	-0.941782	8.22705454121175	0.000323295135099907	0.00963838158168356
EPHX1	-0.933891	8.88613520402913	0.000173621966064091	0.00600890481248063
TMED2	-0.909487	9.96531540280773	0.000126240000057776	0.00468810745930497
H1_2	0.863556	9.68288094309457	0.000299058940299741	0.00919765980632432	200 genes upregulated; within there are
TPT1	0.864383	10.6418165946032	0.000204455163205278	0.00677809757058139	62 genes with logFC >|1.5|
EDF1	0.86546	9.50382959569101	0.000324153134059433	0.00964661104159634
SQSTM1	0.875728	9.99763288435908	0.000216920766895666	0.00706420163470051
EIF5A	0.880747	9.98460837104973	0.000202517366948314	0.00672731036981012
OAZ1	0.885565	9.63759903415627	0.000218397860779712	0.00709835870644022
MTATP6P1	0.913062	9.69685176021251	0.000137099073254515	0.00494909174780446
CTSB	0.921079	8.78615146950742	0.000230777795015176	0.00735566445173158
RPL37AP1	0.92225	10.7829702190545	7.23480029040598e-05	0.0030592869799431
SF3B6	0.927684	8.49942718038028	0.000258821538570372	0.00815632285806555
PHLDA1	0.929005	8.37615835890437	0.000307579201916133	0.00932127099058887
BRI3	0.93548	9.70356386949978	9.41752749403072e-05	0.00369644104927761
RPL37	0.937085	9.69142797558756	9.13512601105743e-05	0.00362258011385857
RALY	0.952158	8.76688068163718	0.000146966577533991	0.00526159392916509
S100A10	0.954113	10.2657893315061	5.00398790088568e-05	0.00237059309002217
MTATP8P1	0.960725	9.63692996384922	6.02746160399414e-05	0.00270030279858938
MARCKS	0.963557	9.19651728807707	8.46111128675288e-05	0.00342912911220576
TRMT112	0.966862	8.81586776434648	0.000111394442750586	0.00419669710391202
RPS9	0.971605	9.41049788750306	6.21136373185613e-05	0.002733936530378
PDXK	0.974047	8.12753427171275	0.000205265001579463	0.00679136260714808
WDR1	0.975144	8.10778001219319	0.000224864037806383	0.00725164647991947
RNF114	0.975174	8.83515952216211	9.25488568803575e-05	0.00365259488487811
RPS15A	0.975568	8.52176219573073	0.000127587408650995	0.00472073412008681
SNORD15A	0.976749	9.26948338049556	6.41562123803024e-05	0.00279856151688393
RPS3	0.979332	9.27543549821949	5.98380392484946e-05	0.00268800904765053
RPLP2	0.98025	10.6642062086087	2.61006079220817e-05	0.00142316998985667
RPS14	0.980529	11.6524984511927	2.02298240579231e-05	0.00118073789994413
RNA5SP155	0.983247	8.09924169956675	0.000189544555188951	0.00639577088909973
RPS15P4	0.984892	10.199451910031	2.94926813308037e-05	0.00157193146540001
H2AC12	0.989681	7.69039578542298	0.00031534288851897	0.00946942702914937
MIR3143	0.989681	7.69039578542298	0.00031534288851897	0.00946942702914937
DHCR24	0.997477	8.34872783446983	0.000106330604050388	0.00407994465911858
MYL6	1.00068	11.148046659408	1.53397801954992e-05	0.000931399987254928
MYL6B	1.00247	11.1419336743041	1.48427697896695e-05	0.000910751683440314
H3C7	1.00661	9.34157372101858	3.52638636045147e-05	0.00183239436711108
POLR2K	1.00683	7.59741856749553	0.000288818440930636	0.00898209095096852
CSTB	1.00849	9.49706639089209	3.07081776306281e-05	0.00163147036027337
TMEM189	1.0129	8.07393064777377	0.000134625572041734	0.00491531604000832
TMEM189_UBE2V1	1.01297	8.07261981442396	0.000134625572041734	0.00491531604000832
RPS21	1.01674	12.1458131030008	9.23817173307771e-06	0.000612527738589985
PTCD1	1.01922	8.74898648793772	4.89714174333417e-05	0.00233933779646995
GPX1P1	1.02834	8.45582439757546	6.11953414501633e-05	0.00271950128653594
H2BC21	1.03534	8.47015175768926	5.41258899649073e-05	0.00253443715270707
TXN	1.0359	11.3445136186194	7.3274323401913e-06	0.000510334111222735
NDUFS6	1.0403	7.88749505788967	0.000121299722307177	0.00454901402028001
RPL30	1.04101	10.4058773060153	9.41351796956273e-06	0.000619200293109015
MTCO3P12	1.04341	9.1750966279457	2.12745695720866e-05	0.00123303239589828
CLPTM1L	1.04353	7.28069959085174	0.000329224251718902	0.00977996630195793
MGST3	1.04464	9.54142050530677	1.51823034966721e-05	0.000925227436620723
TMEM14C	1.04782	7.23400823290068	0.000291057388643966	0.0090178827554437
HEBP2	1.05027	7.95134049965339	9.05680852205904e-05	0.00360475952052331
S100A6	1.05237	12.5310139375904	4.28588752794859e-06	0.000327386505360718
Y_RNA_4	1.05536	7.66700108916349	0.000125409536844029	0.0046714347926441
RPSA	1.05785	8.10960067593558	6.73861072023877e-05	0.00289867469597401
SAT1	1.06723	7.68761434696063	0.000104057479386949	0.00401129483329784
RPL22	1.07508	8.8816416513281	1.56736386908636e-05	0.000948197937736335
RPS12	1.07614	10.4156323774537	4.74263257249281e-06	0.000358967477267767
SNORD101	1.07614	10.4156323774537	4.74263257249281e-06	0.000358967477267767
VAMP8	1.08614	7.78651167764619	6.80251240790233e-05	0.00289867469597401
H2AZ2	1.08634	7.6252744385195	9.36879810268396e-05	0.00368876953325628
CLTB	1.0934	7.52246282900464	9.51945148186744e-05	0.00371281006502199
TNIP1	1.0957	7.2536737175936	0.000188697845352377	0.00638337853992043
IGFBP3	1.0983	11.564549484774	1.9408117818365e-06	0.000179725676512412
H2BC5	1.0999	7.56709533291544	9.06844063741688e-05	0.00360475952052331
KRT10	1.10109	8.89476614850532	9.60929540291349e-06	0.00062957976521223
JUND	1.1017	7.5729087022161	8.2590693886181e-05	0.0033743174185499
GPX4	1.10176	10.1539697519112	3.28932496581752e-06	0.000271630399872005
FXYD3	1.10303	11.3474915094067	1.85675856160403e-06	0.000173703189974492
CHMP4B	1.10383	8.90218153930804	9.19597989378342e-06	0.000612178966744393
ADIRF	1.10384	7.48656802729714	8.96312564449179e-05	0.00358006676344809
NIBAN2	1.10407	7.40297286918758	0.000107057707292892	0.00409835694246415
TOMM40	1.10492	7.20109105259152	0.000162703964246442	0.00575049234829216
ACTB	1.10493	12.4585116355161	1.43811272966638e-06	0.000141846750678951
H2BC18	1.1052	7.98825012088826	3.6933449748325e-05	0.00186773236674703
GLRX5	1.10554	6.87569943760999	0.000304329256477286	0.00928311000720214
RPL35P2	1.11045	8.99594613668591	7.86630383331531e-06	0.000540806717606138
RPS11P5	1.11203	9.04445500911188	7.03095877325462e-06	0.000498056293271233
HDGF	1.11461	8.51357412758111	1.35246612187712e-05	0.000839643387124914
RPLP1	1.12225	12.6269929186079	9.69903880301967e-07	0.00010790017932809
PSMD2	1.12443	7.57238269275184	6.29395673522809e-05	0.00276001658315187
MYL9	1.12463	8.41291071760908	1.20768547961113e-05	0.000764068492749394
RPL35	1.13168	11.5622733790524	9.55051302336135e-07	0.000106965745861647
UBALD2	1.13264	7.19915482974705	0.000117723264008406	0.00442489982812548
CTSZ	1.13554	7.63873067219386	4.19337656772491e-05	0.00205042507335127
LRRC8A	1.14228	6.94352836690567	0.000172508637963436	0.00599476558256166
RPL7A	1.14578	9.85799739144344	1.62050734252983e-06	0.000155268957859968
MTCH1	1.15019	7.68539343363235	2.85899928534906e-05	0.0015413658026497
PITPNM1	1.16392	8.86314724138553	3.40052015580561e-06	0.000271630399872005
MT2A	1.16534	9.64733351275735	1.31301350316878e-06	0.000132710437978815
MTCYBP18	1.16793	7.47059504325179	3.77767640130532e-05	0.00189180555975943
S100P	1.17202	7.79001301062957	1.79424101588356e-05	0.00106599781646186
MRGBP	1.18012	6.6025828735124	0.000244986634388332	0.00773504466975428
NOB1	1.18245	6.49271253514052	0.000317988577324421	0.00949725884275603
S100A16	1.18965	7.49197132165602	2.50947407041107e-05	0.0013865680730378
ASS1	1.18987	7.7886874451849	1.3818593139254e-05	0.00085151301069247
WFDC2	1.19276	6.9430019976224	0.000103867748624025	0.00401129483329784
ATP5MF	1.19291	8.53254464676678	3.20175429942602e-06	0.000268041814481241
BCAM	1.19687	7.10050653183444	6.40715752214075e-05	0.00279856151688393
ATP5MF_PTCD1	1.20224	8.48366412101576	3.06159033535534e-06	0.000261592378344589
MIR2861	1.21218	6.90415319349989	8.2719950792451e-05	0.0033743174185499
MIR3960	1.21218	6.90415319349989	8.2719950792451e-05	0.0033743174185499
CDK9	1.21249	6.90672853623012	7.21416766276773e-05	0.00305836427565314
RPS28	1.21366	10.1720496503203	3.24553081165379e-07	4.52038560494533e-05
SEC61G	1.21793	9.49551922191657	5.40677650729082e-07	6.73855093119193e-05
TLN1	1.24409	6.58876320450368	0.000136888314754453	0.00494909174780446
COX6C	1.24663	9.5658950036157	2.6885991810662e-07	3.90931754608362e-05
TMEM243	1.25387	6.20448883649726	0.000304658050429414	0.00928311000720214
NANS	1.27066	7.94451768673788	2.61247245924169e-06	0.000231063932571787
ID3	1.27191	8.31116755538484	1.11019004327088e-06	0.00011721344049209
RNASEK	1.27588	8.13097024007375	1.54805442001081e-06	0.000150944412153525
RNASEK_C17orf49	1.27616	8.13159870712393	1.43486978037695e-06	0.000141846750678951
COPRS	1.28552	6.4405752869024	0.000128517813078279	0.00474456852914378
ZMYND19	1.28797	6.45322303518774	0.000108268399193867	0.00411618574549893
COL17A1	1.28903	6.44918695854841	0.000108268399193867	0.00411618574549893
RPL23	1.2894	8.2275119847923	1.04124746499817e-06	0.000111591657017126
SNORA21	1.2894	8.2275119847923	1.04124746499817e-06	0.000111591657017126
MMAB	1.29061	7.09160390896941	1.84202726927089e-05	0.00108659943115424
PINK1	1.29108	6.34465015252867	0.00016119218438194	0.00570923429127145
MIR6084	1.29293	6.344112693791	0.00016119218438194	0.00570923429127145
MTND1P23	1.31882	7.59569428532821	2.62065753640782e-06	0.000231063932571787
PITX1	1.32834	6.37377248603785	9.43759448760109e-05	0.00369644104927761
SNF8	1.33326	7.24056971844387	6.1161672033003e-06	0.000442714356165527
ZYX	1.35219	7.36410931918217	2.8464555791889e-06	0.000247702237320124
TPM2	1.35271	7.29472342305261	3.39817605204205e-06	0.000271630399872005
PHLDA2	1.3589	7.29458972919465	3.39817605204205e-06	0.000271630399872005
RPL24P4	1.36755	8.7087772414955	8.05807595828128e-08	1.37701718643784e-05
FADS3	1.37582	7.26322962953586	3.29335380689594e-06	0.000271630399872005
CAMK2N1	1.38598	7.39504408378956	1.61133336714496e-06	0.000155268957859968
CDA	1.38962	6.8995525062495	7.30476479700731e-06	0.000510334111222735
BIRC5	1.42041	6.22338559088877	6.80205630979892e-05	0.00289867469597401
MTND2P28	1.45688	8.15556855419662	4.53647271759812e-08	8.63932082456736e-06
DBI	1.47718	8.15407528928945	3.44161421943182e-08	6.79145205967878e-06
EFHD2	1.48351	8.45864686088283	1.167481431088e-08	2.88838391070368e-06
HOMER3	1.48595	5.86434809974526	8.53167492611879e-05	0.00343074460688917
SCARB1	1.48727	7.43053634242353	2.91045835404735e-07	4.15894462730076e-05
CYB5R1	1.48834	6.57715271982923	7.97580044381945e-06	0.000544061185830252
SFN	1.49139	8.63044925628767	5.94629280052877e-09	1.67060592307737e-06
EBP	1.4958	6.15186490087288	3.69580246315773e-05	0.00186773236674703
UBE2S	1.51847	8.40175170802265	7.38562509731831e-09	1.97458260666368e-06
RAB32	1.52161	7.14206946270707	4.30001672053289e-07	5.52535481857002e-05
SRXN1	1.552	7.36245172090658	1.18170326440773e-07	1.90173915639053e-05
ST3GAL4	1.57006	5.45494121553233	0.000176819383831116	0.00609873277807389
MRPL33	1.57636	7.0065034455794	3.00915534832417e-07	4.22709822490012e-05
CDC20	1.57745	7.07624810411146	2.23431781605173e-07	3.35382214956329e-05
CLIC3	1.582	5.430943288132	0.000231988947028743	0.00735566445173158
TNFAIP3	1.58976	6.5724079176079	1.72211497631888e-06	0.000163822696067416
KRT17	1.63426	9.21202266735051	5.44700913452662e-11	2.82155073168479e-08
IFI6	1.64117	6.78010347157754	3.97076867233252e-07	5.18263476477039e-05
PTTG1	1.66616	6.28654131120366	2.45908203720161e-06	0.000220333750533264
CKS2	1.69301	7.84261581157541	1.08688096229027e-09	4.00358640687189e-07
MIR3153	1.69301	7.84261581157541	1.08688096229027e-09	4.00358640687189e-07
MVD	1.71361	6.07585799912066	3.40848957368346e-06	0.000271630399872005
KLK7	1.75336	5.83626935153052	6.62221348319829e-06	0.000473145735765064
S100A13	1.77442	7.14884770205006	6.85901588704742e-09	1.86385323514259e-06
B4GALT5	1.79798	6.84930521531062	2.1710999324682e-08	4.67378603644062e-06
PTGES	1.82457	6.90192867989568	1.01106920206426e-08	2.61866923334645e-06
GM2A	1.85425	5.36193040950939	3.91997062092926e-05	0.00195127426464034
TAGLN	1.89452	5.59959596535686	5.94115891725584e-06	0.000431932676370319
ZC3H12A	1.96044	5.82109925958589	6.05444483445561e-07	7.37929982176001e-05
DHCR7	1.96264	6.45972997516207	1.22195328731775e-08	2.93552140443173e-06
CENPW	1.96563	6.72698371701191	2.86442571677481e-09	9.30994523161945e-07
SOX9	1.96903	5.11184765296342	4.04306561600819e-05	0.00198866040507275
C15orf48	1.99783	8.31425703009965	1.32242737483163e-13	1.28944448030642e-10
CFB	2.03729	5.20802680138182	2.30383533440229e-05	0.00131684050010526
L1CAM	2.03784	5.31409372442459	1.34350313489086e-05	0.000839643387124914
CST6	2.09551	7.01699418559823	5.34260031739187e-11	2.82155073168479e-08
ACSS2	2.121	5.02697557223663	1.61282470567598e-05	0.000965132935786465
KLK8	2.14298	6.07322905814529	2.02451521784939e-08	4.53491408798264e-06
LINC02577	2.15633	5.14197231019689	9.30284206618951e-06	0.000614358207526523
TGM2	2.17908	6.49586727589806	4.19679207216847e-10	1.69673232654304e-07
CXCL8	2.24618	4.692467344408	0.000111398813086468	0.00419669710391202
ARSI	2.35297	4.81803429527626	2.44010215135464e-05	0.00135863932634378
SCNN1A	2.39213	5.56106992455238	4.97942957502726e-08	8.8495270213438e-06
UPK1B	2.45491	6.0770868061129	3.10056314346283e-10	1.284873366651e-07
IGF2	2.4885	5.60218826984864	2.62538434510219e-08	5.35265317830133e-06
G0S2	2.49213	4.15028282574971	0.000313115785218836	0.00943674046506804
FOSL1	2.51526	6.38596783721068	7.98103256426770e-12	4.89976280686302e-09
RARRES1	2.56651	6.07063078061899	9.73473272130972e-11	4.61036941681228e-08
NT5DC4	2.57233	4.31030112871414	0.000158891403717666	0.00565189679833484
HES2	2.59925	6.18540585583594	2.03330840908292e-11	1.16221104099857e-08
PADI2	2.7238	4.26877210265891	8.03001108374032e-05	0.00334435838502712
SLPI	2.81056	9.03144751851983	1.43545898820025e-25	4.75883363768145e-22
PIGR	3.00398	4.30645241140085	8.43617771561872e-06	0.000568735468432263
CYP26A1	3.01505	3.80396704841017	0.000277723283488834	0.00870234621382024
RNA5SP334	3.03584	4.71105047398241	9.11011045725083e-07	0.000103430952698212
SAA1	3.03584	4.71105047398241	9.11011045725083e-07	0.000103430952698212
CXCL1	3.05801	6.57634007756344	3.25200183678383e-16	3.85037017475205e-13
ALDH3B2	3.06854	4.12601638365421	5.72277263579611e-05	0.00259182183636493
CCL2	3.15216	5.10839739461568	1.05780045694089e-08	2.69755390373112e-06
NCCRP1	3.18641	4.01314118337516	3.56497167515851e-05	0.00183518541886421
SULF2	3.45615	3.79928350522659	0.000166007973860929	0.00582997494643804
SERPINA3	3.58482	3.87133644411668	9.93070390613657e-05	0.00384605953149813
CEACAM5	3.89946	3.6717418595884	9.22311633807908e-05	0.00364874406730307
CYP24A1	4.53982	6.1245407345294	1.01397691115208e-20	1.86752014213965e-17
CEACAM6	4.74911	3.89492665150964	5.92592741627134e-06	0.000431932676370319
SPRR1B	5.06938	4.31095651206005	5.01843351837788e-08	8.8495270213438e-06
S100A9	6.77497	11.6473155775376	2.19308008678166e-103	1.81762477592464e-99
PI3	6.98888	6.71073199761687	4.98785808721275e-33	2.06696839134096e-29
S100A8	7.57619	11.5885576586606	5.99582480836126e-114	9.93867920233962e-110
S100A7	7.91214	7.62319013814089	1.94006832158293e-50	1.07195241661862e-46

## Sheet: CAL29_KCvsKK
Gene	logFC	logCPM	PValue	FDR
ZNF655	-10.1227	6.27710355879838	6.5973171664336e-09	3.12448941002295e-06			153 genes downregulated; within there are
STRA6	-9.9414	6.10471726207866	1.51779839826495e-08	6.45103237170252e-06			153 genes with logFC >|1.5|
CYBA	-9.56089	7.78105872186046	2.88596522917962e-11	5.31530662654238e-08
RAB34	-9.30624	5.50775521407147	2.67197628288064e-07	5.82772090329335e-05
CABP4	-9.29802	5.50011061969246	2.9007766359214e-07	6.24458097623806e-05
GPX2	-9.28351	7.31685436201767	2.89915258607183e-10	2.18437969394212e-07
BNIP3	-9.1666	6.39345569688316	3.73880934139588e-09	2.06581678809927e-06
UGT1A10	-9.14219	5.35558778073838	5.79986696133581e-07	0.000109248403126253
TFPI	-9.06243	5.2819354626485	8.41986501493206e-07	0.000143884208750014
FOXA1	-8.86625	5.10176792199249	1.88892772334921e-06	0.000263116520522996
ALDH1A3	-8.8657	7.42411275958658	1.70246816123943e-10	1.48526906530025e-07
TOR4A	-8.82893	5.06765987148851	2.10349813709737e-06	0.000283476301792895
AGR2	-8.77245	8.45448369324875	4.50760985747412e-12	1.49436281994982e-08
HOXA10_AS	-8.76466	5.59728086760184	1.79560097864437e-07	4.13387247527903e-05
H4C9	-8.75783	6.99922708486036	1.4425122703936e-09	8.53967264073009e-07
HOXA9	-8.73846	4.98520289103687	3.28896592825587e-06	0.000392215102350858
ADD3	-8.60759	5.86340768514815	5.01926329392596e-08	1.66083239994062e-05
EYA2	-8.59246	4.8528407511203	5.99411432771024e-06	0.000628850880355221
PSG5	-8.53821	4.80389846955329	7.73228510158892e-06	0.000753435251482288
ARTN	-8.51504	4.78303152261657	7.73228510158892e-06	0.000753435251482288
STOM	-8.46627	6.04857106523302	2.01054861104617e-08	8.12850092114667e-06
FKBP11	-8.44321	4.71849568661365	1.15285565689258e-05	0.00101109710945245
FOXE1	-8.4119	5.27033469427478	8.41986501493206e-07	0.000143884208750014
TGFBR2	-8.4065	4.68561214547552	1.32365414823937e-05	0.00111943322251101
EEF1A2	-8.39123	5.66057105410629	1.32609342960755e-07	3.43458198268356e-05
VAMP5	-8.37707	5.9643378590941	3.03780314502768e-08	1.17103778911579e-05
MT1E	-8.36027	5.22284371349859	1.0220174432307e-06	0.000164475350864001
CD320	-8.29303	4.5843561906669	2.03662162026066e-05	0.00153796140861743
GSTM1	-8.26915	4.56313450538643	2.36499245968226e-05	0.00171939100928479
SPOCD1	-8.23546	4.53323047292496	2.36499245968226e-05	0.00171939100928479
MXRA5	-8.23005	4.52843383124613	2.7549142211256e-05	0.00196833871247319
COL5A2	-8.19289	5.47591865184198	3.15211544835339e-07	6.6138564141653e-05
H3C3	-8.17602	7.80186425673486	1.1935943630052e-10	1.16382471536319e-07
TCEA3	-8.15993	4.46641318083991	3.21961198462428e-05	0.00227099098966519
TOX2	-8.08175	4.9684317167305	3.69407086103607e-06	0.000434276018386765
MUC4	-8.03578	5.64413847207444	1.42880935639527e-07	3.58847634721334e-05
MFAP2	-8.01939	5.62885033722222	1.54066754265698e-07	3.81165749060927e-05
HOXA11_AS	-7.99068	4.31779126777625	6.22390294252174e-05	0.00393768760210841
CENPV	-7.89093	4.23095229632991	8.86189115162975e-05	0.00526504328779264
RPS6KA2	-7.86759	4.77499654390484	8.81213777969645e-06	0.000825254213764115
B3GNT9	-7.82471	4.17364396630018	0.000128473924406649	0.00710515607916783
HOXA10	-7.76283	4.12032788612454	0.000155830337839916	0.008200138666776
FCGRT	-7.66906	4.59754502984686	2.03662162026066e-05	0.00153796140861743
B4GALNT2	-7.62435	5.73084019269854	6.75229280622641e-07	0.000120350543608612
FBLIM1	-7.58324	5.47812089331453	2.2505204005617e-06	0.000298437009277686
MDK	-7.50626	10.3482206045411	1.28052118741571e-12	5.3064798006507e-09
AUTS2	-7.394	5.05250756658234	2.34621692887912e-06	0.000306227494591341
NID1	-7.38766	4.74110206700158	1.00667846530515e-05	0.000927039013383232
BATF	-7.37201	4.335785053998	6.22390294252174e-05	0.00393768760210841
H1_1	-7.26886	4.24604645403561	8.86189115162975e-05	0.00526504328779264
COL4A2	-7.24287	5.86977925838939	3.70896259883e-07	7.54570499140615e-05
PDGFA	-7.15502	5.08478630567237	2.10349813709737e-06	0.000283476301792895
PRR34_AS1	-7.11592	4.11418489447621	0.000155830337839916	0.008200138666776
AKR1C3	-7.03832	5.81033365692105	4.81141003665099e-07	9.27371311250312e-05
MECOM	-7.00191	4.94591421101742	4.15687681714126e-06	0.000479453156067918
TPM2	-6.99957	5.49762660909075	2.07472041731008e-06	0.000283476301792895
KLK10	-6.99657	5.63982381618237	1.11604715611636e-06	0.000168478521257244
ACKR3	-6.992	6.5148021678777	1.6302700264651e-08	6.75583898967139e-06
MYADM	-6.97203	5.31074966716667	4.88899949744425e-06	0.000540267037797573
HOXD_AS2	-6.91116	5.5605503622501	1.63413146151748e-06	0.00023554228787925
AKR1C1	-6.91007	6.19497790256567	7.87795831708017e-08	2.33187566185573e-05
KRT19	-6.9045	9.95039343239181	2.03931291009098e-11	4.72932326110774e-08
TM4SF1	-6.84976	4.26679316406849	8.86189115162975e-05	0.00526504328779264
IGFBP6	-6.70602	6.31541507545396	4.34285447212947e-08	1.46912562714323e-05
COL4A1	-6.70194	4.13934798954405	0.000155830337839916	0.008200138666776
APOBEC3C	-6.57884	4.7734723955803	5.74055082945349e-05	0.00376108183988226
BCAT1	-6.55352	4.75085397660071	6.52712470806732e-05	0.00411382582360927
SYT12	-6.54774	5.8546037561282	3.95487236653082e-07	7.89830895754397e-05
RBPMS	-6.4991	4.25727237506008	8.86189115162975e-05	0.00526504328779264
COL5A1	-6.48688	5.29995559697608	5.35749825430083e-06	0.000569268532456991
TP53I11	-6.45	4.65872319929543	9.73047630282411e-05	0.00569937721539267
ABR	-6.36236	4.13965925048934	0.000155830337839916	0.008200138666776
TBC1D16	-6.34298	5.04013507688442	1.77501852760543e-05	0.00138134775181163
LINC01410	-6.33376	4.11521662353149	0.000155830337839916	0.008200138666776
LIMD2	-6.3067	4.32940141698747	6.22390294252174e-05	0.00393768760210841
SORL1	-6.292	5.44905575288888	2.65540277184973e-06	0.000330947040196851
CALML3	-6.27455	6.87919958414893	3.95670637376877e-08	1.36638260107482e-05
MACROH2A2	-6.16644	5.12568843384018	1.29106182279924e-05	0.00110312581312991
THBS1	-6.15885	5.22673669372681	7.81798161528436e-06	0.000753435251482288
SLC2A10	-6.11067	4.53576080716718	0.000171820193945289	0.008872559298558
LBH	-6.05301	6.44064428472404	1.03031094891722e-07	2.84640571487532e-05
STAT6	-6.03454	5.11388883820056	1.29106182279924e-05	0.00110312581312991
NRP1	-6.0145	4.60626371243122	0.000128592351818916	0.00710515607916783
IFITM10	-5.96299	4.56091522724226	0.000148430843577031	0.00804048909520545
RAB38	-5.91913	5.27469722766691	6.45608046507875e-06	0.000673056539554374
SYK	-5.85321	5.04954635817331	1.77501852760543e-05	0.00138134775181163
UCHL1	-5.81697	6.57267847811293	1.76442686621528e-07	4.13387247527903e-05
VDAC2P5	-5.8004	4.55647999055761	0.000148430843577031	0.00804048909520545
APOE	-5.76751	5.37095090823725	4.08504313482395e-06	0.000476856866217196
SOX4	-5.76236	8.21295382553534	9.12696374555058e-09	3.98127765911175e-06
KRT17	-5.72139	7.15254879258667	6.84743185109199e-08	2.0636914611582e-05
PLTP	-5.7085	7.09979105164043	8.73495831897726e-08	2.49639084647184e-05
PTK7	-5.68776	5.77925615610693	2.42014120581662e-06	0.000313408286153252
ITM2C	-5.60681	6.46692263888805	3.00467330407759e-07	6.38531598569105e-05
AKR1C2	-5.60015	6.75557138092188	1.98837463726443e-07	4.51497232702675e-05
DKK1	-5.585	5.05472513377266	1.77501852760543e-05	0.00138134775181163
STEAP1	-5.55284	5.17609002273512	1.05197850402305e-05	0.000949064038742269
EFNB2	-5.5384	5.23251892073284	7.81798161528436e-06	0.000753435251482288
LNCAROD	-5.5252	5.57781345135484	6.59226011088652e-06	0.000682958147487844
MTUS1	-5.49826	5.05391521669241	1.77501852760543e-05	0.00138134775181163
DEPTOR	-5.47513	5.1753543069811	1.05197850402305e-05	0.000949064038742269
EPHB2	-5.44706	6.31705328160895	6.13159450065117e-07	0.000112930344936437
ATP9A	-5.42213	5.53505320573701	7.69776327850394e-06	0.000753435251482288
PALLD	-5.41133	5.52518410177894	8.32858762823522e-06	0.000793417635204753
HOXB7	-5.37678	4.78770882906848	5.74055082945349e-05	0.00376108183988226
TMEM45B	-5.33714	5.50706659416737	9.01881975574914e-06	0.000839864922872459
CERCAM	-5.18685	5.91918685695495	4.16513359518461e-06	0.000479453156067918
FN1	-5.16896	8.70487893595136	5.1099452459563e-08	1.66083239994062e-05
MAP1B	-5.12537	5.45297760058322	1.15132139923521e-05	0.00101109710945245
MYL9	-5.11323	6.7447693922464	1.06142837777046e-06	0.000166400675333102
AK4	-5.10659	5.90948707108113	4.42747236790801e-06	0.000506136427382366
CXADR	-5.1047	4.70460903627709	8.49719078480465e-05	0.00517828803121036
KRT80	-5.10343	8.29833529803246	1.08671862344089e-07	2.90539482292841e-05
MUC20	-5.0833	5.17699982834241	4.06344748379068e-05	0.00277183973215285
S100A2	-5.01643	9.86141293654807	5.24913776665778e-08	1.67326360807922e-05
GPRC5C	-4.93782	4.88329451594073	0.000146933686514328	0.00803819401868483
FSCN1	-4.86982	6.98724442022217	1.21168525889157e-06	0.000179329418315952
FOXQ1	-4.72656	5.47199597952818	3.39500889458098e-05	0.00238456217951586
TSC22D3	-4.72036	6.15249617446232	8.61804280905843e-06	0.000816301014874015
LY6E	-4.66566	7.70694858987421	9.64270727848246e-07	0.000161452036210227
PMEPA1	-4.66268	5.65211228963354	1.46490989992601e-05	0.0012202184171444
SCRN1	-4.66255	5.75951252001194	2.24249690313912e-05	0.00166317982500996
HOXD11	-4.65999	5.27346981065022	8.00345892656063e-05	0.0048953998216483
LARP6	-4.61919	6.41795626011175	5.16080306771697e-06	0.000566526302321037
BAMBI	-4.58971	5.24671782087028	9.62197384975221e-05	0.00567593731435917
MXRA7	-4.58533	4.88145720901616	0.000165330844412733	0.00856413774057959
SLC6A8	-4.54095	5.33278378780714	6.1224330612004e-05	0.00393768760210841
DMKN	-4.45723	7.00072151688539	3.5151543074428e-06	0.000416194270001228
DHRS3	-4.42097	7.91685064479759	1.81337576203813e-06	0.000256910398560206
RBP1	-4.39466	6.60648567272737	7.76892544433708e-06	0.000753435251482288
LAMP3	-4.27251	5.96889109882814	4.11169949976276e-05	0.00279325946344539
UPK3B	-4.22823	8.57876607299989	2.59463452770219e-06	0.000328310396421309
HIF1A	-4.20029	7.1411374317276	6.89534212386437e-06	0.000701209761013349
MEST	-4.13931	5.60919483546793	0.000103727001703257	0.00603290800081819
MALL	-4.11307	7.13704606620901	1.0534977264031e-05	0.000949064038742269
COL7A1	-4.08584	5.4562428581276	9.68621511629371e-05	0.00569357098466967
CCND1	-4.08079	8.01301063831925	6.71677564018391e-06	0.000691535857215456
EMP3	-4.04761	5.33220862635086	0.000160048420164315	0.00839545130583447
C4orf48	-4.04286	5.41826753194635	0.000114082713231794	0.00649840224924476
LOXL2	-3.98922	7.65749752058523	1.10947978239905e-05	0.000992614490225006
EPHX1	-3.92974	8.29197115706069	1.03580863649922e-05	0.000948594693845913
CXXC5	-3.92655	6.05665886863797	5.73283353046985e-05	0.00376108183988226
LGALS1	-3.78885	9.49789178615512	1.25159797733835e-05	0.00108620356399793
AOPEP	-3.78163	6.54228278761694	7.45979831035487e-05	0.00461394092509113
CCPG1	-3.703	6.15638362513014	0.000113386015716301	0.00648098826383935
IGFBP3	-3.68144	9.93641128823159	1.91596916822566e-05	0.00147716767127947
IGFL2_AS1	-3.65882	5.96522190601681	0.000153800904028129	0.008200138666776
CCDC80	-3.63618	6.9575397539369	6.92287430739541e-05	0.0043140437789243
TNC	-3.63446	6.54451941224427	0.000112615044632069	0.00645919370180339
PYCARD	-3.51466	6.8979435488293	0.000123471382351642	0.00693783604698583
CBX6	-3.39338	6.96958306242727	0.000160909502764495	0.00841399343162228
MARCKSL1	-3.39036	7.41457603446357	0.000116553863565804	0.00659384587872618
FTL	-3.27944	10.0576560341859	0.000103378359744341	0.00603290800081819
IFITM3	3.14622	9.0999176509628	0.000185968570886401	0.00954369978641792			172 genes upregulated; within there are
KRT8	3.14659	9.46141955640889	0.000180804244738877	0.00930748807699263			172 genes with logFC >|1.5|
H3C7	3.1886	10.9964873432447	0.000140000360870536	0.00768425821784768
S100A16	3.21651	9.03858803895513	0.00014753031013986	0.00804048909520545
H2BC21	3.22771	10.1382291036409	0.000123251571396467	0.00693783604698583
MT2A	3.2317	11.2340342449882	0.000115826873545001	0.00657515841055459
H2BC11	3.34453	9.69089101751008	7.91609308634864e-05	0.00485989477775241
H2BC5	3.36176	9.3075744783726	7.55931407726697e-05	0.00465811115779841
CREG1	3.3837	8.48557747813624	8.53189203710804e-05	0.00518038983176201
H2BC10	3.39946	9.44007144871282	6.56643760708868e-05	0.00412292688542053
H2AC4	3.46268	9.03895428043535	5.30381066376134e-05	0.00351663862250032
H2AC7	3.48618	9.22328474467588	4.72273667766876e-05	0.00315661625681602
PTTG1	3.48673	7.71785140947944	6.75012697274001e-05	0.00422226810189201
Y_RNA_4	3.49712	9.5622054809837	4.16756502028898e-05	0.00280819340554106
H2AC16	3.50658	10.5701861402781	3.72226513729396e-05	0.0025601770504475
RHOF	3.51385	7.13258534910141	8.58088084420735e-05	0.00519111973991172
SAT1	3.53021	9.60541563129716	3.60494915808671e-05	0.00248981821851856
H2AC21	3.55978	9.18122781567422	3.45117190146646e-05	0.00241378166408051
ID3	3.56179	10.1207074238261	3.01895059145077e-05	0.00213855235059351
CCHCR1	3.60537	5.88106763092921	0.000162792790054121	0.00848570216332427
H3C12	3.60542	11.4424526720909	2.31803359251553e-05	0.00170772110353499
IFI6	3.64185	8.38118663902442	2.88980892480254e-05	0.00205585719903549
H2AC12	3.64248	9.76366707918679	2.24754030406751e-05	0.00166317982500996
MIR3143	3.64248	9.76366707918679	2.24754030406751e-05	0.00166317982500996
RHOBTB2	3.69451	5.66871475466174	0.000124321133071416	0.00696198345199928
H2BC7	3.73008	10.1792054487438	1.49726036206433e-05	0.00123817566854045
H2AC17	3.74175	11.4312377855519	1.28030479407859e-05	0.00110312581312991
PLK1	3.76491	6.62674104318204	4.13721647891389e-05	0.00279912246344803
CDC20	3.77692	8.85417567738828	1.50974205504766e-05	0.00123817566854045
NUAK2	3.78734	5.94419150398459	7.14216739737626e-05	0.0044340287183112
CTPS1	3.79283	7.93203752426591	2.04121325950672e-05	0.00153796140861743
HYI	3.80947	6.83010421459745	3.56405997019322e-05	0.00247187690652396
IL20RB	3.82028	5.64417985004265	0.000132883715578847	0.00731787531373741
OSBP2	3.82472	6.23980357372993	5.80341216140896e-05	0.00378729763730374
H2AC13	3.82902	11.5281748518615	8.6873436132475e-06	0.000818189816665855
CARHSP1	3.87326	8.4445869483856	1.19995414262486e-05	0.00104686525621841
PLAC8	3.92913	8.06150738580015	1.1138169352187e-05	0.000992614490225006
H2BC18	3.94243	10.2658314170825	5.71737872810674e-06	0.000603638661128009
H3C2	3.96109	10.1675323803456	5.3068550308425e-06	0.000569268532456991
GM2A	4.00532	7.10444629193039	1.45460193762388e-05	0.00121775160192189
ATP11A	4.03045	6.65991444169206	2.22474172016194e-05	0.00166317982500996
MUC1	4.05873	5.37390614120422	8.9372304879865e-05	0.00529084044888801
ADIRF	4.09953	9.90926987494736	2.95083638888939e-06	0.000357029664103872
H3C10	4.17375	12.469490797327	1.77972103144603e-06	0.000254315998424564
LTBP1	4.18292	4.86605459906464	0.000104271537507455	0.0060433741458866
H1_5	4.18422	10.9800444326335	1.83919952721201e-06	0.000258360774263273
CPPED1	4.2309	5.92030951558586	1.84026435752647e-05	0.00142543093412891
H2BC13	4.23534	10.5329360796911	1.5043961001928e-06	0.000220680263334476
PADI2	4.25301	5.47217047420889	6.05263373484931e-05	0.00393444928583773
EREG	4.29695	6.89866774672051	7.21959310749981e-06	0.000725284699090405
KRT7	4.29953	12.1845108339287	1.00973451660099e-06	0.000164475350864001
H2BC15	4.32433	10.2277927692031	1.06409698270444e-06	0.000166400675333102
HBEGF	4.33601	6.42078375308605	7.90090857772494e-06	0.000757025783724674
CDC20P1	4.36759	4.74324170174049	0.000165330844412733	0.00856413774057959
FABP5	4.37776	4.99522428031773	6.08632806102637e-05	0.00393768760210841
H2BC17	4.38731	10.8653821855024	7.45006744298808e-07	0.000131374806313798
CEBPD	4.39095	8.91214686036251	1.1027320869979e-06	0.000168478521257244
YPEL3	4.41062	7.47832040209057	2.49906672876992e-06	0.000321120388341784
NUPR1	4.46691	9.30988647576921	6.62026737759894e-07	0.000119279947881609
VGLL1	4.47257	5.92280347643901	1.73854073113705e-05	0.00138134775181163
CFB	4.49038	7.26015043930311	2.13862116787898e-06	0.000285885358699693
UBD	4.49903	5.89085579141573	9.35122090454281e-06	0.000865954400635205
RHOV	4.50339	5.6544453370732	2.56380720333522e-05	0.00185579337128754
MPZL2	4.54526	7.06913176630972	2.06698433821166e-06	0.000283476301792895
PLAAT3	4.75449	7.20061780927635	1.0847125600503e-06	0.000168039209302745
FBN2	4.75525	5.53732213071972	1.69491955976117e-05	0.001370487152322
CXCL3	4.81188	6.34460543757615	2.63253846074838e-06	0.000330583011555796
MYCL	4.81197	5.26637716450354	1.76273127486245e-05	0.00138134775181163
ABCG2	4.87978	5.92156342646315	2.91708253717529e-06	0.000355540883354541
S100A14	4.89834	7.35343046066707	5.23798226009129e-07	9.97986137279002e-05
AQP3	4.99075	5.90979841206621	3.09180658720584e-06	0.000371375260793652
GJB2	5.00284	6.88266247841679	4.53357532094781e-07	8.84100523765069e-05
TNFRSF11B	5.19919	4.77966769120713	3.50882315075603e-05	0.00244379212382067
FRMD4A	5.22428	5.16012657940069	7.10002781034758e-06	0.000717622323075131
ALPP	5.23935	6.35871178325294	1.01640428243459e-06	0.000164475350864001
LOXL4	5.38101	6.32615431725363	4.44955883543536e-07	8.78046276859245e-05
HPGD	5.40128	5.88302613961158	1.06404663914543e-06	0.000166400675333102
RNASE7	5.50061	5.67746034370762	2.58837186653282e-06	0.000328310396421309
MT1G	5.58657	6.24575147396809	6.13159450065117e-07	0.000112930344936437
MAGEA4	5.59409	4.98770930266761	1.43340117207427e-05	0.00120609430600523
UPK1B	5.6317	8.92328147954019	6.47628900912737e-09	3.12448941002295e-06
MGLL	5.63938	5.34200059377767	2.88850306712612e-06	0.000354665384005056
MMP28	5.66659	7.31439169783741	2.59495640844992e-08	1.02414279586823e-05
LY6D	5.7497	5.19568378750416	5.35749825430083e-06	0.000569268532456991
HSD17B1	5.8223	8.0429170272807	6.17319345424503e-09	3.12448941002295e-06
S100A9	5.83465	10.6272505375837	1.00455596100146e-09	6.40443061906162e-07
SEMA5A	5.94327	4.76493250548769	5.29478234062439e-06	0.000569268532456991
ATP6V1B1	5.98124	4.05747222369225	0.000106449319660258	0.00612674973155708
PEG10	6.08207	5.33653188470716	2.88850306712612e-06	0.000354665384005056
ACKR2	6.09709	4.53448608230087	1.52381658049139e-05	0.00123817566854045
UBE2E2	6.10387	5.59521021486099	8.96009621471727e-07	0.000151553627403218
BACE2	6.11714	6.58202906008919	3.88682766073554e-08	1.36638260107482e-05
MIR3197	6.11714	6.58202906008919	3.88682766073554e-08	1.36638260107482e-05
MME	6.1857	4.49510984122327	1.75911870842397e-05	0.00138134775181163
LAMB4	6.2503	5.2282161797106	4.46651551831129e-06	0.000507102474188547
S100A8	6.3002	10.2314265058649	1.4578689151076e-10	1.34253528537909e-07
NMNAT2	6.37573	4.56148524502991	1.32365414823937e-05	0.00111943322251101
KRT17P3	6.3807	3.91076914169341	0.000190008154622807	0.00969100052623893
IVL	6.45904	4.18198835702477	6.22390294252174e-05	0.00393768760210841
DAPK1	6.63485	6.31253485686072	3.13398708738192e-08	1.18065840819188e-05
FAM25A	6.73981	4.2337184078399	5.2484918745488e-05	0.00349393579568357
HLA_G	6.7413	4.03848321790852	0.000106449319660258	0.00612674973155708
SPRR2D	6.7766	4.47424582598406	1.75911870842397e-05	0.00138134775181163
TNNT3	6.77846	4.65770378732119	7.73228510158892e-06	0.000753435251482288
SERPING1	6.86885	5.57621634348469	1.32609342960755e-07	3.43458198268356e-05
PSG1	6.8957	5.50103813532503	1.79560097864437e-07	4.13387247527903e-05
MAL	6.89719	4.37857250853336	2.7549142211256e-05	0.00196833871247319
PCSK1N	6.96896	4.24512382477513	4.44322439145679e-05	0.00298181730821003
CAPN8	6.97362	4.44956949922931	2.03662162026066e-05	0.00153796140861743
PDZK1IP1	7.15299	5.41854800735542	2.67197628288064e-07	5.82772090329335e-05
STEAP4	7.20564	5.3549651023655	3.42851012482505e-07	7.1038729786375e-05
PSCA	7.64887	6.99913005131447	1.13992955129761e-09	6.99832305270711e-07
MIR4257	7.75062	3.91648701420914	0.000190008154622807	0.00969100052623893
KRBOX1	7.75249	4.38506088935351	2.7549142211256e-05	0.00196833871247319
FBN1	7.77464	5.21362168361432	6.35508536450405e-07	0.000115760324178043
NLRP2	7.7873	3.94925968359081	0.000155830337839916	0.008200138666776
IRX2	7.79813	3.95895437721721	0.000155830337839916	0.008200138666776
SYT8	7.80534	6.90257347964357	1.83977936178388e-09	1.05159250692861e-06
GATD3B	7.81895	3.97762880495462	0.000155830337839916	0.008200138666776
SLIT2	7.82954	3.98714358702801	0.000128473924406649	0.00710515607916783
SIGLEC6	7.86772	4.02152672737806	0.000128473924406649	0.00710515607916783
IL24	7.89079	4.51442806154368	1.52381658049139e-05	0.00123817566854045
ASNSP1	7.92427	4.07267151527231	8.86189115162975e-05	0.00526504328779264
TREML2	8.0438	4.18165645023482	6.22390294252174e-05	0.00393768760210841
ZBED2	8.0946	5.01468998234049	1.53030854816582e-06	0.000222512232406988
S100A7	8.10465	7.72203597526225	3.38430586511909e-11	5.6098254020214e-08
NEURL1	8.12307	5.55422290121189	1.42880935639527e-07	3.58847634721334e-05
NPFFR2	8.17047	4.29835899069751	3.77553220988964e-05	0.00258608355004672
CRACDL	8.17384	4.78276133835635	4.68675276578896e-06	0.000521393381514885
VWA5A	8.18113	5.61131041292082	1.06491235258386e-07	2.89376838630001e-05
LINC01019	8.27405	4.39463988560726	2.36499245968226e-05	0.00171939100928479
ADAMTSL4	8.28797	8.32700357153012	7.70611571686131e-12	2.12894290204488e-08
LINC02055	8.30221	4.42093889788934	2.03662162026066e-05	0.00153796140861743
CDKN2B	8.37832	4.49228941969526	1.52381658049139e-05	0.00123817566854045
S100A4	8.44913	9.72050396950095	7.04704090152023e-14	5.0555931502866e-10
GJA5	8.45974	4.56901000235566	1.15285565689258e-05	0.00101109710945245
ECM1	8.52547	6.17159703405069	7.65849603534038e-09	3.52631195227228e-06
MAGEA3	8.58692	4.68961630680558	6.80039256879687e-06	0.000695822884076401
MAGEA8	8.6477	4.74756712871304	5.29478234062439e-06	0.000569268532456991
MAGEA6	8.6616	4.76084473172934	4.68675276578896e-06	0.000521393381514885
LPL	8.6848	4.78302491286559	4.68675276578896e-06	0.000521393381514885
MIR675	8.79382	7.04420080418534	1.14894257827831e-10	1.16382471536319e-07
H19	8.80644	7.05681325122369	1.08603259222857e-10	1.16382471536319e-07
BTBD16	8.82752	5.73152289231831	6.11572679832053e-08	1.87730161868447e-05
SGIP1	8.84736	4.93920149384819	2.34621692887912e-06	0.000306227494591341
CSAG4	8.99633	5.08331554823106	1.12820438341904e-06	0.000168478521257244
MAGEA12	8.99633	5.08331554823106	1.12820438341904e-06	0.000168478521257244
TUBA3C	9.03625	5.12208074257198	1.0220174432307e-06	0.000164475350864001
TRIM58	9.0679	5.15286281629775	8.41986501493206e-07	0.000143884208750014
SMOC1	9.14684	5.7308498036768	6.11572679832053e-08	1.87730161868447e-05
NNMT	9.24331	6.14367557298481	8.47372596775714e-09	3.7962292335552e-06
HSD3B1	9.24472	5.32542890172255	3.73279325105758e-07	7.54570499140615e-05
MOXD1	9.36042	5.43886442121931	2.27327381727878e-07	5.09213335070447e-05
SCIN	9.41164	5.4891999244784	1.79560097864437e-07	4.13387247527903e-05
VCX3B	9.43128	5.50852025466192	1.66258955766564e-07	4.05280654527436e-05
IRS2	9.55699	5.63238620807781	9.23337809887766e-08	2.59410975198298e-05
DSCR8	9.59542	5.67032535672161	8.02776414948539e-08	2.33453014985737e-05
IFITM1	9.76633	10.1913361124136	6.83892148175845e-16	1.13361962481628e-11
CRCT1	9.78406	5.85695403659506	3.22859475825884e-08	1.18927081584219e-05
KRT14	10.0158	6.91433468738957	2.1337875902708e-10	1.76848315481644e-07
GTSF1	10.112	6.69096424527821	6.36603629276396e-10	4.39680906620231e-07
XAGE2	10.1267	6.19739137875672	6.5973171664336e-09	3.12448941002295e-06
CSAG1	10.1303	6.2009499618117	6.5973171664336e-09	3.12448941002295e-06
CRYAB	10.1853	7.08391807799821	9.45184400218037e-11	1.16382471536319e-07
IFITM2	10.2368	8.48766909555957	9.14984281543183e-14	5.0555931502866e-10
VCX	10.2559	7.15451048303941	6.66553614630275e-11	1.00443570146468e-07
PAGE5	10.5384	6.60802605391819	9.18267509818082e-10	6.08848089709781e-07
C5orf38	10.622	6.691573841968	6.14312493531773e-10	4.39680906620231e-07
CDKN2A	10.793	7.37226408569827	2.28249192138404e-11	4.72932326110774e-08
PNMA5	10.8193	6.8888136755061	2.41573537987153e-10	1.90682045984526e-07
CALB2	10.9675	7.0371796097777	1.1819446084291e-10	1.16382471536319e-07
XAGE1A	11.0309	7.10055521844268	8.70690627981957e-11	1.16382471536319e-07

## Sheet: CAL29_WKvsKK
Gene	logFC	logCPM	PValue	FDR
LOXL2	-6.54631	7.69854322236467	1.49012741775582e-34	6.17508801918012e-31			336 genes downregulated; within there are
VIM	-6.29555	3.64103618812744	1.58482797781711e-05	0.00068769917697111			275 genes with logFC >|1.5|
MAP1B	-6.25134	5.51556130251892	2.57069808119857e-15	1.06529728484869e-12
KLK7	-5.70088	3.96887162385288	6.47749205585087e-07	4.27772543098741e-05
MIR6864	-5.4199	4.42725766852625	6.68659220020447e-08	5.71324496446337e-06
MIR6865	-5.39303	4.40367851407647	6.68659220020447e-08	5.71324496446337e-06
KLK6	-5.37145	4.70964519387367	1.36847448366291e-09	1.80030420961876e-07
PRDM16	-5.30095	3.30651767680464	0.000268803900363522	0.00679132520908574
GPR1	-4.69836	4.64731476946135	3.92740056345962e-08	3.61669954110593e-06
BHLHA15	-4.63806	3.92641920848604	1.90911708788514e-05	0.000809348461605731
COL4A2	-4.59592	6.00436087055976	1.28207781785476e-15	6.25050644375308e-13
UCHL1	-4.45165	6.71010444585724	1.50374982004214e-19	1.13300713713721e-16
LAMA1	-4.35163	3.96452664145593	1.16608953832423e-05	0.000535432138151314
KLHDC7B	-4.32917	5.86301774068333	2.92316999521575e-14	1.00946803834784e-11
UPP1	-4.31405	8.7266520913111	1.65164514294605e-30	3.42220873618422e-27
ALDH1L2	-4.30303	3.7329302341495	8.58235814007207e-05	0.00267911805140931
TNC	-4.27282	6.60932121975167	2.00394881575873e-18	1.32869822280067e-15
MAP2	-4.09371	5.61696754068277	3.43060918613711e-12	7.78983258485051e-10
TRBJ2_1	-4.06905	3.85074839254457	3.13822060661102e-05	0.00116373925671553
TRBJ2_2	-4.06905	3.85074839254457	3.13822060661102e-05	0.00116373925671553
TRBJ2_2P	-4.06905	3.85074839254457	3.13822060661102e-05	0.00116373925671553
TRBJ2_3	-4.06905	3.85074839254457	3.13822060661102e-05	0.00116373925671553
TRBJ2_4	-4.06905	3.85074839254457	3.13822060661102e-05	0.00116373925671553
TRBJ2_5	-4.06905	3.85074839254457	3.13822060661102e-05	0.00116373925671553
TRBJ2_6	-4.06905	3.85074839254457	3.13822060661102e-05	0.00116373925671553
DEPTOR	-3.98346	5.30356289421024	1.3441780352682e-10	2.18442108947114e-08
MIR3651	-3.971	7.48035137429645	6.10485329294085e-22	5.95259106963456e-19
SNORA84	-3.971	7.48035137429645	6.10485329294085e-22	5.95259106963456e-19
IARS1	-3.9641	7.4822329709524	6.10485329294085e-22	5.95259106963456e-19
CDH2	-3.94395	3.58062604900155	0.000399707212602475	0.00940728136787663
HSPA5	-3.93959	11.7346999220059	3.69220580728848e-33	1.0200333910269e-29
COL4A1	-3.81667	4.26571481171671	4.333740534945e-06	0.000231729300345962
SEMA3B	-3.79447	4.05572525051114	4.15004234366403e-05	0.00146989533949947
SLC7A11	-3.74675	5.83393554141412	1.76277564204077e-12	4.17425272035255e-10
PDE5A	-3.66363	4.39437479575875	5.64218771413035e-06	0.000288837241824562
MIR3652	-3.6556	10.5406432142878	1.56115371228502e-28	2.87529821498184e-25
HSP90B1	-3.64217	10.5504388543001	2.09047665589259e-28	3.46517410480755e-25
CCPG1	-3.58663	6.26146656682779	1.04968244123443e-13	2.9999200251555e-11
PSG5	-3.4649	4.97954772204253	1.35740565317783e-07	1.08174788976325e-05
BCAT1	-3.45389	4.91645643778179	2.74624528251048e-07	2.01423724791565e-05
NUCB2	-3.4246	4.89156493878027	3.91700683606391e-07	2.79863384976704e-05
DERL3	-3.42382	4.336269637265	1.30165558829293e-05	0.000589495660823508
KLK8	-3.37063	4.00009516272701	6.57765765530702e-05	0.00217627252084569
CTNNAL1	-3.3189	4.98531359003519	1.35740565317783e-07	1.08174788976325e-05
SLC43A2	-3.2526	3.96882331991695	0.000104539339078356	0.00313921029812108
ME1	-3.17836	4.49866427377267	1.44275823207302e-05	0.000637737612129131
HSPA9	-3.14992	7.92024613831186	6.93920321792853e-18	4.10800830501369e-15
GPCPD1	-3.1292	5.36077889389015	3.81917627450209e-08	3.54728775756532e-06
HYOU1	-3.11449	8.59213204009546	2.14736744356131e-19	1.54759838019445e-16
PDIA4	-3.10821	10.784121726281	1.83379459743156e-22	2.17121280335897e-19
SEL1L	-3.09055	7.66492177591847	1.25917089219796e-16	6.95733890302445e-14
LAMP3	-3.06302	6.14693631139551	5.05310009447371e-11	8.91065820914854e-09
AREG	-3.02591	6.45861280543804	6.21034151211902e-12	1.33693042646102e-09
HEY1	-3.01092	5.03285760342153	3.34590407828359e-07	2.41295565209113e-05
SGTB	-2.98992	4.15473768645271	0.000109423437920657	0.00326223544419571
NIBAN1	-2.97645	6.51473048307466	4.71509224670617e-12	1.05618066326218e-09
PTPDC1	-2.96827	4.32905258055149	7.10131835012521e-05	0.00230456018601157
MUC4	-2.96334	5.88574996189516	7.40761358948994e-10	1.04058138016428e-07
FAM110B	-2.94209	4.30822698048606	0.000106199039763685	0.00317753661213509
ZNF165	-2.93673	4.90723044898552	1.84778919045113e-06	0.000109389120074707
NUPR1	-2.93001	5.18362286274325	4.36855078871449e-07	3.07693079097677e-05
DNAJC10	-2.88099	6.0482687526541	8.99522901905856e-10	1.22217144442553e-07
TOX2	-2.87619	5.20098678785159	4.36855078871449e-07	3.07693079097677e-05
DNAJB9	-2.83961	5.68531437902139	2.43335047057514e-08	2.33151545666205e-06
MANF	-2.82629	8.39299424563397	2.08743733943063e-16	1.08129254182507e-13
LIPG	-2.81535	4.45846658983783	9.88815457945855e-05	0.00300525852741597
CRELD2	-2.81483	7.22288933550065	2.74345936213968e-13	7.33477135271408e-11
TRIB3	-2.80187	7.97976706855075	2.37461824512486e-15	1.00927364182538e-12
SLC6A9	-2.78573	5.15539955988747	8.13762003149364e-07	5.24860660085753e-05
ANXA3	-2.78444	6.47003506457172	8.03827496048518e-11	1.37363346128868e-08
ANXA1	-2.78042	8.14354550360156	1.38135960060217e-15	6.36039353877266e-13
ETV5	-2.75886	5.33717321217772	2.64016340505016e-07	1.96248200009469e-05
KLK10	-2.75339	5.90009026302121	5.87343511346207e-09	6.57824732707751e-07
ABCA1	-2.74665	6.59243413971153	4.14537987582417e-11	7.63486853574016e-09
SLC38A5	-2.73104	4.53291248630832	4.63759868324219e-05	0.00161497554145846
EEF1A1P5	-2.71582	10.464913617598	5.49901265369493e-18	3.37598643509804e-15
TMEM52B	-2.71386	4.24173083217618	0.00023847642698206	0.0061669036718481
IDH1	-2.71011	7.89781465765396	1.98758575273251e-14	7.16222205158568e-12
DNAJC3	-2.68211	6.11858495589608	2.43604162640317e-09	2.94743255469044e-07
P4HA1	-2.67063	5.77220983765752	5.03257385354639e-08	4.50918617277756e-06
RBP1	-2.66171	6.84727931508154	2.17672114298587e-11	4.1472792719694e-09
INPP4B	-2.61233	5.07215282024697	2.86513696808028e-06	0.000161539150962241
SDF2L1	-2.54607	8.7639661450795	1.12866764869076e-14	4.15750998771066e-12
WARS1	-2.54039	9.62949771404681	1.35334868799917e-15	6.36039353877266e-13
COPB1	-2.53707	5.52421441633892	4.30007641451466e-07	3.05914449128734e-05
TCEA1	-2.52207	7.93122203025	5.50485632173502e-13	1.40382305213969e-10
EEF1A1	-2.51242	8.50730354932649	6.01710323465076e-14	1.81344551304675e-11
MTHFD2	-2.51208	6.10891801531034	1.65120998905348e-08	1.70002837133854e-06
CANX	-2.49919	10.3212582864306	1.09280921854531e-15	5.48921382018394e-13
DSG3	-2.4882	4.52290632685257	0.000184835886638071	0.00500627394920371
STC2	-2.47528	4.7051346085302	8.06256769107289e-05	0.00253596057015606
MIA2	-2.46956	6.64311564742131	7.70429068135399e-10	1.06421935278436e-07
ZFAND1	-2.44865	6.01304664059444	4.3832687213897e-08	3.97033127463146e-06
GRB10	-2.43858	4.94378652310738	1.95687228792023e-05	0.000825371884085644
DKK3	-2.43465	5.20435293440668	5.22598356732395e-06	0.00027326783473805
PABPC1L	-2.42547	6.29557249721127	1.5303692042727e-08	1.59543395786316e-06
PREPL	-2.40497	4.54691846123388	0.000184835886638071	0.00500627394920371
LINC00662	-2.40382	5.29210931445981	5.06124221471433e-06	0.00026633381254319
MBNL2	-2.36104	5.25159793002948	8.93064212739916e-06	0.000426611884448901
EIF4B	-2.35596	4.86032945879861	5.17928134704278e-05	0.00177013953832126
MIR3189	-2.35594	6.99053314047494	7.15278474276112e-10	1.02153118605586e-07
SLC3A2	-2.35438	8.67725163166053	7.61195240400343e-13	1.88321974699643e-10
HIF1A	-2.33101	7.42904115761377	9.5565692406803e-11	1.61642542585221e-08
GDF15	-2.3293	6.99636007733379	7.15278474276112e-10	1.02153118605586e-07
AKR1C3	-2.32825	6.13420814698907	6.39069015692334e-08	5.51729583547715e-06
ODC1	-2.3278	6.92808111590821	1.67492980956646e-09	2.15221988553283e-07
FN1	-2.31264	9.04530270073648	6.06057955098704e-13	1.52212373692668e-10
SERPINE1	-2.30004	5.18115947255127	2.10420300048606e-05	0.000874167141254561
CYP1A1	-2.29494	4.66390813168665	0.000159967821707839	0.00443876105208017
MET	-2.2819	6.81149218735416	5.08288840577222e-09	5.76832079122099e-07
LMAN1	-2.28125	5.65212179056499	2.50261967158703e-06	0.000143046288538713
ARTN	-2.27752	5.0888632688151	2.29695686971152e-05	0.000933324026931418
TUBB3	-2.27214	4.62552361283162	0.000225520085991438	0.00589624754794018
SERPINE2	-2.26097	4.77661925653683	0.000137951462691167	0.00396305623148837
NMU	-2.23677	5.17466793245829	2.10420300048606e-05	0.000874167141254561
HSPD1	-2.22931	6.63479464918607	1.55184170885338e-08	1.6077080103721e-06
ZFR	-2.22468	6.11061273695992	2.17421909444152e-07	1.65320439034232e-05
COL12A1	-2.21214	6.54213065285031	4.49561180452039e-08	4.04995985172445e-06
ERP44	-2.19572	8.27033357548319	4.95408373284720e-11	8.91065820914854e-09
SGCE	-2.19431	4.96912111548524	0.000102613246753846	0.00310386346385357
MOSPD1	-2.18505	4.85409849769134	0.000162669514147531	0.00450151897580879
CD55	-2.17806	7.08603884460222	5.11548718816051e-09	5.76832079122099e-07
EEF1A2	-2.16706	6.01279569791097	1.07689824845188e-06	6.71077645351069e-05
SLC39A14	-2.15395	6.28136776613908	2.24989102753656e-07	1.70293121791991e-05
CASP4	-2.14223	4.71508664373912	0.000265716658745308	0.00675521363392105
DDIT4	-2.13445	8.17815065676523	1.91785096871639e-10	3.08643666577115e-08
ACSL3	-2.1339	7.42792370705439	2.59363173953935e-09	3.09295249745355e-07
SEC11C	-2.12784	6.85594167168526	2.42888193454042e-08	2.33151545666205e-06
GFPT1	-2.1214	6.75687269934758	3.38584849043366e-08	3.17083754674736e-06
PLTP	-2.11203	7.47164314168491	2.32608533167028e-09	2.8350875336593e-07
CFAP36	-2.10098	5.55583682064498	1.34773131732408e-05	0.000600537481611932
PSMD14	-2.09564	6.20320218361535	8.05420719435379e-07	5.21509915834408e-05
EIF3M	-2.09345	5.98470361575672	1.97584984983082e-06	0.000115730343147688
SCFD1	-2.08774	5.27621305096386	3.92379897381964e-05	0.00139572729163164
TARS1	-2.08366	6.61007488660441	1.04330606105853e-07	8.51913362960894e-06
ITGA2	-2.08109	5.56566408376739	1.05813125858766e-05	0.000492357245956225
GTF2H1	-2.07416	5.42058463910113	3.11807151416107e-05	0.00116373925671553
PDIA3	-2.07199	10.0442886087455	1.69193917776642e-11	3.31220671629489e-09
HBS1L	-2.06814	5.48983101518023	2.79127503293425e-05	0.00108866293990396
FARSB	-2.06782	5.09975843041695	0.000134552616739657	0.00388285174906163
OCLN	-2.05721	4.86487444698519	0.000342127546957539	0.00836446344892059
SCD	-2.0456	8.7473914211608	2.00185828052946e-10	3.19065412096695e-08
MOCOS	-2.04335	6.20933636064213	1.34985121137782e-06	8.13641224719956e-05
DDX1	-2.04082	5.49473564563099	2.79127503293425e-05	0.00108866293990396
TMEM87A	-2.03543	5.82409002823742	6.26268480993213e-06	0.00031649470551657
ASNS	-2.02872	6.85195966954706	8.45221589064649e-08	7.00519653016781e-06
DUSP4	-2.01896	5.47243839890694	3.56039353038556e-05	0.001297078750762
SEC63	-2.00653	5.67959209727668	1.13598095336516e-05	0.000524513099804482
PYCR1	-2.00354	6.5203609457266	4.87999913020893e-07	3.34259775133649e-05
GARS1	-1.98922	8.01214978677167	2.88511802584341e-09	3.4159797425986e-07
HSD17B12	-1.98869	5.45480901581813	4.5427507163194e-05	0.00158862100999389
PSAT1	-1.98331	6.8258158863943	1.44263603775579e-07	1.13872071246857e-05
ATF6	-1.98209	5.46437370090839	4.5427507163194e-05	0.00158862100999389
LARS1	-1.97871	5.87727607422355	1.01281493967013e-05	0.000472913251830198
NARS1	-1.97705	5.46052987092512	4.5427507163194e-05	0.00158862100999389
TNPO1	-1.97401	5.22528784654349	0.000166227979564521	0.00457706808847424
ATF2	-1.97234	5.15069486365659	0.000197023561053925	0.00525903791953279
MIR933	-1.97234	5.15069486365659	0.000197023561053925	0.00525903791953279
B4GALNT2	-1.96704	6.11891076614197	3.52982981060037e-06	0.000193961972650512
BNIP3	-1.96473	6.80350051465444	2.15888028719641e-07	1.64910597421971e-05
TTC17	-1.96454	4.94647451933451	0.000377590937289798	0.00904143511287773
RAB38	-1.96451	5.63464547776189	2.25686526254388e-05	0.000930592004774314
TIMP3	-1.96301	7.72551375618228	1.1870601035202e-08	1.26132745358659e-06
AARS1	-1.96199	8.27389862076568	2.30454976118969e-09	2.82964569196151e-07
VPS35	-1.96015	6.16625283233417	3.33908080835735e-06	0.000184495344931105
ZMAT2	-1.95869	5.86526672453205	1.24412262944688e-05	0.000567212658000609
GSDME	-1.9579	5.38482988047978	6.62803502003924e-05	0.00218857188231415
SLC7A5	-1.95556	9.05176606833784	5.98542648589822e-10	8.70302012546042e-08
GOLGA5	-1.95536	5.39890673202292	9.44892891016856e-05	0.0028897683692796
WDR41	-1.9544	5.59546682878887	3.57199635862312e-05	0.0012984520096609
CSDE1	-1.94531	7.58115005018524	2.250600288376e-08	2.19550013870288e-06
CCDC25	-1.94388	5.24875257702629	0.000166227979564521	0.00457706808847424
RNF144B	-1.94338	6.48795274393645	9.11020662819042e-07	5.78585383405688e-05
NEDD4	-1.93988	5.84745031384836	1.52866117340319e-05	0.000668577509507422
MYADM	-1.92936	5.68925686024804	2.03847756961662e-05	0.000855438080859876
CDK2AP2	-1.92298	9.86827575013243	3.80542859349915e-10	5.7870444372332e-08
DTD1	-1.91739	6.25550904706679	2.99884430982866e-06	0.000168503484472078
PJA2	-1.90815	5.45731995381721	0.000103742561182951	0.00312093773896298
BZW1	-1.90119	7.00497169778096	2.30375161179877e-07	1.73577212350802e-05
IFRD1	-1.88413	6.20758580947276	6.03222093832831e-06	0.00030578010481263
MIR3913_2	-1.88108	6.03395326162908	1.30516956758101e-05	0.000589495660823508
EXOC6B	-1.87862	6.2908847908258	5.2933630311971e-06	0.000275920709450073
GPN1	-1.87847	5.38150568946037	0.000154083156724748	0.00430705296099396
EMP3	-1.87699	5.65778937847196	6.81774455280957e-05	0.0022378402714331
CCT2	-1.87618	6.04286599602405	1.30516956758101e-05	0.000589495660823508
FAM204A	-1.87531	5.92352675271857	2.30764561718502e-05	0.0009352453239721
EIF2A	-1.8686	6.25102278579285	5.6457086360496e-06	0.000288837241824562
EFEMP1	-1.86318	6.66292229878897	1.17676781154036e-06	7.17136148679891e-05
USO1	-1.85785	5.3255854582776	0.000141174155816333	0.00403466001174403
ABCG1	-1.85432	5.95165923429048	1.55708437639039e-05	0.000679216595343347
PDIA6	-1.85255	9.55259008037035	2.08749634381607e-09	2.62138934811327e-07
NPM1	-1.84823	8.57982186344251	9.11191493703718e-09	1.00025895361807e-06
SNORD50B	-1.84765	7.36146913439616	1.81041901661036e-07	1.40889697743349e-05
VEGFA	-1.84753	9.75434382001633	1.87134203922393e-09	2.38610504939814e-07
FTL	-1.84454	10.3915021932274	1.18023169854845e-09	1.57770327702735e-07
BBX	-1.84409	5.41447763543131	0.000211468965437807	0.00557282920683162
SAMD12	-1.83471	5.11488973775882	0.000337759460086689	0.00830667776023287
AIDA	-1.82674	5.73075766609387	4.84179113383787e-05	0.00168150409462481
COTL1	-1.81657	7.99631244616198	5.30196340894215e-08	4.69975109447193e-06
ALG5	-1.81214	5.17310316303611	0.000363226462082416	0.00873852225758798
CYSRT1	-1.8075	5.66990565683589	6.81774455280957e-05	0.0022378402714331
RDH11	-1.80682	5.50687280594702	0.000142289843249206	0.0040524195210826
CMSS1	-1.80176	5.38820257956823	0.000268129447448462	0.00679132520908574
XRCC5	-1.77987	7.17768990291731	7.33698330204584e-07	4.7881037486107e-05
SEC31A	-1.77554	6.09359723866668	2.27036821096531e-05	0.000931525333291114
ADK	-1.77489	6.14400777647209	1.73175351585162e-05	0.00074754026767595
GLO1	-1.7716	6.37075960173759	8.32478686219636e-06	0.000400559708167706
GDI2	-1.76948	6.63361633588522	5.01452819101936e-06	0.000265561722985102
SOX7	-1.76356	5.41602908808816	0.000211468965437807	0.00557282920683162
RPS3A	-1.76137	6.85418145064847	2.39832345531456e-06	0.000137559202751883
PTGR1	-1.76113	6.54809585837994	5.17621132260101e-06	0.000271521768618463
MAGT1	-1.7586	6.39836560261433	9.0800079152769e-06	0.000432500606906982
SNORD12C	-1.75314	9.68355493422019	1.06654303528176e-08	1.14798813979419e-06
ZFAS1	-1.75314	9.68355493422019	1.06654303528176e-08	1.14798813979419e-06
PSMC1	-1.7507	5.7447979140486	7.99976775350655e-05	0.0025209914502305
CLDND1	-1.74079	6.89178715518531	2.81086798223871e-06	0.000159020299227266
PAICS	-1.73628	5.41825004429504	0.000357959505025085	0.00865917993292279
MSMO1	-1.73219	5.76357902146365	0.000128857841564058	0.00375386218236525
UGP2	-1.72017	6.12256590350978	4.48046893346262e-05	0.00157682065904621
CCT6A	-1.71958	6.15754055739643	2.66439202915099e-05	0.00105154672083826
RABGAP1	-1.71917	5.65823409839432	0.000140240190924523	0.00401489016366995
SLC35B1	-1.71677	6.3200499423657	1.84995328695651e-05	0.000790330558881215
RSL1D1	-1.70462	5.83952058895392	9.18917815223623e-05	0.00283649566203851
RHOD	-1.70406	9.03257875225965	5.18776276721595e-08	4.62324492631031e-06
LRPPRC	-1.69595	5.48069880094442	0.000374995494364264	0.00899555038289732
PDP1	-1.69576	5.93561367908537	7.10965657553964e-05	0.00230456018601157
DDIT3	-1.6865	7.72704901992734	6.36861389414778e-07	4.22264575637574e-05
ERAP1	-1.68503	5.98203369155526	7.57380407871127e-05	0.00242361730518761
SNHG5	-1.68398	8.53684183802886	1.35089195214695e-07	1.08174788976325e-05
SSR1	-1.68345	6.57674434654172	1.3267760322086e-05	0.000597626073638309
SESN2	-1.68079	5.90879169750219	0.00010373632372824	0.00312093773896298
ATP6V0A1	-1.67795	6.31259858030069	3.18971827393605e-05	0.00117495044686142
SEC23B	-1.67744	6.89991547621415	5.88943855610511e-06	0.000299458078239259
TFPI	-1.67364	5.72039062724753	0.000236562602555712	0.0061461782131089
KPNA4	-1.66957	5.73146789540507	0.000193205162896768	0.00519054907646162
ACTL6A	-1.66274	5.65474247723248	0.000277830118389545	0.00698833390352823
HDDC2	-1.64812	5.61024782061498	0.000328465111120748	0.00810213940764511
P4HA2	-1.63647	6.40364815766448	3.80577326127623e-05	0.00136546531556093
UTP4	-1.62905	6.40481084260472	3.80577326127623e-05	0.00136546531556093
TGFB2	-1.61829	5.58445951846806	0.000406243307117695	0.00952459555697724
AKR1C1	-1.61577	6.66709422834676	1.94062169640372e-05	0.000820605745907857
SLC20A1	-1.61527	6.60100869719894	2.26488246451608e-05	0.000931525333291114
BNIP3L	-1.60914	6.30334413274142	6.30073306564652e-05	0.00210566434064832
MIR4687	-1.60497	6.20084865758203	7.46208669155928e-05	0.00239712304262184
STIM1	-1.60497	6.20084865758203	7.46208669155928e-05	0.00239712304262184
PLPP5	-1.60447	6.44776633339762	4.88962071917971e-05	0.00168154259421417
RPL14P1	-1.60331	8.29711547467779	7.25106885697428e-07	4.75073981712276e-05
DCBLD2	-1.5953	5.8147773609284	0.000257045051323031	0.00659563277202874
CEBPG	-1.59337	6.57740212151983	3.40094349901962e-05	0.00124446003178254
RPL4P4	-1.59262	10.0262731972256	1.42713018824882e-07	1.13187129188576e-05
CCT5	-1.5921	7.47919225596802	3.86900814729697e-06	0.00021027107885113
PSMD1	-1.586	5.95027087008212	0.00019862692924022	0.00528481537573978
CRELD1	-1.58589	5.75263707095275	0.000300937498537375	0.0074899999635969
ZFAND2A	-1.58409	6.25739077155547	8.21416446512808e-05	0.00257874981390082
DNAJB11	-1.5807	7.54501826054395	3.6476478676895e-06	0.00019954921140205
LAMA3	-1.57938	6.13478988678771	0.000116909559090945	0.00346671350892934
BEX2	-1.57778	7.18948001532376	8.00664317787456e-06	0.000389314525436168
UGGT1	-1.56776	6.00492865565514	0.00025408687385894	0.00652983569160588
RPL7	-1.5612	6.91808055807452	2.0770190402713e-05	0.000867220846638213
DARS1	-1.55948	5.80776243426088	0.000389000812898909	0.009224717417185
ZNF410	-1.55297	5.79048853474632	0.000311774717687529	0.00773649359339593
CHMP4A	-1.54073	6.59932278569288	5.55800696961775e-05	0.00188403933595877
HERPUD1	-1.53364	6.90208140646535	2.91545304313896e-05	0.00112912499166055
NBPF1	-1.53257	6.30583645056504	0.000121555927728219	0.00357253733692013
RGS3	-1.53233	6.17473654961431	0.000175033528869635	0.00477196673444584
FADS1	-1.52627	6.68931322309052	4.84893193310002e-05	0.00168150409462481
PRNP	-1.52041	7.25623625827167	1.33856581753743e-05	0.000598397970529255
RPN2	-1.51774	8.93808021412222	1.11435117197155e-06	6.86672305821578e-05
BUD31	-1.51298	9.7868648705907	6.04986272346495e-07	4.06002123498603e-05
OSBPL9	-1.50984	6.51807479673227	8.79400809890435e-05	0.00272976551025166
TCF12	-1.50689	5.96397803286559	0.000427243313900524	0.00993265802414458
IGFBP6	-1.50517	6.81600753132416	4.10032417736623e-05	0.00145539557952939
OGA	-1.50244	6.46517676912465	9.40019364380839e-05	0.00288415054976886
SELENOM	-1.50238	6.08178454524335	0.00026917837007537	0.00679132520908574
FHL2	-1.50095	6.68118530802687	5.50034986113136e-05	0.00186831555938757
IQGAP1	-1.49904	6.63389495687045	7.76385858546325e-05	0.00247012898104873
PRELID3B	-1.4942	7.04804136594251	2.77615869684122e-05	0.00108788667987802
CALR	-1.49057	11.5574293540072	4.46160189211853e-07	3.12048577906147e-05
CD44	-1.48544	6.77561119527446	5.63723939300617e-05	0.00190311364925601
PSMC2	-1.48376	6.48799328225299	0.000151364592535029	0.00425257539976379
RPS29P16	-1.48376	6.48799328225299	0.000151364592535029	0.00425257539976379
GALNT3	-1.47374	6.40110987550835	0.000160133874827699	0.00443876105208017
ADD3	-1.47314	6.36857294464416	0.000179798066690166	0.00489381404508405
EIF2S2	-1.47255	7.15898937518287	2.8209330216974e-05	0.0010950769500622
LDHA	-1.46042	8.62282947233354	3.75656917127907e-06	0.000204831876918164
TPD52L1	-1.45796	6.33911127522989	0.00024007146043322	0.00619848057342844
PPP1CB	-1.45346	7.28961584725021	3.03879494633289e-05	0.0011606236182123
TES	-1.45205	8.07689864140635	8.16553278397357e-06	0.000394611870049988
PPP1R15A	-1.44732	6.6086605792768	0.000129503176199905	0.00376604324331513
AK6	-1.44677	6.70367167798265	0.000126806247286034	0.00370431984164942
NDUFAF2	-1.44518	6.22979866262311	0.000352478346282004	0.00855443787404171
TAF9	-1.4445	6.70693805127532	0.000112363675577291	0.00334387843154249
CDC6	-1.44287	6.62749465354187	0.000132954428569048	0.00384616510987877
PTEN	-1.4395	6.15767917671184	0.00039729997507417	0.00936791520174885
XPOT	-1.43827	6.72612985672583	0.000129952542580946	0.00377249272473162
TPM1	-1.43753	6.54250236974957	0.000159410895986709	0.00443354867764378
PHLDA1	-1.43416	7.34031395372085	3.32242566471536e-05	0.00122112035073884
TJP1	-1.43274	6.21410899144395	0.000410238207509969	0.00959112627318088
COPA	-1.42826	6.68084409814314	0.000123632653339554	0.00362714134824149
AKR1C2	-1.42392	7.27252854352873	4.34626478077398e-05	0.00153284436183212
FLNA	-1.41696	8.77273125955384	5.68182879810876e-06	0.000289790751253695
RBCK1	-1.4163	8.47153593774906	8.00894384494048e-06	0.000389314525436168
MRPS10	-1.40513	6.70862997218245	0.000164956436705358	0.00455719649138003
PPIB	-1.40212	10.9314019580414	2.18702802784559e-06	0.000126755862201288
SARS1	-1.39897	7.53724801369263	3.755763483018e-05	0.00135632974933565
TXNRD1	-1.3946	7.08872828719296	9.05975419237016e-05	0.00280176278904343
DHRS7	-1.3937	7.09517160156014	9.05975419237016e-05	0.00280176278904343
SLC38A1	-1.38585	6.69799844243804	0.000209359968569754	0.00553484982298605
GMPPA	-1.38368	6.58345376193192	0.000283055578734584	0.00708750645484058
SNX6	-1.37762	6.46773278462052	0.000346204009455018	0.0084268394430637
LAMC2	-1.37034	7.26570567961541	8.47359360243822e-05	0.00265516611633301
CTNNA1	-1.3699	6.97783992888286	0.000134691104953574	0.00388285174906163
PSMB7	-1.36595	6.99281933575712	0.000137259129610129	0.00395001272989149
SNHG32	-1.35944	8.1654579732573	2.32470551518797e-05	0.000937574662281162
SNORD48	-1.35944	8.1654579732573	2.32470551518797e-05	0.000937574662281162
YME1L1	-1.35929	6.62218927951235	0.000329231988853017	0.0081089887774556
LDHB	-1.34634	7.02199980303276	0.000157198475729068	0.004386737262096
EXOSC1	-1.33431	7.09846652943287	0.00015222256351256	0.0042694436764538
DHRS3	-1.33272	8.44115203034178	2.68895002074827e-05	0.00105871818394117
MORF4L2	-1.33136	6.83601810081553	0.000260631508261874	0.00664650443222895
SLC2A1	-1.31141	8.93208601541759	2.29584693966477e-05	0.000933324026931418
TMED2	-1.30883	9.87183125034108	1.36015276550819e-05	0.000604447513165248
SYVN1	-1.29281	7.70887287274808	9.89907791969789e-05	0.00300525852741597
RPS6P25	-1.2721	6.93672315098819	0.00037854464094698	0.00904143511287773
C11orf58	-1.27038	7.61229228178898	0.000158734459760191	0.00442215530249568
SSR3	-1.25762	7.50349852004622	0.000212037951216745	0.00557895409423614
EIF4EBP1	-1.25187	8.48796290914646	7.37140171594232e-05	0.00238183927570097
STT3A	-1.24884	7.69260578475416	0.000170043244335859	0.00465890383158876
KRT80	-1.2437	8.87574092812922	5.85879090844936e-05	0.0019698847484474
ADGRG1	-1.24179	8.78888229517718	6.32985511233998e-05	0.00211040432690274
EIF5	-1.21907	7.66318747589883	0.000234761902961369	0.0061185743765529
EIF3L	-1.2113	7.44959874899789	0.000350813316534726	0.00852651251448623
MALAT1	-1.20475	11.7428646576607	3.89044617805344e-05	0.00138982835878047
SEPHS2	-1.19939	7.58067953116659	0.000342028135294891	0.00836446344892059
LGALS1	-1.1499	10.0521760003468	0.000115540777266245	0.00343226509671197
CLIC4	-1.142	8.02712243533973	0.000413680619395986	0.00965798584099699
S100A2	1.04374	11.5492769921841	0.000353103550633805	0.008557082536997			376 gene upregulated; within there are
H3_3A	1.07265	9.69387284592704	0.000343854425939416	0.00838866485807184			276 genes with logFC >|1.5|
ATP1A1	1.08327	9.32127574976841	0.00034412959118538	0.00838866485807184
NDUFB4	1.10002	9.30098915346642	0.000290802878305713	0.00725956101023418
H3C11	1.10316	9.43525985219151	0.000259403759732578	0.00662538786028847
COX6C	1.10856	9.50368051504704	0.000237389674408148	0.00615801446477225
HLA_B	1.11191	9.85126541211304	0.000201616445396793	0.00535575993413019
POLR2L	1.12884	9.07309900898905	0.000215379772237251	0.00565790032425464
AP2M1	1.13003	8.63665040179784	0.000279147983154893	0.0070108438920841
SEMA4B	1.13499	8.31100097626591	0.000321732824042475	0.007971664112598
ALDH1A3	1.13526	9.187406476932	0.000198370707239857	0.00528481537573978
H4C5	1.13602	10.6189654982904	0.000118472850914034	0.00349870189801798
MTCO1P12	1.14175	9.70539914406203	0.000142271512771811	0.0040524195210826
NEDD8_MDP1	1.18327	9.25720772495378	0.000100014207268283	0.00303077787875513
SPTSSA	1.1834	7.75200489041219	0.000340971136326082	0.00836085437239812
NEDD8	1.18401	9.25834632524498	0.000102944602665486	0.00310821445133532
ATP5MC3	1.18532	8.44722301622337	0.000166819687808394	0.00458574319255712
TAPBP	1.18844	9.23386481289675	9.72669434823038e-05	0.00296923914394598
C4orf3	1.19092	7.5464809394893	0.000389682908312135	0.00922769126883136
RNASEK	1.19094	8.10558919925868	0.0001956892008596	0.00524029756615303
CKS2	1.19171	7.51438436905311	0.000358883724295244	0.00865917993292279
MIR3153	1.19171	7.51438436905311	0.000358883724295244	0.00865917993292279
RNASEK_C17orf49	1.1919	8.10668580907453	0.0001956892008596	0.00524029756615303
TMBIM4	1.21373	7.31779688601423	0.00039285557636082	0.00927631628740306
MTND4LP30	1.21965	8.88647693120672	7.83267430589456e-05	0.00248422810390132
MTND4P12	1.22387	9.09522794055038	6.42462787916224e-05	0.00213416095641269
NDUFB6	1.23896	7.67076871037304	0.000192384556414853	0.00518531123110992
BCAR3	1.2407	7.09426044865311	0.000400104570725931	0.00940728136787663
H1_4	1.24145	8.5634808257158	7.50529919343935e-05	0.00240634118820988
LTBR	1.24406	8.6293231724472	7.02104921216812e-05	0.00229548149390333
TNFRSF1A	1.24455	8.23849828945029	9.26733522741467e-05	0.00285530387973282
H4C8	1.25441	10.6749958428112	2.21179486921104e-05	0.000914282088579605
FXYD3	1.25587	11.4864263970257	1.8861695797122e-05	0.000803731284146773
NDUFB1	1.27219	7.74824286962175	0.000118621529119577	0.00349870189801798
EMP2	1.27281	7.06852122802384	0.000328036701729149	0.00810213940764511
PRR13P5	1.2729	7.11461816399505	0.000277026476816926	0.00697870954364341
H2AC15	1.27884	7.43925375351055	0.000171867597960363	0.00470111766302142
H2AC6	1.27947	10.319654931933	1.73628728904088e-05	0.000747550600081599
NDUFA1	1.27973	9.11659481134889	2.94730730009376e-05	0.00113844961584952
COX14	1.28166	8.19386531145601	6.03721484804379e-05	0.00202576666642052
AGRN	1.2828	9.08811826908848	2.95326577470617e-05	0.00113844961584952
MTCO2P12	1.28598	9.98059825381476	1.7579742253901e-05	0.00075492696269602
YBX3	1.29549	9.07865309841819	2.46519588138113e-05	0.00098465269710298
MYBL2	1.30218	7.06373902753756	0.000219987515001478	0.0057697991276337
ITM2C	1.31318	8.30125498808929	3.85274998123313e-05	0.00137933442092701
BST2	1.3305	8.49817797909668	2.40451205510256e-05	0.000967407568577186
SPINT1_AS1	1.33297	6.53985112673733	0.000359733554277215	0.00866706888909755
CD47	1.33303	7.8823794521943	4.86916086643875e-05	0.00168154259421417
PTCD1	1.3363	9.00112406917643	1.45427195122154e-05	0.000640353235087757
GATA3	1.33675	8.18059840648466	3.01558202794665e-05	0.0011544177296823
MUC20	1.33733	6.94843123045546	0.000203146593353561	0.00538777269028581
H4C2	1.33972	9.74918822328782	8.83553313371384e-06	0.00042328843128451
MTND3P25	1.34104	8.37211115511205	2.4142572865705e-05	0.000968976483830328
MARCKS	1.34276	9.49032809245763	9.58600271463283e-06	0.000452699660962261
STAT3	1.34526	7.53515856298366	6.18590648082596e-05	0.00207146638032669
ARF3	1.34654	8.5684582878172	1.79324655464988e-05	0.00076808410568156
MINK1	1.3538	7.35226250428439	7.8827559935427e-05	0.00248884882569455
PITX1	1.355	6.42763876529136	0.000390846039319812	0.00924203130922284
H4_16	1.36728	9.22341039409422	8.3369389067241e-06	0.000400559708167706
SOD2	1.3711	6.3976792701974	0.00038597288838158	0.00917917732828273
MTND1P23	1.37172	7.66735311346526	3.78445211462973e-05	0.00136371909243701
MCM2	1.37213	7.49615677829184	4.88521668072255e-05	0.00168154259421417
HES4	1.37376	7.21654719779152	8.71623895029445e-05	0.00271579655714438
TAPBPL	1.37575	6.74991111825068	0.000192900554516418	0.00519054907646162
PFKFB3	1.37706	6.37400270961817	0.000380911383048159	0.00907390603654024
VAMP8	1.37866	8.02354434337468	2.28150233845904e-05	0.000933324026931418
MTATP6P1	1.38087	10.0513092359356	4.14354121127301e-06	0.00022299785427942
TMEM30B	1.38739	6.49842816973327	0.000307686711238205	0.0076464991386574
IGFBP3	1.39091	11.8031318860769	2.22896673961532e-06	0.000128518483610214
MTND5P11	1.39458	8.95775304535289	6.38713990053581e-06	0.000321803133712102
NMB	1.39615	6.36579038882191	0.000282804286913816	0.00708750645484058
MTCH1	1.40282	7.89631136848511	2.05602036212599e-05	0.000860621048550516
TGFB1	1.40294	6.49477968760308	0.00023202557826908	0.00605678107935161
MTATP8P1	1.40327	9.97633310969566	3.00899079414424e-06	0.000168503484472078
BIRC5	1.40558	6.24851729336819	0.000416283635594726	0.00970508796570771
EBPL	1.40661	6.21562353701601	0.000410238207509969	0.00959112627318088
SPG7	1.4072	7.03945028935153	6.73735773666589e-05	0.00222024735274302
CALM3	1.41003	6.90594104423397	8.76206592798605e-05	0.00272495318615941
LMO4	1.41542	7.12795379449007	5.05439352413987e-05	0.00173460925582076
SMAD3	1.41728	6.78476125490711	0.000107929870749662	0.00322350547305658
MCM4	1.42432	6.54890571971243	0.000185971235411204	0.00502880782736724
ITM2B	1.42757	8.32319365138374	8.04011822931575e-06	0.000389687133827888
H2AC8	1.43035	8.60722287803554	5.42600789151047e-06	0.000280921699919203
SCPEP1	1.43668	6.8080667148195	9.86927612985817e-05	0.00300525852741597
LSM6	1.44183	6.7664352529904	9.34763420066442e-05	0.00287470101132121
ACOX1	1.46106	6.57199881215961	9.41316027645364e-05	0.00288415054976886
ATP5MDP1	1.46336	6.80143151236399	7.61622156843558e-05	0.00243249496567222
FUS	1.46695	8.21656800196203	4.97947199558783e-06	0.000264550409611743
PEBP1	1.46772	7.98648289045372	6.51284789488303e-06	0.000327142323350246
H4C3	1.46847	9.76712309538641	1.24531973895785e-06	7.53372992443988e-05
IFI27	1.47041	6.18022538587465	0.000247763889037167	0.00637722705695664
UNG	1.4709	7.24119203384593	2.43533467112754e-05	0.000975075060594446
TSPAN15	1.47861	6.88756547405293	5.30957240126345e-05	0.001810935640398
COMT	1.47957	7.57920426981621	1.24556833682566e-05	0.000567212658000609
JUNB	1.48203	10.7743203905837	6.35755726184258e-07	4.22264575637574e-05
SMIM22	1.4893	8.74908099178004	1.93760262018298e-06	0.000114297868441826
VWA1	1.49257	6.17275968529194	0.000205525103896107	0.00544214716003493
GLUL	1.49301	7.77070886711214	6.7407400132715e-06	0.000335926011206404
NDUFA2	1.49643	7.63155018355585	7.83616915486173e-06	0.000383163244575186
H2BC8	1.49943	7.88811622519473	5.36101479875943e-06	0.000278571101267199
STAT6	1.50063	7.01544961795542	2.569243023589e-05	0.00102128950501226
EDARADD	1.50411	6.60156302311923	6.34037979486947e-05	0.00211040432690274
PROM2	1.50595	6.31619441621246	0.000146291382225569	0.00413104932158609
ADD1	1.50656	7.0719132445891	2.60035202565552e-05	0.0010311826597432
HSPE1	1.51238	9.35603888714496	8.22022760663443e-07	5.26094566824603e-05
HSPE1_MOB4	1.51238	9.35603888714496	8.22022760663443e-07	5.26094566824603e-05
FAM83D	1.51631	5.82289716663382	0.000389000812898909	0.009224717417185
TLN1	1.51897	6.81814638589867	3.64522318131365e-05	0.00132217110401433
B2M	1.51914	11.3587850225811	2.80602615725853e-07	2.04901716223425e-05
MTND2P28	1.52093	8.23632151664098	2.23294662643228e-06	0.000128518483610214
TUBA1B	1.52234	9.10355164560083	8.48272147038119e-07	5.4080611958861e-05
LYN	1.52235	6.56048493999138	6.96772045232845e-05	0.00228254810707108
IFNGR2	1.52684	5.96818028227782	0.000246166965038722	0.00634597762438858
MTCYBP35	1.53256	6.22710228068451	0.00013186392033008	0.00382128731362134
DEFB1	1.53606	6.05858455533355	0.000220836990110469	0.00578292882791649
S100A13	1.53713	7.00644837743532	1.99021470626465e-05	0.000837304542412257
H4C13	1.5452	8.09463173967604	2.07931790215834e-06	0.000120936047530444
KRT19	1.5487	12.0287565297472	1.50430417404896e-07	1.18176995208699e-05
ATP5MF	1.55153	8.82333529318047	6.92471403690446e-07	4.5549230109416e-05
ARHGAP26	1.5605	6.1909434046706	0.000126933739747639	0.00370431984164942
FOXA1	1.56056	7.06292884127947	1.0989859489826e-05	0.000508848913137863
TRAK1	1.56116	5.99828888138787	0.000172752541590223	0.00471753892817058
CSTB	1.56831	9.92612235489108	2.14778102332154e-07	1.64822306678601e-05
WBP11	1.57335	6.96574597759684	1.39087013327928e-05	0.000616445543562494
ZWINT	1.57668	5.76799200854168	0.000378109646312472	0.00904143511287773
CD74	1.57721	6.44652784008173	4.88962071917971e-05	0.00168154259421417
H2AX	1.58373	7.25164647113942	5.44014633651448e-06	0.000280921699919203
ATP5MF_PTCD1	1.58403	8.7921555533541	4.38076536360109e-07	3.07693079097677e-05
CHMP4B	1.58831	9.28167732031894	2.51385528100181e-07	1.8855052098591e-05
HOXA11_AS	1.59125	6.2243045412932	7.83814731141644e-05	0.00248422810390132
ACSL5	1.59154	6.5632288571382	2.81680617150572e-05	0.0010950769500622
KLF5	1.5937	7.75437550587848	1.95885633775984e-06	0.000115141853385486
MT1X	1.60267	8.3884913811368	5.84149328930404e-07	3.95218745973485e-05
PLPP1	1.60486	6.93873531036606	9.99396342673655e-06	0.000469291608389759
H4C1	1.60588	7.02324320243603	7.55753092518086e-06	0.000370632049159165
H1_2	1.60666	10.2356938113705	9.46567357603435e-08	7.80611966150972e-06
NFKB1	1.60671	5.99807433606852	0.000144706220118251	0.0040932599055975
UGT1A10	1.60759	7.37072536519106	3.53381489746951e-06	0.000193961972650512
CENPW	1.60784	6.49112940857415	3.34675661389009e-05	0.00122734154052748
MIR636	1.60849	7.90107567608359	1.1762427420375e-06	7.17136148679891e-05
SRSF2	1.60913	7.90980515109085	1.02945083574256e-06	6.43931209557307e-05
TSC22D1	1.61846	7.83019433684508	1.16321396877828e-06	7.14127212832178e-05
TP63	1.61867	7.64903352721522	1.46083906740812e-06	8.71038430984062e-05
DPYSL3	1.61996	5.70067480877382	0.000289626145576129	0.00724109048125176
ZG16B	1.62475	6.22237785315278	5.37899788437712e-05	0.0018308474113231
IL4R	1.62629	6.23225026392175	4.56723982108256e-05	0.00159382246893188
H2BC12	1.62763	8.60919042091711	2.7138808879205e-07	1.99934620436312e-05
TMEM14A	1.63037	6.84864798125967	1.00464235552592e-05	0.000470422363988636
FOS	1.63423	6.57883528310498	2.1392759841246e-05	0.000886515967821236
RHBDL2	1.63498	5.72405931013404	0.000236562602555712	0.0061461782131089
MTCO3P12	1.64092	9.63512780822848	7.75782038753309e-08	6.52759546922581e-06
H4C9	1.64561	9.11934146242276	1.12902203931686e-07	9.12910698717864e-06
ZNF385A	1.64696	7.39921798830617	2.05795089380805e-06	0.000120114767661135
ST14	1.65115	6.97720628452448	5.04840310893053e-06	0.00026633381254319
BOLA1	1.65571	9.70201698258316	5.68921134376769e-08	4.98964906001551e-06
ATP2B4	1.65946	6.59409866706928	1.62519289307736e-05	0.000703373300147527
COLCA1	1.66017	5.58162649430452	0.000328465111120748	0.00810213940764511
RIPK4	1.66266	5.8919908537289	0.000125311058071739	0.00366988709999495
RRM2	1.67628	6.18928718841246	4.29677146766439e-05	0.00151862012469094
MVP	1.68044	6.57575098702761	9.34070625560514e-06	0.000442375848265459
H2AC13	1.68265	9.80138510879156	3.22210329514356e-08	3.05197624115998e-06
HS6ST1	1.68351	5.72454374671578	0.00012114598278535	0.00356681316278856
CDK2	1.69113	6.51765068493898	1.33384747046331e-05	0.000598397970529255
NDUFB3	1.69914	6.46000921897613	1.33931978201227e-05	0.000598397970529255
GATA2	1.70049	5.38482592193296	0.000339944351469271	0.00834802602956242
H2AC17	1.70926	9.8061360515938	2.03230627357853e-08	2.02936799944805e-06
GLTP	1.71018	6.84579846194164	3.07489095858539e-06	0.000171614116260981
H2AC20	1.71184	9.66058666035864	2.26702082442465e-08	2.19755188220251e-06
H3C7	1.73578	9.89855076046382	1.16834084976938e-08	1.24944631779208e-06
MGST2	1.73725	6.15494342114592	2.66439202915099e-05	0.00105154672083826
THEM6	1.7456	6.02855415797626	3.00941672842532e-05	0.0011544177296823
ST3GAL4	1.74796	5.62103606469633	0.000105503131855427	0.00316242299029937
CKB	1.75517	7.10436611720941	9.8178341098236e-07	6.18784860092912e-05
H2BC15	1.75552	8.09515668815283	8.41309640151738e-08	7.00519653016781e-06
PYCARD	1.75555	8.98595140630011	2.16428433314672e-08	2.14821419797844e-06
CD9	1.76053	8.30137889427115	5.65701654972161e-08	4.98780352809497e-06
H1_3	1.76532	9.41266222622107	1.05580540858718e-08	1.14798813979419e-06
H2BC4	1.76607	10.386194744603	5.07659292254867e-09	5.76832079122099e-07
NFKBIZ	1.76841	6.91107959986548	1.41119963306632e-06	8.475378665836e-05
DUT	1.77253	7.26933142248311	5.48335623751988e-07	3.74041617255677e-05
ABCC5	1.77286	5.7062494854756	7.40693394637582e-05	0.00238866414581956
PRRG4	1.77311	5.53471027135761	0.000152889902245248	0.00428091726286694
S100A6	1.77631	13.089560471321	1.92312916497326e-09	2.43341901057991e-07
SEMA3F	1.78007	6.40593255409238	6.64111886942864e-06	0.000332577602355436
EFHD2	1.78294	8.71758098838833	1.87334506450885e-08	1.88197380541204e-06
H3C4	1.79349	9.26305004452196	7.33180774224171e-09	8.10213634235991e-07
POLR2A	1.79446	6.47728530888058	3.93102008527105e-06	0.000212807399931732
H3C12	1.82139	10.0300129116606	2.16449058541051e-09	2.69763879276426e-07
INCENP	1.83214	5.23818241010859	0.000300919790314782	0.0074899999635969
EML3	1.8421	5.57068010960508	5.65886445292953e-05	0.00190653124332845
WWC1	1.85759	5.75234078059392	3.16689030671643e-05	0.0011716792144609
CSTA	1.86345	6.96427983812787	3.34809242266505e-07	2.41295565209113e-05
HSPE1P5	1.86649	5.14555941612426	0.000257967262367371	0.00659886626697769
H2AC21	1.87266	7.85862535273386	2.22533530820594e-08	2.19550013870288e-06
EIF4EBP2	1.87626	7.31605414521963	1.01602433655767e-07	8.33743534791083e-06
TACSTD2	1.87925	9.9543086834588	8.18468416276502e-10	1.12123408828093e-07
NFKB2	1.88641	5.13820518246247	0.000257967262367371	0.00659886626697769
H2BC9	1.89404	8.68725115079566	2.91833337431208e-09	3.43080099380121e-07
KIFC1	1.8957	5.52560234000556	5.09407552864478e-05	0.00174461561906644
H4C4	1.89916	10.0467716867958	4.86424692518423e-10	7.19908544927266e-08
PCLAF	1.90061	7.00815529313568	2.04394792036918e-07	1.58320003402054e-05
PDCD4	1.91114	6.44693149715599	1.10058886725255e-06	6.80722427745456e-05
PTRHD1	1.91413	5.35189587949247	8.52647408002532e-05	0.00266669498774528
ANKRD13A	1.92326	5.54642699043235	3.17376910770357e-05	0.0011716792144609
TGM2	1.94312	6.34625950368379	1.02701978999823e-06	6.43931209557307e-05
SOX2_OT	1.94441	5.18142943948296	0.000150486748765948	0.00424229310806864
DDX23	1.94501	6.08691150471254	3.08944355042209e-06	0.00017184770567717
FAM83A	1.94586	6.35055196674903	1.64006930891295e-06	9.74401034571366e-05
DBI	1.94876	8.54694910102434	1.60115659008533e-09	2.0734977841605e-07
PAPSS2	1.95805	4.75809932964217	0.000417193664108557	0.00971264350598798
ZFP36L2	1.95899	8.16984927938694	3.0851497273325e-09	3.60136914649744e-07
H2BC5	1.96207	8.23479633273489	2.56090490139435e-09	3.07605504677629e-07
GM2A	1.96213	5.48109021757158	3.56039353038556e-05	0.001297078750762
BCL3	1.96775	6.93832641943181	1.11847981114536e-07	9.08819673997324e-06
H2AC7	1.97119	8.04503455306964	3.34080949944002e-09	3.84564293491095e-07
LRATD1	1.98284	5.77599633422078	1.19710338707992e-05	0.000548154302326982
MRPL33	1.991	7.35830048098348	1.79602759024896e-08	1.82643885496729e-06
H2BC6	2.01295	7.06280270796352	3.83062565518939e-08	3.54728775756532e-06
SOX2	2.02169	5.150456141943	7.70544182509704e-05	0.00245625776332324
EHBP1L1	2.02254	6.34059089781887	6.3181618900206e-07	4.22264575637574e-05
H3C10	2.03224	10.6909242138648	2.21789676232212e-11	4.1777109923013e-09
LIG1	2.03966	4.94550252788409	0.000138611718530695	0.00397513468229205
TNFAIP2	2.04113	9.98674593202222	3.23696273708865e-11	6.02875217190803e-09
IFI6	2.04872	7.12909609820982	1.71995098855685e-08	1.75987083866163e-06
SLC7A6	2.05315	5.26953794001143	3.92379897381964e-05	0.00139572729163164
ENC1	2.0671	5.42507870032427	3.11807151416107e-05	0.00116373925671553
TROAP	2.07078	5.3099554815068	3.00170063915713e-05	0.0011544177296823
MTCYBP18	2.07931	8.18515687580586	3.87490761034476e-10	5.83913350446134e-08
KIF20A	2.08696	4.92590084251325	0.000187292670500142	0.00505629202965857
C4orf19	2.09434	4.68642603437003	0.000368934687827168	0.008862987515106
SLPI	2.10861	8.47421352529243	1.07755270398375e-10	1.80419329507421e-08
SMAD6	2.1149	6.09511856114642	5.8227283789313e-07	3.95218745973485e-05
H2BC21	2.12053	9.31062363530297	1.51268459767712e-11	3.02099516760193e-09
TNFSF10	2.12644	6.26634688028411	2.69657660795636e-07	1.99546668988771e-05
S100A14	2.12881	5.03222378769191	0.000118544909935212	0.00349870189801798
PTTG1	2.13013	6.6802460803505	4.29980766384191e-08	3.91613251845294e-06
ID1	2.13458	9.3102383300562	1.10173763606976e-11	2.25461766117189e-09
H1_1	2.13989	6.56067105080442	6.33953413238426e-08	5.5017862711205e-06
BTG2	2.14643	5.31387911095373	2.29727439061305e-05	0.000933324026931418
H2BC13	2.15019	8.795030884552	2.0806229000468e-11	4.01027967339253e-09
H3C8	2.16506	10.2056356753275	1.99959724632864e-12	4.66835548663994e-10
ZBED5_AS1	2.17375	5.27845467133127	1.46026497866296e-05	0.000640353235087757
OAS3	2.18441	5.76497046032417	1.20569270652508e-06	7.32071879243944e-05
FOXM1	2.22583	5.22959627552726	2.53745870914858e-05	0.00101107970102997
TMEM19	2.23843	5.26990073167459	1.46026497866296e-05	0.000640353235087757
CEBPD	2.23983	7.11074094493233	1.05885105450298e-09	1.42695244548305e-07
DYRK2	2.23997	6.89607012929292	3.30033795219126e-09	3.82562251017639e-07
CACNB3	2.26015	4.4962911308783	0.000265303070675337	0.00675521363392105
DLC1	2.26393	5.01038628223132	5.63005883335098e-05	0.00190311364925601
H3C1	2.27333	9.20047382848823	7.98092997430906e-13	1.9454690478551e-10
H2AC11	2.27901	10.4165747892224	1.34130301772044e-13	3.76837946131085e-11
SLC37A1	2.27913	5.05834784529643	3.09515691934773e-05	0.00116373925671553
ASF1B	2.28186	5.35695622780909	4.87111998372106e-06	0.000259625996302766
H3C3	2.31897	10.4749283167227	5.35024271209006e-14	1.73893378814912e-11
SELENOP	2.32115	5.45718027528655	2.7567693880009e-06	0.000156493867724325
YPEL3	2.32725	5.7572834044715	4.7720418446072e-07	3.2994552718559e-05
H2AC14	2.33156	9.41922969450953	1.65599236196631e-13	4.49995563802518e-11
H2BC7	2.37242	9.09927310549134	1.42729116672555e-13	3.94312972994045e-11
ATOH8	2.373	4.85697056271449	3.7412860162094e-05	0.00135405146298443
H1_5	2.3771	9.47651595718606	5.66191429524158e-14	1.77079040297971e-11
IL1R1	2.38558	4.42581819725921	0.000380998950375966	0.00907390603654024
PRODH	2.38874	4.51757367671697	0.000184835886638071	0.00500627394920371
CDCA3	2.40789	5.46372184128066	9.58782923288999e-07	6.06594875436582e-05
H2BC18	2.42785	9.03420489268164	4.75399043633765e-14	1.57604290945466e-11
CTSF	2.45964	5.05841656967337	9.88602875307824e-06	0.000465542081281321
TNFAIP3	2.46128	7.2954612462284	1.69846507532014e-11	3.31220671629489e-09
KRT15	2.48364	5.81034543068226	6.95121844516306e-08	5.87874474219504e-06
ADIRF	2.4855	8.57990864110336	5.94416514528831e-14	1.81344551304675e-11
H2BC14	2.48639	8.58280001440584	5.63603517519938e-14	1.77079040297971e-11
RAB15	2.49278	5.91935147775369	2.99735787911454e-08	2.85541403472429e-06
INPP1	2.49374	6.04820838288793	1.86216904463591e-08	1.88197380541204e-06
H2AC16	2.50224	9.80495916147354	2.01805095102515e-15	8.80295067478760e-13
FBP1	2.50349	5.13263050180663	3.94135326852327e-06	0.000212807399931732
HES1	2.51187	6.9184287358557	7.2295283479988e-11	1.25383899814684e-08
H2BC17	2.51509	9.28563475048793	4.80858073359188e-15	1.85365195907021e-12
H3C2	2.52217	8.99840552162021	9.02838011961389e-15	3.40123701960727e-12
ETS1	2.5357	5.95479224400361	1.52401451153783e-08	1.59543395786316e-06
H2BC11	2.54512	9.11185831985027	3.64108801446908e-15	1.43701606971046e-12
PLBD1	2.546	6.57752389836489	3.1921403606796e-10	4.94513258117992e-08
ARHGAP23	2.55498	7.37764130519291	2.50630936522736e-12	5.77008111639011e-10
PRICKLE4	2.56564	4.40186065622678	0.00014463031410508	0.0040932599055975
PIK3IP1	2.59159	4.98632476854358	7.45314136256282e-06	0.000366597243993594
H2BC10	2.59952	8.85824953380658	2.73496939327867e-15	1.1057281137314e-12
GABRE	2.61594	5.28473832448627	4.77720357894194e-07	3.2994552718559e-05
MAP3K8	2.63145	5.27468018752505	4.77720357894194e-07	3.2994552718559e-05
ALDH5A1	2.64801	4.66364373929214	3.07067396596222e-05	0.00116373925671553
TBX3	2.65544	6.31245235534894	7.65238796966839e-10	1.06421935278436e-07
B4GALT5	2.67907	7.60172947668285	1.01467943103758e-13	2.95075899103139e-11
MYOSLID	2.70564	6.26232338012951	3.66464836883156e-10	5.62455660756962e-08
MIR6717	2.71528	3.99378525862966	0.000401720518438884	0.00943189704482004
VSIG2	2.71797	5.0347648827501	1.4325873642998e-06	8.57276828542726e-05
NDRG2	2.72223	5.16348042824598	5.95863644051228e-07	4.0150551885338e-05
IKBKE	2.78826	5.75985396450241	6.84477707447748e-09	7.61469965010327e-07
VTCN1	2.79376	5.22260681804505	3.20682663504918e-07	2.33141922379716e-05
OAS1	2.82632	6.06257977403925	7.21037335717515e-10	1.02153118605586e-07
ALPP	2.83032	4.34638993254123	7.10131835012521e-05	0.00230456018601157
CX3CL1	2.83358	6.0294681937673	4.65255201056028e-10	6.94781100243668e-08
ZC3H12A	2.84073	6.57890755698505	7.9437307233677e-12	1.66677570215877e-09
ARHGDIB	2.86707	6.28338208629231	7.26161581938324e-11	1.25383899814684e-08
FOXQ1	2.87871	8.4866703006953	3.49905103777e-17	2.0000093104164e-14
MANSC1	2.8859	4.08669115350232	0.000168521180941617	0.00462484618425205
FGFR3	2.89837	4.66668908310103	7.15496136795917e-06	0.000352978094152652
NFKBIA	2.92874	7.64631271420192	1.4943756833879e-15	6.69480306157781e-13
CHL1	2.95843	3.82956433107947	0.000266116946365254	0.00675521363392105
SNHG18	2.97378	5.22699869266719	7.87343683308713e-08	6.5914186335986e-06
H2AC12	3.0276	9.33169201240914	3.8271678200573e-20	3.17195668926349e-17
MIR3143	3.0276	9.33169201240914	3.8271678200573e-20	3.17195668926349e-17
NYNRIN	3.0801	4.15489866885278	7.11833262088517e-05	0.00230456018601157
VGLL1	3.0832	4.83135488204171	8.01238660654994e-07	5.20836550549693e-05
H2AC4	3.10488	8.84292918542357	5.30096126809907e-20	4.18422542761953e-17
PLLP	3.10707	5.30189580248268	2.25165916734731e-08	2.19550013870288e-06
MIR7845	3.12547	6.19217234279546	6.42277583718915e-12	1.36492220868266e-09
PLAT	3.13561	6.14578258104689	1.23696444525041e-11	2.50047837127693e-09
MPZL2	3.18485	5.95687477149672	4.9235618631879e-11	8.91065820914854e-09
BHLHE41	3.18606	4.15266704542476	7.11833262088517e-05	0.00230456018601157
ID3	3.20034	9.91705153372208	9.31352619995105e-23	1.18754623300299e-19
ALOX5	3.20171	5.46933297278726	1.46749824682552e-09	1.91537408971495e-07
TMPRSS2	3.23142	5.17221564616973	3.27215275916822e-08	3.08177296227116e-06
METTL7A	3.25744	6.37769302700953	3.36066971626299e-13	8.70413456512115e-11
CYP24A1	3.25771	5.00754364720451	6.75925374497085e-08	5.7457123116224e-06
CXCL8	3.30166	5.60251085762459	4.9712120205131e-10	7.29228411079868e-08
UPK3BL2	3.33801	4.40640865311404	5.64218771413035e-06	0.000288837241824562
C3	3.36254	6.2709936902553	3.23696020313928e-13	8.51680195670424e-11
FSTL4	3.39887	5.99232454781309	6.21040316345914e-12	1.33693042646102e-09
AQP3	3.40804	4.62623629575005	4.87142374165086e-07	3.34259775133649e-05
HOXA13	3.4733	4.15812188667238	1.06039778478748e-05	0.000492357245956225
RASA4	3.54833	3.95128320134378	6.57765765530702e-05	0.00217627252084569
DAPK1	3.57553	3.67968890952106	0.00014277346768293	0.0040524195210826
GGT6	3.59232	3.64875285985375	0.00014277346768293	0.0040524195210826
MMP7	3.61462	3.58153553357618	0.000238436478909788	0.0061669036718481
TMPRSS11E	3.76879	3.87664720731567	3.13822060661102e-05	0.00116373925671553
CCL2	3.86268	5.77638746592828	9.40088446051597e-13	2.25839218576105e-10
BCAS1	3.86831	4.98608756230655	2.27328299275e-09	2.81208499162865e-07
CFB	3.87661	6.82029858587241	3.34429696358367e-18	2.13211794109088e-15
IFITM1	3.88531	4.61541844572909	5.93267275516933e-08	5.17578860998352e-06
H2BC3	3.88616	8.19940166010905	4.93398952855849e-25	6.81548420211545e-22
CLEC7A	3.91095	4.2140653256615	6.76877942464642e-06	0.000335926011206404
DUSP2	3.92613	5.3596860715349	5.04956716541353e-11	8.91065820914854e-09
RNASE1	3.94045	4.16873188142952	6.76877942464642e-06	0.000335926011206404
RAMP1	3.94527	3.97704921425764	7.15125528575666e-06	0.000352978094152652
RARRES1	3.96459	7.35145414892358	1.88662249257841e-21	1.73736969094332e-18
CLEC2B	3.98437	4.50171450266098	2.0819507263676e-07	1.60513559257067e-05
SNCAIP	4.01074	5.24621131812946	2.60672710365649e-10	4.11515318763905e-08
KRT13	4.07475	4.24231789989588	4.333740534945e-06	0.000231729300345962
TRIM31	4.09526	5.48075434820192	5.48684456391699e-12	1.21266580655317e-09
PRR15L	4.14115	4.09439473282144	2.7221979335046e-06	0.000155062381256949
ANGPTL2	4.19629	5.33993440253092	8.62928166791113e-12	1.78798716159119e-09
KRT4	4.30907	3.88899251845507	1.90911708788514e-05	0.000809348461605731
RHOV	4.38736	5.69767590921289	8.34965942873896e-14	2.47149919090673e-11
ID2	4.54988	4.31111073321187	1.65065585538073e-07	1.29062601220712e-05
OLFM4	4.64345	4.28184818968403	2.6081559342647e-07	1.94742309758431e-05
GATM	4.68737	3.26415521115951	0.000268803900363522	0.00679132520908574
WFDC21P	4.69558	3.89225888276227	1.16608953832423e-05	0.000535432138151314
CXCL1	4.7458	8.17650151859571	3.95420872719249e-31	9.36356626599182e-28
ADORA2A	4.75224	3.78883410509191	3.13822060661102e-05	0.00116373925671553
SCNN1B	4.8065	3.66453842013228	9.16800673055217e-06	0.000435440915660839
S100A7	4.83907	4.70380842034946	1.36847448366291e-09	1.80030420961876e-07
S100A9	4.85613	9.79863452437025	3.06574516472635e-40	2.5408895925252e-36
UPK1B	4.90303	8.34313893208029	2.43474289634219e-33	8.07165964995362e-30
MYCL	4.91551	5.51770210481253	3.089647865489e-14	1.04518373506828e-11
RASL11A	4.95299	3.57175551664689	2.75634481535192e-05	0.00108268179287378
PI3	4.95763	4.8110873286401	2.65157530990145e-10	4.14646342801192e-08
CXCL6	4.98793	5.88415703729833	1.82934570545811e-16	9.78168852053989e-14
PSCA	5.27516	4.84717226914878	1.18934808349327e-10	1.97146338319845e-08
S100A8	5.32734	9.40239689956865	7.33337329328113e-43	1.21557995709428e-38
PDZK1IP1	5.35843	3.9099243844138	1.08827505269137e-06	6.75627238704576e-05
HPGD	5.37671	6.00701331322896	1.34013142266664e-18	9.25584102588425e-16
UBD	5.45666	6.95198721837969	1.59153300316094e-25	2.39829555094507e-22
PYDC1	5.47474	4.41419748953393	4.27949553661797e-08	3.91613251845294e-06
CPA6	5.518	3.80492812875605	3.12290920576669e-06	0.000173128237440765
MAN1A1	5.56354	3.98140242297576	3.87608962378225e-07	2.78138794821708e-05
ST3GAL5	5.77135	5.36840780140351	2.6002584837578e-14	9.17061375037643e-12
IGFBP5	6.17555	4.63567364007268	1.28946810333172e-10	2.11625973077491e-08
PIGR	6.69997	7.77655892874771	1.29855503208947e-37	7.1749494039717e-34
BPIFB1	6.76734	3.61971760679031	1.58482797781711e-05	0.00068769917697111
PLA2G2A	7.18315	4.2766256200671	1.22562359539194e-08	1.29400870810298e-06

## Sheet: CAL29_WAvsWK
Gene	logFC	logCPM	PValue	FDR
PIGR	-5.11885	7.81701339920619	2.36825566855523e-51	9.81405149049288e-48			389 genes downregulated; within there are
PSCA	-5.11687	4.85883972410069	2.46061843622643e-12	3.37084390073465e-10			171 genes with logFC >|1.5|
UBD	-4.73835	6.98498148312821	2.87780697098962e-35	3.04627219830593e-32
PLEKHS1	-4.64804	3.2911730644193	0.00017315662510612	0.00489802767535673
BPIFB1	-4.57622	3.66535320428992	3.99197662616639e-05	0.00138144059614476
MAN1A1	-4.45313	4.01859100585058	1.25614497523039e-06	6.76034386669445e-05
RASL11A	-4.39072	3.59481109911488	0.000127810870254755	0.00373649556497851
PLAT	-4.18013	6.07866709713042	1.67222739996342e-20	5.54376827635873e-18
ST3GAL5	-4.02235	5.43750699831635	1.83261282217892e-14	3.06842324650887e-12
RAMP1	-4.00985	3.97878994942954	2.22669811753573e-06	0.000111847721200825
IGFBP2	-3.97512	5.6500812140308	6.59353327389742e-16	1.36618009435155e-13
MYCL	-3.82684	5.57859455446523	5.56705515387596e-15	1.03477041614942e-12
CFB	-3.72461	6.84280308679824	3.20783217374392e-26	1.83355262455101e-23
ADORA2A	-3.70217	3.84372813405242	1.25272173225701e-05	0.000500364227322704
CXCL6	-3.54034	5.9691907525607	5.44552106200862e-17	1.36765086551295e-14
SOX2	-3.44705	4.97177440007132	7.60910147858388e-10	7.8830291318129e-08
SOX2_OT	-3.2735	5.00269635021969	2.3311920919259e-09	2.20810514947221e-07
H2BC3	-3.2125	8.2666195796267	2.94041717983198e-35	3.04627219830593e-32
HPGD	-3.17599	6.13547604252802	3.19438814841251e-16	6.78848435231869e-14
VSIG2	-3.17178	4.99229573505394	3.6995666868884e-09	3.35103920228754e-07
H2AC4	-3.15376	8.85192227020234	2.6630214317713e-39	4.4142243253041e-36
IGFBP5	-3.1339	4.77616457318355	1.52621197354566e-07	9.84377030096997e-06
H2AC12	-3.08118	9.34011535829253	2.0997088942546e-41	3.86719718124046e-38
MIR3143	-3.08118	9.34011535829253	2.0997088942546e-41	3.86719718124046e-38
C3	-3.02717	6.31578242406692	1.22151256492272e-16	2.73618814542689e-14
RHOV	-3.00154	5.81056661751115	7.80866457836428e-13	1.12553412218232e-10
ALOX5	-2.99805	5.50059581424909	6.85309686434182e-11	8.17244126786546e-09
SECTM1	-2.96885	3.83431252795979	0.00012546306150454	0.0036873682757079
RNASE1	-2.95737	4.254898948506	8.31153419708534e-06	0.000349675103682453
IFITM1	-2.94711	4.70260337491412	6.20666059072437e-07	3.52334266958381e-05
CD74	-2.91393	6.22158949150997	2.41249865936384e-15	4.70465620913117e-13
ID2	-2.91162	4.4331076306964	4.61696361999486e-06	0.000209100516297909
ATOH8	-2.88195	4.79635309482584	1.52621197354566e-07	9.84377030096997e-06
RASA4	-2.87239	4.01934135737167	0.000107255515955631	0.00322077433420388
H3C1	-2.84798	9.13092621612751	1.41395380851366e-35	1.8028998715325e-32
H2BC17	-2.78582	9.26256031598517	2.93475416665505e-35	3.04627219830593e-32
H3C3	-2.7323	10.4280423166586	5.99620060092689e-39	9.03572919645129e-36
H2BC11	-2.67873	9.10720072533357	2.29900406449716e-32	1.90541456865525e-29
FSTL4	-2.67829	6.08241071109768	8.06926714505706e-13	1.15307044996953e-10
PLLP	-2.6391	5.36771816439636	8.24884133623243e-09	6.7689501974945e-07
METTL7A	-2.60742	6.46554988229069	9.91480173136568e-15	1.71195576561581e-12
H2AC16	-2.56924	9.80942764568457	2.43888909289067e-33	2.24594586687532e-30
PRR15L	-2.52209	4.24508465798755	8.57312250043366e-05	0.00265127012252217
H2BC9	-2.49599	8.59284714754916	1.55011623661672e-26	9.51656545857734e-24
ZNF488	-2.48933	4.60436773265312	1.30814859294153e-05	0.00051751482283052
DUSP2	-2.4789	5.51502142726761	6.75116350543149e-09	5.73883519312986e-07
H2AC14	-2.46944	9.41150432753411	9.36483068587301e-30	6.46797639370962e-27
ADAMTS1	-2.4683	4.10514657865796	0.000364579980684803	0.00890026179651147
H2BC14	-2.46297	8.60036072320099	5.6179179688205e-26	3.00395510487641e-23
H2AC11	-2.44117	10.4045517295632	2.19510822158287e-32	1.90541456865525e-29
H2AC7	-2.44099	7.97476692370739	3.69603434729931e-22	1.36145478535185e-19
H1_1	-2.43715	6.52248091460606	1.51837219634327e-13	2.33042014135055e-11
DPYSL3	-2.41862	5.55413832614878	1.25719647408351e-08	9.92347083543248e-07
TMPRSS2	-2.41291	5.28315603013334	1.66263340523841e-07	1.06408537935258e-05
H2BC10	-2.40923	8.90090470021781	1.36911166368255e-26	8.72861343738536e-24
H3C7	-2.3999	9.78438564240886	9.27336540068773e-30	6.46797639370962e-27
ACP5	-2.37467	4.1190683266944	0.000364579980684803	0.00890026179651147
ASF1B	-2.35166	5.35582081365471	2.01753437203729e-07	1.25724247183797e-05
H3C2	-2.35085	9.03930778825234	3.98880616622766e-26	2.20394836704633e-23
H3C8	-2.3475	10.1884425564799	7.76820960613265e-30	5.85299283778431e-27
AQP3	-2.32517	4.76372925256489	1.83670988030625e-05	0.000695098241460194
SMAD6	-2.2525	6.08217546886103	4.33223287823498e-10	4.72441395984362e-08
H2BC21	-2.22536	9.30582845444715	8.69679579613009e-25	3.89616451666628e-22
CXCL1	-2.22182	8.41824055424816	3.08699429961799e-21	1.06604203146808e-18
INPP1	-2.20294	6.10764370884712	7.14831367271014e-10	7.45222939866939e-08
H1_5	-2.20288	9.52041401149116	3.92803186828521e-25	1.86031589281987e-22
NFKBIA	-2.19359	7.76726102895308	7.65220825580569e-18	2.14988142454636e-15
WFDC2	-2.19164	6.43042741133548	2.80348229376973e-11	3.49402424823512e-09
ID3	-2.13475	10.0785048935956	3.08947758006207e-25	1.53568952772891e-22
SNCAIP	-2.13416	5.46379756659861	2.78741847337155e-07	1.67587896850564e-05
H3C10	-2.1306	10.6865946773174	2.87617530793529e-26	1.70269578229769e-23
H2BC5	-2.12389	8.21704300039884	6.01304399570146e-19	1.84578180134718e-16
DLL1	-2.12183	5.48713796161088	4.53190603645922e-07	2.63582015650344e-05
H3C12	-2.11052	9.98541265306721	1.70804210341309e-24	7.45065944899354e-22
CKB	-2.07518	7.05036450255277	2.95419956092627e-13	4.4116046776499e-11
H4C9	-2.07204	9.04119706987543	2.46488399178632e-21	8.69317383996808e-19
GALM	-2.06977	5.0765444284529	1.14688086110476e-05	0.000465948459648838
OAS1	-2.06925	6.19231531613646	1.58130654359529e-09	1.55099037080684e-07
H2BC6	-2.06062	7.0665628547775	3.50151362970072e-13	5.18224017195706e-11
PRICKLE4	-2.05848	4.49197054858717	0.000313962105471283	0.00783856426035362
MPZL2	-2.05372	6.1291257909505	3.30305139552579e-09	3.05873630906343e-07
H2AC13	-2.04523	9.73748514703605	9.74306100161101e-23	3.93904827226108e-20
NDRG2	-2.02967	5.28461321879637	3.1098662471664e-06	0.000150303063647396
AP1S3	-2.02212	5.23228905712266	6.43513552544994e-06	0.00027850863308057
IKBKE	-2.02194	5.89325057976898	4.68618094573855e-08	3.31957843404112e-06
H2AC17	-2.0189	9.7536929945795	2.62748939908519e-22	9.89846915437183e-20
MTCYBP18	-2.01779	8.21103229109109	1.88285377237293e-17	5.03390066626672e-15
GATA3_AS1	-2.00733	4.59929531223623	0.000218167429529301	0.0059296138087739
H2BC7	-2.00173	9.18038806253855	1.55110148586099e-20	5.24715474074116e-18
PCDH7	-2.00074	6.00447063209842	2.35227210590086e-08	1.7643105170775e-06
POLA2	-1.9999	4.95040338689698	5.22005062429075e-05	0.00176017528007872
KRT13	-1.99294	4.47975343057319	0.000313962105471283	0.00783856426035362
FGD3	-1.99084	5.20859381792856	9.24517079669732e-06	0.000384080078010163
H2BC18	-1.96488	9.13159086558543	8.33591718250457e-20	2.657233908023e-17
CCL2	-1.9605	6.02127706003187	4.74823844773708e-08	3.33503391990211e-06
TYMS	-1.95535	5.1972165541911	1.3269541112443e-05	0.000520442194557929
H4C13	-1.94133	8.01721562113106	1.02498234816446e-15	2.09754412384865e-13
H2AC15	-1.91879	7.29344992712907	1.03999775344484e-12	1.46093243738149e-10
FEZ1	-1.91718	5.48495192400263	1.98885769528982e-06	0.00010143786202192
H2AC21	-1.91496	7.86339273457542	7.26346096258306e-15	1.32306735072282e-12
GPR160	-1.89733	4.72134434494026	0.000226182660544154	0.00609626631086163
LIG1	-1.89216	4.98490917879085	0.000112312302926408	0.00334234961096615
H1_3	-1.88227	9.40119394249228	4.23375439195156e-19	1.32412665662243e-16
UPK1B	-1.8799	8.6569680709473	4.07418250003146e-17	1.03897921723879e-14
H2BC13	-1.86704	8.86562875316934	1.9169392877427e-17	5.04368025930523e-15
FBP1	-1.85811	5.25827703406714	1.3994526518264e-05	0.000547106772563075
MIR7845	-1.85758	6.3992883229825	8.99341642299076e-09	7.34358968608349e-07
ADIRF	-1.85158	8.70993508827751	8.79991990076428e-17	2.05447144049392e-14
H3C4	-1.84405	9.2661571524757	3.6131934260901e-18	1.06950525412267e-15
ETS1	-1.84089	6.0918952962793	1.43256993897906e-07	9.4231267097289e-06
DEFB1	-1.83752	5.99960568465872	2.22182612108994e-07	1.37936291322797e-05
TNFSF10	-1.83617	6.33726613800967	1.80382983106971e-08	1.38427237406534e-06
HOXB3	-1.83249	5.1619095738482	5.66116122400078e-05	0.00187304208481112
MTND4P24	-1.82127	4.78779162497458	0.000230589417279925	0.006176279686406
CLU	-1.81024	6.7463368117783	9.35235453818853e-10	9.56942153240821e-08
MIR6843	-1.80696	5.38567380802154	1.5109520939868e-05	0.00058517621284872
H2AC8	-1.7926	8.53188430135685	1.87916762830356e-15	3.70822411985237e-13
PIK3IP1	-1.7773	5.14146239132628	8.00161887318788e-05	0.00250727475315619
ITM2C	-1.77549	8.19700535580905	3.1729396359086e-14	5.15633798086479e-12
FOXQ1	-1.7674	8.68857374890675	1.45259475861183e-15	2.93636716082313e-13
TBX3	-1.76363	6.4845981815308	2.00669020180621e-08	1.53285238641197e-06
OAS3	-1.75913	5.86262869658266	1.6114226026451e-06	8.37333575593895e-05
H2BC8	-1.74183	7.84240367203533	1.19120195637996e-12	1.65927425453397e-10
CENPM	-1.74093	5.19633898509698	0.000112001451971469	0.00333909364726452
HLA_B	-1.73465	9.69607354604211	3.75633482162967e-17	9.72890718802084e-15
MTND4LP1	-1.73431	5.02991903089308	0.000228106399700493	0.00613813584648598
C1QTNF6	-1.73291	5.2406289537559	5.71085437903631e-05	0.00188197062001801
MUC20	-1.72597	6.86177363590451	1.87973168123863e-09	1.81153676443091e-07
H2BC15	-1.72555	8.11598005910477	2.22198942774519e-13	3.34833606857311e-11
H4C4	-1.7235	10.1001726817381	1.33921772682728e-17	3.63915951473591e-15
LYN	-1.71977	6.52496032091197	2.8794969401447e-08	2.12135739021505e-06
PLBD1	-1.71595	6.74563942995261	6.98532769618261e-09	5.87760364933619e-07
ANGPTL2	-1.7089	5.65675998681685	8.8885440318494e-06	0.000372061883514989
BCAS1	-1.70152	5.28286412177006	7.95683096191283e-05	0.00249796268986112
RARRES1	-1.69455	7.66434440037025	1.13108246139597e-11	1.47628526614957e-09
FOXM1	-1.68463	5.34997072504143	5.70176586738021e-05	0.00188197062001801
COLCA2	-1.67112	5.14603851270845	0.00021821093287597	0.0059296138087739
PLPP1	-1.6594	6.93864404629089	4.76195682912678e-09	4.20703125239751e-07
MYOSLID	-1.65779	6.46591868478884	1.51170106561518e-07	9.84377030096997e-06
TCF19	-1.654	5.16980578049057	0.000156471138605326	0.00448731071543577
H4_16	-1.65112	9.16385220586674	7.53026559674019e-15	1.34216862937167e-12
COLCA1	-1.64128	5.5976997144434	2.96950581159076e-05	0.00106083035200277
MTCO3P12	-1.62539	9.65328884694742	2.54070164546659e-15	4.89705470642492e-13
KRT15	-1.61582	5.99136286212671	4.05675365544971e-06	0.000187834493275795
H2BC4	-1.6158	10.4362156547405	3.67120861975099e-16	7.70303216215094e-14
CX3CL1	-1.61214	6.25994674955693	7.19319298076798e-07	4.02818806923007e-05
H2BC12	-1.61064	8.62750330440574	3.84147616162648e-13	5.63507158009916e-11
RMI2	-1.60576	5.31761122725603	0.000108451977328779	0.00325081370018417
GALNT11	-1.60573	5.25661953597114	0.000281093227090388	0.00725415040727271
NUDT8	-1.60307	6.5542701492057	1.32326296346284e-07	8.73880752285262e-06
PCLAF	-1.59591	7.09135606614709	4.8088316274244e-09	4.21752344212629e-07
H4C3	-1.58825	9.75067666597404	7.46775117877328e-15	1.34216862937167e-12
H2AC20	-1.58323	9.70610163075134	9.40406745618514e-15	1.64086128582868e-12
DRAM1	-1.58114	5.36207613361096	0.000144928066564878	0.00417796109805115
CDCA3	-1.57988	5.64059244803751	3.94150758561401e-05	0.00136682907404054
MTCYBP35	-1.57958	6.22775304750588	1.52116652860876e-06	7.95421336852326e-05
H4C1	-1.57624	7.04393331364197	1.17249181895624e-08	9.34385788029745e-07
ZBED5_AS1	-1.56999	5.41757933702271	0.000140348719014665	0.00406007044744691
INCENP	-1.56427	5.31126811849123	0.00026929139221268	0.00698556199893175
PRCP	-1.56306	6.21573962083326	1.95072150276503e-06	9.97998754007196e-05
HSPE1P5	-1.55859	5.2270747524342	0.000384715033419232	0.00926894824703079
BOLA1	-1.55065	9.74243450827406	2.76482007285709e-14	4.58296575276792e-12
MTND6P4	-1.54893	5.53752853100496	9.74544265112399e-05	0.0029640450896336
S100A6	-1.54784	13.1590351940318	3.00367677102696e-16	6.46609690344713e-14
H1_2	-1.5379	10.2674618948961	1.0973277156743e-14	1.87518600154817e-12
BCL3	-1.52646	7.05298076552163	3.1597844163745e-08	2.3073386117103e-06
MTATP8P1	-1.52509	9.95835114954443	3.90436814838691e-14	6.28337926482149e-12
FUCA1	-1.51765	6.77843296981661	1.68540607512261e-07	1.07451119620125e-05
GCHFR	-1.51722	7.0439240418075	3.79490154783155e-08	2.75896000249367e-06
TSPAN15	-1.51671	6.89085291787393	8.25115631867359e-08	5.65170112141874e-06
GATA2_AS1	-1.50998	5.30072506713626	0.000366088777118717	0.00891084811970609
IL4R	-1.49979	6.27667973916075	4.04303315486414e-06	0.000187834493275795
KIFC1	-1.49649	5.63037474671236	9.11604567344979e-05	0.00279311595347696
VTCN1	-1.49272	5.47457541276614	0.000234215832829609	0.00623172013641028
BIRC5	-1.49247	6.23797840778595	5.16885179101279e-06	0.000230319589483408
THEM6	-1.49003	6.10335848926138	1.11360266881088e-05	0.000456907867282406
MTATP6P1	-1.4879	10.0368396283136	1.23098280055739e-13	1.92497838698483e-11
H2AX	-1.48516	7.29045156948214	1.57974588849346e-08	1.22938346702665e-06
E2F1	-1.47788	5.67380515965062	8.7977497699863e-05	0.00271062268006121
CEBPD	-1.47751	7.28978550193181	1.57974588849346e-08	1.22938346702665e-06
SNCG	-1.47564	6.95387919066949	1.08163017498718e-07	7.22947652443045e-06
NMB	-1.47423	6.35758005706592	2.50937011545285e-06	0.000123748016837671
RHBDL2	-1.46183	5.77971312255606	6.23622192248731e-05	0.00203087651448231
MAP3K8	-1.45985	5.51427484089123	0.000296181524953767	0.00751838431490603
ARHGAP23	-1.45062	7.61450111479358	5.18995214883672e-09	4.50411763450877e-07
H4C8	-1.44953	10.6345610065033	1.43675986650806e-13	2.22576930348015e-11
TP63	-1.44912	7.70634046413201	4.13321313112824e-09	3.68344843341837e-07
MTND2P28	-1.43936	8.27189566930893	2.71513513419668e-10	3.04095135030028e-08
MTRNR2L2	-1.43872	12.6894239287861	2.98841730456277e-14	4.90455497430024e-12
MTCO2P12	-1.43678	9.9527798217412	8.45132912063674e-13	1.19734385900577e-10
PRPS1	-1.43447	6.04625564333718	2.39648574362338e-05	0.000868199605101336
COMT	-1.42975	7.60626729136438	1.07070884431115e-08	8.61556786568037e-07
RRM2	-1.41956	6.26701984791751	1.01811015898755e-05	0.000418764118992
H2AC6	-1.41939	10.2946896921268	7.60092810924896e-13	1.10520161700799e-10
PRMT7	-1.41344	5.5843867395697	0.000212179651998846	0.00579421731718758
DBI	-1.41228	8.68902014559593	9.47471824138688e-11	1.11385056432077e-08
DDX23	-1.41027	6.22638927248131	1.31168529220114e-05	0.000517678461988717
FOXE1	-1.40903	6.71969707215549	1.53548834113636e-06	8.00385369266552e-05
SSH3	-1.40276	9.27072624595987	1.68131807860513e-11	2.12744492144722e-09
IFI27	-1.40036	6.21164854731841	2.09072336224313e-05	0.000772758454242282
MTND3P25	-1.39722	8.37054239104659	6.02233177298881e-10	6.39911355570914e-08
ZWINT	-1.39636	5.82706895911031	9.806426969501e-05	0.00297713064920235
SEMA3F	-1.38422	6.51769104163889	4.57801800514699e-06	0.000208475896849771
H4C2	-1.36961	9.75520141160609	1.34689623590275e-11	1.74423062549406e-09
EDARADD	-1.36891	6.65100677879019	3.47082023468356e-06	0.000165799182161714
PTTG1	-1.36819	6.86867719892338	1.21532640865298e-06	6.58341521236332e-05
DNMT1	-1.36815	6.21219622579841	3.21031220986222e-05	0.00113948353181998
ZC3H12A	-1.36809	6.87564937067631	1.21532640865298e-06	6.58341521236332e-05
HS6ST1	-1.36536	5.81792030839692	0.000127045351699414	0.00372067800312629
UBAC1	-1.3617	6.20559875067253	2.63666977107613e-05	0.000948057226146593
CRIP1	-1.36063	7.70389547003095	2.4950300579665e-08	1.85460171483644e-06
ZG16B	-1.35688	6.30505406451318	1.91890536996151e-05	0.000721264748582358
CTTN	-1.33899	10.6208934729376	7.49089572841749e-12	9.93352700753986e-10
NDUFB1	-1.3334	7.74447563066118	3.88356154900756e-08	2.81108804525543e-06
MTRNR2L12	-1.33261	10.6434951840746	9.01503035166257e-12	1.18597732626316e-09
UNG	-1.33217	7.29284067511127	2.99167012077531e-07	1.78484524739289e-05
MCM4	-1.32841	6.58854241614126	7.88189968481184e-06	0.000333291758100615
AIP	-1.32567	7.45540508435688	1.45897946715302e-07	9.55891053261996e-06
HES1	-1.3238	7.18356212039921	5.65870303209298e-07	3.23443660206804e-05
MTND5P11	-1.32229	8.99232341717557	4.62394560287362e-10	4.97704690345669e-08
ARHGDIB	-1.31786	6.59686226772575	1.14549307878602e-05	0.000465948459648838
POLR2L	-1.31625	9.03118815500404	4.62345528121583e-10	4.97704690345669e-08
SNRNP25	-1.30983	5.86423771236779	0.000243632439593786	0.00645120018962716
THBD	-1.30482	7.48552286145605	1.95584517547758e-07	1.22803369805744e-05
H3C11	-1.30353	9.3889608310518	2.532322883554e-10	2.85549551821708e-08
TMEM14A	-1.3035	6.94870878762447	2.36950776602559e-06	0.000118661512778369
ID1	-1.30128	9.52001761680551	1.95430750024174e-10	2.21880829616487e-08
MCM2	-1.30018	7.53031140638785	2.25537988946037e-07	1.38978353337156e-05
TIMP1	-1.29865	6.3403627232133	4.14388980894733e-05	0.00142508542475334
MTND4LP30	-1.2903	8.87989174688433	1.45751373775886e-09	1.43808022125541e-07
ATP5MC3	-1.28943	8.43038160229355	7.86088504660315e-09	6.48268808619372e-07
DTX4	-1.28923	5.88747794880096	0.000292918649605132	0.00748138603367438
MTND1P23	-1.28828	7.70493939698443	1.19835842131406e-07	7.97750569947869e-06
HSPE1	-1.28626	9.43259113482223	3.72728996178935e-10	4.09162638454438e-08
HSPE1_MOB4	-1.28626	9.43259113482223	3.72728996178935e-10	4.09162638454438e-08
MTND4P12	-1.28263	9.09218346852436	9.6855471114866e-10	9.84954778650318e-08
RAB15	-1.27972	6.1920433184784	9.45616776400282e-05	0.00288134994220792
FAM83A	-1.27391	6.5292578861205	2.20820940626483e-05	0.000808019406583794
FADD	-1.27104	8.70676930198149	4.04502191108935e-09	3.62433963233606e-07
VWA1	-1.26673	6.24782661366611	0.000106527071936857	0.00320470552527285
MCM5	-1.26453	6.18163164660812	0.00011786923054844	0.00348892922423381
PYCARD	-1.26024	9.1293548358893	1.67444878292396e-09	1.63268606033809e-07
IFNGR2	-1.2561	6.05484997448718	0.000182861859112434	0.00508576875276461
MYBL2	-1.25456	7.09113441273562	2.89050880635936e-06	0.000140920805806508
SNCA	-1.25418	5.98170909523402	0.000307781637882591	0.00774171233617881
YPEL3	-1.25371	6.01077922965804	0.000193463175824208	0.00534474267077013
H4C5	-1.25077	10.5985626720426	1.39293549766899e-10	1.60342352842785e-08
CDK2	-1.24893	6.6477959559454	1.87567248703327e-05	0.000706616980569625
B2M	-1.23529	11.4522797614785	9.6963932792537e-11	1.13188320420359e-08
PFKFB3	-1.22539	6.4305447296598	6.51389600133162e-05	0.00209658912850627
COL5A2	-1.21318	6.74018239017025	2.29958830646482e-05	0.000837547555935135
FLOT2	-1.21163	7.11886817753768	5.15221885873737e-06	0.000230197250141322
SLPI	-1.20783	8.70657281264639	2.5247760850966e-08	1.86833430297149e-06
WBP11	-1.20675	7.08036754697124	6.30193946844439e-06	0.000274892030932036
POLR2A	-1.20652	6.64376097644175	3.83930958117469e-05	0.00134831346647355
ADD1	-1.19562	7.17293862663586	6.41059121560146e-06	0.000278172670130392
MVP	-1.19285	6.72026472746923	3.93708602951656e-05	0.00136682907404054
RAB4A	-1.1898	6.51735840219425	8.03062975333202e-05	0.00251161733568362
MCM3	-1.18951	6.18111036237595	0.000265001374122895	0.0069175791771041
SPINT1_AS1	-1.18658	6.59596005933073	5.80723073070013e-05	0.00190615161568486
IFI6	-1.18425	7.35635116862564	4.2988625902343e-06	0.000197390432952143
DUT	-1.17974	7.44000222032389	2.60992313571624e-06	0.000127994336975244
NDUFB2	-1.17364	8.64824266216771	6.39310278135638e-08	4.41550298765681e-06
MTCO1P12	-1.17147	9.71062985002729	6.19490819224176e-09	5.32055949194816e-07
TUBG1	-1.17049	6.68154822586162	5.86514245858819e-05	0.00192135575876597
SELENOH	-1.1688	8.82612054707616	4.47582430702237e-08	3.19789929798288e-06
C5orf15	-1.16498	7.08888310011001	1.30814187274434e-05	0.00051751482283052
TNFRSF1A	-1.15179	8.2807723601233	3.08503777278234e-07	1.83288839145663e-05
CSTB	-1.14822	10.0585981795401	6.91425147732204e-09	5.84748124939235e-07
ACSL5	-1.14205	6.70174660842457	6.70792758324511e-05	0.0021548567368192
NDUFA2	-1.13549	7.74888230666832	2.47435785434631e-06	0.000122432703861625
MGST2	-1.12567	6.33265276561819	0.000337981959890088	0.00836177457781806
POLR2H	-1.12271	6.41195606643817	0.000281395916498332	0.00725415040727271
LY6K	-1.12069	6.35526317532243	0.000317676742206721	0.00791851079521594
ID4	-1.1192	7.05602993986602	2.81745147082286e-05	0.00101086743680432
SELENOW	-1.11621	7.17949701247591	1.93140056476787e-05	0.000724318908633307
IGFBP3	-1.11477	11.8993669293704	3.84309084980497e-09	3.46212358295474e-07
LRP5	-1.11284	6.47542487538306	0.000207373597236824	0.0056723180656726
JADE2	-1.11065	6.40258108322568	0.000340356181019062	0.00840796431679875
ATP2B4	-1.11024	6.75923031181143	9.39391049595594e-05	0.00286765120406935
HES4	-1.10956	7.30866016039668	1.69701751054018e-05	0.00064964808902342
TNFAIP2	-1.10803	10.2372985843862	1.74878152087265e-08	1.34826988325512e-06
HSPA1A	-1.10596	6.59397394970668	0.000188915684443913	0.00523656586177641
AGRN	-1.10574	9.15631162891236	1.08127417708194e-07	7.22947652443045e-06
SPG7	-1.10097	7.14335621781572	3.08437226560369e-05	0.00109949579945477
EIF4EBP2	-1.09709	7.53543468444494	8.63934717818924e-06	0.000362546376773835
TP53TG1	-1.0957	8.22790710029547	1.2830735716685e-06	6.8386583678383e-05
UGT1A10	-1.09528	7.5288419816604	9.77185339402216e-06	0.000402930949898785
LSM6	-1.09275	6.88206225708024	8.43032649813909e-05	0.0026217840906783
COX14	-1.0883	8.26704453136998	1.43486002943392e-06	7.59879867344944e-05
BLOC1S1	-1.0866	7.66414384440226	6.77527320072059e-06	0.000291706307987388
ZFP36L2	-1.08478	8.41100843605968	9.37947917870547e-07	5.16525737097083e-05
TMEM30B	-1.08345	6.60187335220544	0.000254546728824604	0.00671873658757425
B4GALT5	-1.08296	7.9642586769878	3.58245070155971e-06	0.000169664865225868
CALM3	-1.0758	7.01853818142326	6.98492263487088e-05	0.00222657841530038
NDUFV1	-1.07145	8.9332643699164	4.10265971736242e-07	2.39456646038731e-05
TMEM106C	-1.07139	7.58888409371275	1.21222750912118e-05	0.000487715611436717
EMP2	-1.06832	7.14491436039738	5.28921005077208e-05	0.0017783761825882
ATP5MG	-1.06492	9.30859716891732	2.25530682186673e-07	1.38978353337156e-05
TUBA1B	-1.06463	9.25069281345031	2.45293594210557e-07	1.50036406554767e-05
MT1X	-1.06204	8.55660803913366	1.19620473254119e-06	6.52246369954036e-05
COX8A	-1.05707	8.79911555794511	7.1734900264533e-07	4.02818806923007e-05
CD63	-1.05627	10.6323194862359	4.74491406678094e-08	3.33503391990211e-06
LCN2	-1.05316	11.0114785869203	3.92486085984326e-08	2.82863015707661e-06
CKS2	-1.05209	7.57216191128138	1.94169380160137e-05	0.00072489901926451
MIR3153	-1.05209	7.57216191128138	1.94169380160137e-05	0.00072489901926451
CTSH	-1.05122	9.25340375411356	3.42233571711244e-07	2.0116537888956e-05
TACSTD2	-1.0492	10.1906497525788	9.77476617971321e-08	6.61332751816026e-06
GALNT2	-1.04823	6.81334431662972	0.00017607230430187	0.00496356210222413
CD9	-1.04435	8.51275868853582	1.94290179922629e-06	9.97075548729875e-05
TSC22D1	-1.04177	8.00856599159307	7.47388100057278e-06	0.000316846678939884
PFKL	-1.03864	7.45179759356897	3.21717116850718e-05	0.00113948353181998
CD59	-1.0383	8.01827585382397	7.33486806009566e-06	0.000311750699908066
RNASEK_C17orf49	-1.02564	8.17344875237781	6.27446141404099e-06	0.000274420771501698
CNN3	-1.02467	7.31935833015065	5.6145287999314e-05	0.00186505870516359
RNASEK	-1.02462	8.17239431402157	6.27446141404099e-06	0.000274420771501698
TAPBP	-1.02461	9.30020182638509	6.23029620627543e-07	3.52468907560483e-05
ZNF385A	-1.01797	7.59207544546861	3.17954240396353e-05	0.00113098916068883
MRPL33	-1.01294	7.62887305800449	3.53634262514651e-05	0.0012445523429815
SDHA	-1.00969	7.80846925961959	2.04849173514982e-05	0.000761340784794697
STAT6	-1.00696	7.17481635358347	0.000130822621041363	0.00381780944785499
TAPBPL	-1.00562	6.87581888777947	0.000295868127027229	0.00751838431490603
PCNA	-1.00318	6.75139463440773	0.000412758183503935	0.00987284220744767
LMO4	-0.993171	7.26931064929243	0.000115909468341523	0.00343705786624166
FAM162A	-0.989555	7.14619438634781	0.000204888831673834	0.00561361532863714
BST2	-0.987746	8.61845695618075	4.89007148760064e-06	0.00022080468597486
UQCR10	-0.965826	9.17362173795395	2.98625863095131e-06	0.000145161944476976
H2AZ1	-0.964868	8.90018922530893	4.90203453419091e-06	0.00022080468597486
HMGN3	-0.959332	6.99376712435158	0.000400962881073918	0.00961846702848229
S100A2	-0.953385	11.5939839367877	4.81266846077359e-07	2.78932840579661e-05
NDUFB6	-0.953315	7.77571184426059	6.73432228692112e-05	0.002157080379376
COPS9	-0.950155	7.89486391757702	5.21470647065039e-05	0.00176017528007872
C4orf3	-0.948606	7.63850936394767	9.26068509308689e-05	0.00283219771407764
TSTD1	-0.947281	9.04243025905639	5.83179684494637e-06	0.000258470225940724
ATP5MF_PTCD1	-0.945157	8.99465293479051	6.22724828017027e-06	0.000273800709528123
LTO1	-0.94041	7.17186760095052	0.000301841648309875	0.00762702311339098
ADM	-0.938815	8.33917368718523	2.30406422240843e-05	0.000837547555935135
ATP5MF	-0.936868	9.02047932259773	7.10681981522567e-06	0.000302834563643138
TAF15	-0.936643	7.17264147148191	0.000301841648309875	0.00762702311339098
RPA3	-0.936219	7.91358527427205	6.3445901199153e-05	0.00205808074026842
GSTP1	-0.926313	12.5916709654333	7.6438741698022e-07	4.25184088049132e-05
NEDD8_MDP1	-0.926126	9.35517569815429	5.67154054003223e-06	0.00025204143697473
NEDD8	-0.925416	9.35678660175311	6.11631730508686e-06	0.00027035753506432
FBLN1	-0.921582	8.79938051515001	1.47750031440151e-05	0.00057507026134937
KIAA1522	-0.90682	8.91869817562024	1.66957490721737e-05	0.000640622075510072
MRPL14	-0.906386	7.78218695692329	0.00013456136531625	0.00391313893242484
CTSD	-0.902612	10.1538573172556	4.22179353317381e-06	0.000194390137794136
FXYD3	-0.898137	11.6161036692385	2.05559696801502e-06	0.000104200536213507
PEBP1	-0.893378	8.17661622718733	8.10842831061995e-05	0.00253117340257695
CLTA	-0.885892	9.39290018302729	1.3281071929175e-05	0.000520442194557929
GATA3	-0.884869	8.33785121703566	6.74087618554999e-05	0.002157080379376
SRRM1	-0.883914	7.59675726041093	0.000295177455905473	0.00751591629660386
MINK1	-0.880937	7.51523455020015	0.000353691447987968	0.00868561398792379
CHMP4B	-0.880705	9.50770259681348	1.30737078562554e-05	0.00051751482283052
TMA7	-0.880184	8.15568515150367	0.00010011582686985	0.00303385730565747
LTBR	-0.865477	8.76667094909538	5.11734835461813e-05	0.0017382206214375
COX6B1	-0.863898	9.88261165111853	1.31719257499814e-05	0.000518617200075276
ATP6V1F	-0.861027	8.11490898830385	0.000141972086380373	0.00409987683596004
TSPO	-0.860071	8.45062072526127	8.57067482772223e-05	0.00265127012252217
NPC2	-0.85922	8.77002022427757	5.31953291923436e-05	0.00178495096496414
KRT19	-0.856181	12.2536634086515	5.05366710381489e-06	0.000226404286250907
H1_4	-0.855981	8.70340617140709	6.36371650095972e-05	0.00206025321718571
PTCD1	-0.855847	9.16875025615158	3.46689810796874e-05	0.00122270857527
SNRPG	-0.85412	8.84904300082551	5.22445848092865e-05	0.00176017528007872
GLUL	-0.846888	7.98383026034147	0.000242759173334674	0.0064383616915129
HLA_C	-0.843508	9.81076601511262	2.21595470313215e-05	0.00080906751451803
HLA_A	-0.8392	10.1508963895544	1.84164443701265e-05	0.000695378090841041
UQCRQ	-0.83814	10.0180458652617	2.09319827434112e-05	0.000772758454242282
RPS28	-0.835531	10.090362581615	2.14107466394922e-05	0.000788676747324938
DPM3	-0.833378	7.89705361131256	0.000327905686152449	0.00816120818868317
NDUFA1	-0.830882	9.2769035109341	5.01868946230293e-05	0.00170820937427379
COX17	-0.827747	8.32499726154256	0.000203959349052077	0.00561361532863714
EFHD2	-0.826555	9.00896376322332	7.71529444255245e-05	0.00243597563199523
ELF3	-0.823303	8.75544493402264	0.000111740152731661	0.00333730589491895
CYBA	-0.817584	9.51614350874808	5.21926669775196e-05	0.00176017528007872
MTCH1	-0.816567	8.09621750363557	0.000344006549725084	0.00847288643126744
COX6A1	-0.813654	9.80354040511972	4.33470325608113e-05	0.00148454630522316
UPK3B	-0.806864	9.70054052023754	5.45677704099025e-05	0.00181969522264241
NDUFA3	-0.80636	8.85175549310711	0.000132127317689274	0.00384910794027665
COX6C	-0.805106	9.62132132971496	6.14202996013154e-05	0.00200809247769508
MIR4485	-0.786493	8.84858249826558	0.000191580774554717	0.00530157415529047
COX5A	-0.784814	8.71513808432712	0.000242127428184237	0.00643189783586844
JUNB	-0.782669	11.00849444672	4.11526391412989e-05	0.00141818325656168
C9orf16	-0.778689	9.32051398257187	0.000136407226798908	0.00395987073803625
RPS26P31	-0.764634	8.81023267861455	0.000302303928134729	0.00762707749278731
GPX2	-0.752905	9.06568552179068	0.000294379523018173	0.00750713072853729
BRI3	-0.739413	9.28047282089391	0.000292095674227935	0.00748138603367438
RPLP2	-0.737815	9.97775373348909	0.000176804015184646	0.00497572725925415
ATP5MD	-0.719881	9.60727698240813	0.00033368925799401	0.00828028913249806
FTH1	0.678984	11.8595211782921	0.00030540468430682	0.00769359885572924			303 genes upregulated; within there are
ACTG1	0.739365	10.7388795116849	0.000118913901148082	0.00351357722893155			171 genes with logFC >|1.5|
FTL	0.751769	9.63291464041045	0.000179151325087419	0.00503043708410282
SEC61G	0.758138	9.11640895000871	0.000256274752560631	0.00672153528234972
DSTN	0.788093	8.7206995576663	0.000224467138325223	0.00606976718577308
SOX4	0.809427	9.45340599396128	6.90674909044673e-05	0.00220590121239393
GHITM	0.81291	8.35272571226149	0.000245361647209964	0.00648662625861622
RPL4P4	0.814979	9.50059951915331	5.65684431987016e-05	0.00187304208481112
SNHG5	0.828961	7.95352184708224	0.000381835639824544	0.00925337363411058
RPL14P1	0.843901	7.78452482967471	0.000385435705964339	0.00927283347179228
FKBP2	0.844507	8.20432652089055	0.000201027576382076	0.00554448104177919
ANXA2P2	0.861175	8.69351794651476	6.48456799839873e-05	0.00209528653297188
SNHG32	0.870122	7.84795442759561	0.000223563934929178	0.00605522187154583
SNORD48	0.870122	7.84795442759561	0.000223563934929178	0.00605522187154583
DHRS3	0.871383	8.14308870404741	0.000126908596023531	0.00372067800312629
MALAT1	0.891766	11.546686651883	2.51587124000333e-06	0.000123748016837671
SELENOS	0.899337	8.12370777007443	7.65106328012999e-05	0.00242030581930219
KRT17	0.908887	8.2354929968197	5.39232978313548e-05	0.00180572239364149
P4HB	0.922277	9.77766854448178	3.93229675754204e-06	0.000184619888978776
SEPHS2	0.930759	7.41555714848786	0.000265922528117075	0.00693071041834691
MYDGF	0.931933	7.57023635837232	0.000164309956203033	0.00465572963080595
SURF4	0.94171	7.7031655254534	9.02484554413139e-05	0.00277029332850967
ARF4	0.944719	7.39748224284976	0.000229710193415303	0.00617127417512491
PAWR	0.946608	7.16704809903879	0.000301841648309875	0.00762702311339098
HM13	0.949825	9.36866947868662	3.53411385144614e-06	0.000167855218342611
SIL1	0.959544	7.11375855223333	0.000349463282613709	0.00859451538962143
SCARB1	0.972542	7.14222179950728	0.000255339473995351	0.00672153528234972
BUD31	0.974155	9.42387727489595	1.74334734826403e-06	8.97444895802004e-05
XBP1	0.982433	8.86799173438324	3.79159215300943e-06	0.000179058209482292
ATP2A2	0.987003	9.16840328344907	2.07435764970607e-06	0.000104830952443683
SELENOK	0.988442	7.41521503746785	0.000104611833909491	0.00315281047069769
EGFR	0.998995	7.73187899975594	3.93869948816818e-05	0.00136682907404054
CSNK1A1	1.00423	7.05722982861114	0.000179354990148695	0.00503043708410282
TMED10	1.00465	9.03107438844758	1.72306959284387e-06	8.89769519345171e-05
DDIT4	1.01031	7.36198716920039	7.75867269718244e-05	0.00244501442259498
EIF2S2	1.01789	6.85886968604146	0.000267905038184468	0.00697141901561341
GTPBP2	1.02681	6.69831216912821	0.000355585723800538	0.00871921443449365
CNBP	1.03664	7.88620979762289	1.15839051323448e-05	0.000469473866683978
CLIC4	1.03684	7.97093156213225	9.59041183810592e-06	0.000396435577627042
HACD2	1.04178	6.75491033979447	0.000270069973683398	0.0069948123184
MKNK2	1.04218	6.96592671098615	0.000154166918333267	0.0044288922674042
RPN2	1.04491	8.6194250063201	1.62616751675931e-06	8.42354773681325e-05
ITGAV	1.04765	6.89967830996033	0.000160642923691778	0.00457059492415746
CISD2	1.05729	7.1473054906874	7.46808429699509e-05	0.00236694006323118
PLTP	1.06269	6.71277733072621	0.000255933856743472	0.00672153528234972
TM9SF3	1.06617	6.67345085788068	0.000286080673220779	0.00735205153381029
SNORD12C	1.06947	9.20334809574106	2.79043554118941e-07	1.67587896850564e-05
ZFAS1	1.06947	9.20334809574106	2.79043554118941e-07	1.67587896850564e-05
CTNNA1	1.07782	6.79154863703841	0.000157579500891511	0.00451129154883885
CDA	1.08402	6.67021038024671	0.000181636626680709	0.00506870155531892
SLC25A36	1.08539	6.53694936754788	0.000341175418055559	0.00841566031203712
ACSL3	1.08865	6.66930426931988	0.000181636626680709	0.00506870155531892
TNFRSF10B	1.09228	6.54292703019882	0.000285529861237573	0.00734929034141926
PRELID3B	1.09411	6.78333657642711	0.000119317463154532	0.00351922823709878
TXNDC5	1.09495	6.84676783694608	0.0001035723317307	0.00313287403424833
SERP1	1.09906	9.34627310966525	9.12582305541962e-08	6.22508818792739e-06
PPP1CB	1.1043	7.06058070372402	4.78454058406424e-05	0.00163522772621544
SPCS2	1.11697	7.82301341037208	3.34370269658437e-06	0.000160188485256019
TMED2	1.11701	9.75280410236217	2.91393439043398e-08	2.1372290467183e-06
SKIL	1.11748	7.23963017224397	2.19717142141562e-05	0.000806707893575625
SEC61A1	1.12025	8.61059289641954	2.75404833557429e-07	1.67220165606152e-05
GADD45A	1.12082	7.22866949526493	1.96998728787496e-05	0.000733809197389108
ADGRG1	1.12744	8.724585957489	1.71969437046165e-07	1.09217064692614e-05
CAPN2	1.13753	7.81992403036199	2.00134084422987e-06	0.00010176142893851
PSMC2	1.14328	6.26586137396347	0.000383616562815234	0.00925593616481124
RPS29P16	1.14328	6.26586137396347	0.000383616562815234	0.00925593616481124
RFLNA	1.1434	7.43564151215743	7.09920868381118e-06	0.000302834563643138
ZNF664	1.14432	7.43536165376546	7.09920868381118e-06	0.000302834563643138
EGR1	1.14483	8.63577979561849	1.64974650023891e-07	1.0599301545721e-05
MAL2	1.15039	6.55605311278476	0.000146396975106832	0.00421297961696326
SEC62	1.15228	6.26237569505905	0.000383616562815234	0.00925593616481124
EEF1A1	1.15561	7.47609546993135	4.6109315751182e-06	0.000209100516297909
CEBPG	1.16297	6.28864466451077	0.000256221254068283	0.00672153528234972
CALU	1.17261	7.00225688900306	1.72369534475807e-05	0.000658340415546307
TIMP3	1.17513	7.15881134064465	1.13782315281654e-05	0.000464545728598202
EFEMP1	1.17843	6.18229057840223	0.000379435670616228	0.00920867595334495
PHLDA1	1.18645	7.18099664124719	9.5546765112336e-06	0.00039594579462552
ITGB1	1.19688	6.98667311182407	1.51476625095441e-05	0.000585285906196279
HIF1A	1.20539	6.59045329236692	5.80723073070013e-05	0.00190615161568486
GABARAPL1	1.21158	7.30125770299833	3.50086841337827e-06	0.000166754008103903
EIF4EBP1	1.21343	8.47598271396219	4.35215258136371e-08	3.12299918565735e-06
COPA	1.21631	6.54755930594775	6.33919283393519e-05	0.00205808074026842
CREG1	1.22432	6.21976112112107	0.000163330474777687	0.00463590059916941
BZW1	1.22804	6.5266421423955	5.46698974949277e-05	0.00181969522264241
AGR2	1.2306	9.52489916271753	1.79741179710582e-09	1.74233321338164e-07
UBE2J1	1.23188	6.67802286628958	2.95951525597624e-05	0.00105954481388903
ATP6V0A1	1.2331	6.01071619245055	0.000362949868715001	0.0088866425758048
FN1	1.24152	8.23763910544336	4.98043395064217e-08	3.48336173695547e-06
MCFD2	1.24562	7.16059597253877	3.11015630013615e-06	0.000150303063647396
TPM1	1.24855	6.42508727958984	6.51389600133162e-05	0.00209658912850627
UBXN4	1.26726	6.10045811199668	0.000204701040542941	0.00561361532863714
RBCK1	1.27624	8.38642609794518	1.41090442459795e-08	1.10839581716282e-06
EEF1A1P5	1.27695	9.33744432480275	6.83246659999306e-10	7.16803584566361e-08
KRT80	1.27886	8.91525663420906	2.31560094153897e-09	2.20810514947221e-07
UGP2	1.27917	5.8222361569007	0.00039803236728379	0.00956200655086392
EDEM2	1.28078	6.25643301090568	8.59141853538553e-05	0.00265198051475886
YME1L1	1.29897	6.59518786368686	1.64765146684201e-05	0.000633676814718633
MMP2	1.29993	6.12748516560906	0.000104256403459152	0.00314782175544428
ZFAND2A	1.30957	6.07730774641697	0.000137704845384155	0.00399055160330026
HSPD1	1.31158	5.96001628382085	0.000204789043704528	0.00561361532863714
RAI14	1.31725	5.90238105135673	0.000180082107698679	0.00504229901556301
TES	1.31967	7.99679875723843	2.1778679103077e-08	1.65597882941561e-06
DKK1	1.32924	6.53501975571007	1.47791946992538e-05	0.00057507026134937
ERRFI1	1.33978	7.30099212927297	2.9934060012984e-07	1.78484524739289e-05
CLDND1	1.34426	6.61729045195785	6.31840394456478e-06	0.000274892030932036
CYP24A1	1.34863	6.67148404604961	4.99195990266337e-06	0.000224245873567881
GOPC	1.36693	5.72406240716118	0.000290947475471445	0.00746555008268525
GARS1	1.37299	7.56218268951548	5.7303276597465e-08	3.97430591163004e-06
CCDC80	1.37777	8.13881739364303	2.94530293042951e-09	2.74277198734829e-07
TMED5	1.38232	6.28244468029302	2.39886232587121e-05	0.000868199605101336
CDK2AP2	1.38867	9.47873076424613	1.6470265555872e-11	2.10008555272411e-09
UGGT1	1.39229	5.89535772684031	0.000115532050847038	0.0034320058688898
EIF2A	1.39238	5.91712991734177	8.98775410726677e-05	0.00276402619818282
SSR3	1.3944	7.61540302659001	2.25402252031551e-08	1.70605832405251e-06
TJP1	1.39893	6.20570966453526	2.09072336224313e-05	0.000772758454242282
NPM1	1.40028	8.25865016716934	9.85342003046676e-10	9.95916405030592e-08
MORF4L2	1.41256	6.90898089877263	5.80253652778616e-07	3.30525242215063e-05
FLNA	1.42078	8.79034178591861	5.69976147159693e-11	6.86193443014504e-09
OSTC	1.42626	7.70509124542571	7.39107050067264e-09	6.15650173965576e-07
SARS1	1.43901	7.58119870589844	1.2057416698083e-08	9.56285833432652e-07
RIOK3	1.44682	6.12159136312952	1.7830174065711e-05	0.000679432104168334
TPD52L1	1.44888	6.34817229608209	6.2239077321628e-06	0.000273800709528123
IDH1	1.45005	6.91085469519329	3.31959401745192e-07	1.95820606524139e-05
CAVIN1	1.45029	6.65159132742837	1.2719494636727e-06	6.80701433540232e-05
SEC23B	1.45769	6.75379429716264	8.47565102110366e-07	4.68307971086048e-05
SLC38A1	1.45917	6.76585730953411	6.96254581884745e-07	3.92554964262637e-05
PSAT1	1.47188	6.45656310150973	2.47056832884871e-06	0.000122432703861625
EFNB2	1.47236	6.65073714794367	8.42473720101485e-07	4.67051651652248e-05
KPNA4	1.47388	5.60637937641159	0.000160335221904228	0.00457059492415746
SESN2	1.48471	5.78248399172693	6.23622192248731e-05	0.00203087651448231
MYC	1.49398	5.75775444128377	8.16816377846792e-05	0.0025450278720279
DDIT3	1.49991	7.6033905964396	2.40762895191817e-09	2.26754872198838e-07
SLC7A1	1.50205	5.50612426209169	0.00017512363728192	0.00494522898055385
OGA	1.51353	6.48875568685365	1.27302994930907e-06	6.80701433540232e-05
NAMPT	1.52104	5.45762632725421	0.000182678622360079	0.00508576875276461
PRNP	1.53108	7.27929535374857	9.36325695793225e-09	7.57099255291146e-07
COPB2	1.53126	5.31394586318161	0.00026929139221268	0.00698556199893175
DDX21	1.53179	5.28686931327231	0.000366088777118717	0.00891084811970609
SEC24D	1.53251	6.26101162688545	3.19792022783457e-06	0.000153648480279959
NUS1	1.53362	5.46657960468897	0.000234215832829609	0.00623172013641028
TARS1	1.53564	6.20969896543639	4.0863165305412e-06	0.000188676275237468
TMEM87A	1.53732	5.46922160137814	0.000234215832829609	0.00623172013641028
CSDE1	1.54327	7.29049708871885	6.72200730830676e-09	5.73883519312986e-07
TAX1BP1	1.55343	5.93095103460476	1.18928666529651e-05	0.000480819896681827
GMPPA	1.55445	6.72203404670525	1.99524611651866e-07	1.24804526895899e-05
PYGB	1.56056	6.12949344299591	6.77459316044609e-06	0.000291706307987388
BEX2	1.56096	7.19234545730138	7.65731323422384e-09	6.34638120852471e-07
SPCS3	1.56684	6.88419598382692	6.78680337085074e-08	4.6679689906731e-06
CALR	1.57732	11.6365239953329	2.2978765850378e-16	5.01178977284033e-14
SHOC2	1.58479	5.5919715742511	7.06109225970961e-05	0.00224653868132335
SEC31A	1.59292	5.97430034812236	9.04223280168156e-06	0.000377541689976508
SYVN1	1.60222	7.94839596889659	3.10048263525756e-11	3.83534329567383e-09
PLPP5	1.617	6.47262999009408	4.0401303751441e-07	2.36640286566744e-05
GDF15	1.62488	6.46191582838042	3.1409766358784e-07	1.85945816844001e-05
MOCOS	1.62655	5.90953648606898	9.13893909015939e-06	0.000380620739594176
PPIB	1.62659	11.1121612641659	5.5821665907069e-17	1.38104467772474e-14
MTFR1	1.62702	6.07791832361407	2.4261238226744e-06	0.000120767052506459
DUSP14	1.62819	5.97693811639699	4.05675365544971e-06	0.000187834493275795
ZFR	1.62919	5.67148924921019	3.87040691139505e-05	0.00135349926082878
SLC33A1	1.63015	6.22531877575927	1.52116652860876e-06	7.95421336852326e-05
FKBP11	1.6303	5.25485098574007	0.000281093227090388	0.00725415040727271
HBS1L	1.64132	5.18800310996188	0.000292659553921511	0.00748138603367438
MIR3189	1.64642	6.45038386847849	1.91399132987768e-07	1.21092825511651e-05
WIPI1	1.65612	6.03774211275168	2.3956627604292e-06	0.000119609957580947
ALG5	1.65793	5.07734940357566	0.000313996541317254	0.00783856426035362
ITGB6	1.67468	5.61881107729474	2.19975849358218e-05	0.000806707893575625
NEDD4	1.67533	5.66526532882345	1.62995206491123e-05	0.000628327568092292
RAB38	1.72066	5.46819672474117	4.09574967569166e-05	0.00141439888800552
DUSP4	1.72696	5.27029330094958	7.95683096191283e-05	0.00249796268986112
TMED7	1.73237	6.83080743557763	3.55329439815906e-09	3.23623120570795e-07
TMED7_TICAM2	1.73237	6.83080743557763	3.55329439815906e-09	3.23623120570795e-07
ANXA3	1.73321	5.64646110388486	1.20343297696119e-05	0.000485355353433302
FADS3	1.74342	6.80975651784156	3.33055680256251e-09	3.06707275329312e-07
SLC1A4	1.74925	5.26169857352089	0.000110469878355189	0.00330532256970327
PMEPA1	1.75069	7.53428305374601	1.55038449159041e-11	1.99218397927152e-09
TCEA1	1.75387	7.32832757317138	5.71275911776071e-11	6.86193443014504e-09
RBP1	1.75584	6.1375028331164	4.95950522928646e-07	2.85447078752265e-05
ASNS	1.75748	6.65796771946601	9.06884089160064e-09	7.36887777544962e-07
ABCA1	1.76157	5.81941665599412	3.8487214735324e-06	0.000181239793026344
PLAC8	1.76598	4.92588706748086	0.000330327825538075	0.00820916647094322
COPB1	1.77144	4.94988555027943	0.000231014322247329	0.006176279686406
TRAM1	1.77724	9.18896018052997	9.68717408458826e-17	2.23020274480743e-14
MUC4	1.77752	4.96014268550986	0.000231014322247329	0.006176279686406
SSR1	1.77949	6.66470563042838	7.22818241265083e-09	6.0512298824293e-07
FHL2	1.78208	6.90581490964716	1.15523230973163e-09	1.15356209434407e-07
HES2	1.79812	5.98366585032653	7.3567109946294e-07	4.10588691740663e-05
FOSL1	1.81179	5.05463155391804	0.000160753911726822	0.00457059492415746
MBNL2	1.81642	4.85399315350288	0.000335256004716323	0.00830673174017603
PRRC1	1.82901	5.37543301379331	1.5109520939868e-05	0.00058517621284872
DTD1	1.83037	6.20489670198545	9.99369674030034e-08	6.73396411248856e-06
MTHFD2	1.8412	5.59611861303424	4.53717104330703e-06	0.000207184978550571
PDIA6	1.84517	9.56162822732842	1.1950846678533e-18	3.60176790078842e-16
PJA2	1.87657	5.44996775494301	1.11717998495833e-05	0.000457243837794305
SCFD1	1.88141	5.13690081296034	3.89739798249462e-05	0.00136006882016486
LNCAROD	1.88279	6.48543269903081	5.44433331896874e-09	4.70027443204301e-07
SLC35B1	1.89156	6.46851231472081	4.99238849878134e-09	4.3554648292526e-07
ERP44	1.89368	8.04422705759995	4.67172567083139e-15	8.79983235451149e-13
MYADM	1.91121	5.6917567929039	1.34568938746321e-06	7.14940618159944e-05
TTC3	1.91754	5.03724454946089	5.42227326226213e-05	0.00181208874183986
SLC3A2	1.92743	8.34651324483019	1.80928237618559e-16	3.9987552890203e-14
PABPC1L	1.93366	5.92131204182967	1.9266312208287e-07	1.21429046070177e-05
SCD	1.95075	8.68688025490095	6.09437150216638e-18	1.74172934517086e-15
TMEM50B	1.95679	5.86505385596312	2.41071025112628e-07	1.47999752306182e-05
MYLK	1.96107	4.88658269160304	0.000160224955878209	0.00457059492415746
HSPA9	2.01694	6.98036027342364	4.64502178251424e-12	6.25982772902081e-10
CRELD1	2.02607	6.09981053181473	1.62850086068463e-08	1.26140328349105e-06
GFPT1	2.02887	6.69932805284693	5.09389149896995e-11	6.20855481521514e-09
ODC1	2.03163	6.70588163763667	4.00167465451746e-11	4.91346363505788e-09
ZFAND1	2.03252	5.69850332990154	4.83741672643289e-07	2.79390312394953e-05
CTXN1	2.03296	5.01459272701874	2.45279716552078e-05	0.000883860126427661
SEC63	2.05217	5.73123331397974	2.5402012817004e-07	1.54802854578918e-05
XPOT	2.05856	7.2115473308957	2.06487163025401e-13	3.14012038010005e-11
S100A7	2.05954	6.98507298181679	2.09319717308690e-12	2.89140302842404e-10
SLC39A14	2.07438	6.23455972288834	2.777039427131e-09	2.60068957876404e-07
INPP4B	2.08451	4.67866534628122	0.000226182660544154	0.00609626631086163
PALM2AKAP2	2.09654	4.47785358366186	0.000313962105471283	0.00783856426035362
HERPUD1	2.11158	7.36115694653439	1.20135100131241e-14	2.03199940793413e-12
CANX	2.11425	10.016559966014	1.83854318257846e-24	7.81427994728732e-22
USO1	2.11564	5.53850380675442	5.07610984960718e-07	2.91147394003767e-05
COL5A1	2.12004	6.22577793882615	1.37115371148454e-09	1.36097268991424e-07
ARSI	2.12118	4.92294516630235	3.35956851139471e-05	0.00118738182611682
PGM3	2.12309	4.49754186326646	0.000313962105471283	0.00783856426035362
PYCR1	2.13613	6.64094379009292	1.98478423451981e-11	2.49240783874245e-09
PDIA3	2.14201	10.1157512701922	3.14994232280302e-25	1.53568952772891e-22
AARS1	2.1442	8.43478393153092	7.9742894479134e-20	2.59180042918848e-17
MIA2	2.17724	6.42123651567214	7.67589825832591e-11	9.08826353785788e-09
ANXA1	2.18128	7.65608813494141	9.86440619305077e-17	2.23989585008232e-14
LMAN1	2.19497	5.60051408057917	1.2866837877901e-07	8.53122818656347e-06
ARHGAP29	2.26692	4.79832280435325	1.83670988030625e-05	0.000695098241460194
SERPINE2	2.26692	4.79832280435325	1.83670988030625e-05	0.000695098241460194
SLC7A5	2.27299	9.32345565121203	1.60491534849944e-25	8.3134615052271e-23
SLC7A8	2.28564	5.69282290916995	2.30179889581027e-08	1.7343008407705e-06
MAGT1	2.28881	6.83038222147611	8.19588638202616e-14	1.2938572635092e-11
KLK10	2.30237	5.54817180101489	4.61846521682242e-08	3.28565147785616e-06
DSG3	2.30631	4.40116414391467	0.000188832090486974	0.00523656586177641
NIBAN1	2.34423	6.00162693170073	9.1403951254636e-10	9.41063289439035e-08
ZNF165	2.36862	4.47375971081645	0.000121447628245993	0.0035756942909513
SETX	2.37856	5.07195890166732	2.14856612008315e-06	0.000108251161113976
UPP1	2.37999	7.01082203543008	1.86765653337418e-15	3.70822411985237e-13
DNAJB11	2.38126	8.19211265895314	3.89729398798941e-22	1.40438141619375e-19
ADAM19	2.38265	4.26761045097162	0.000263700744822414	0.00689448508860621
ETV5	2.39422	5.05989586397034	3.1901889027089e-06	0.000153648480279959
WARS1	2.42063	9.54309876250468	5.32777780851792e-29	3.53252979815972e-26
HBEGF	2.45525	4.24574903399392	0.000263700744822414	0.00689448508860621
OLR1	2.45821	4.83979550814022	7.96863574399858e-06	0.000336102051126006
LTBP4	2.48665	4.66229502469858	2.43305097583098e-05	0.000878654748918829
SEC11C	2.50378	7.17922817342635	1.1618039627133e-17	3.20967708098928e-15
SLC7A11	2.50701	4.80355832110098	4.31534528055841e-06	0.000197599898813636
EMP1	2.52415	5.78418699317287	5.68874048584318e-10	6.08364918021526e-08
SLC6A9	2.52527	4.96203834703686	1.48681036248005e-06	7.8239265296728e-05
LAMP3	2.54424	5.72661009991124	6.1640003685172e-10	6.50792803239116e-08
AKAP12	2.57251	4.82149697473628	2.79569082286189e-06	0.000136700209674804
B4GALNT2	2.59423	6.64123790746275	5.6183239293827e-15	1.03477041614942e-12
DNAJC10	2.62083	5.84660264493352	9.87080824801512e-11	1.14418543719649e-08
TUBB3	2.6546	4.94266554488488	1.48681036248005e-06	7.8239265296728e-05
SERPINE1	2.71548	5.5332979673289	1.0879551044029e-09	1.09296629155046e-07
SEPTIN5	2.73499	4.23941558660322	8.57312250043366e-05	0.00265127012252217
LIPG	2.73776	4.41480040164962	4.15707575941332e-05	0.00142666020265083
STARD4	2.74915	4.6099002484903	1.30814859294153e-05	0.00051751482283052
DNAJB9	2.75357	5.63031385682899	3.32498099772626e-10	3.69898557169869e-08
SEL1L	2.80647	7.43231715943766	1.78821551588122e-22	7.05749056934457e-20
DNAJC3	2.81211	6.2446798133077	6.5168084204854e-14	1.03867900363429e-11
CCPG1	2.8265	5.61897244603767	1.5903096941858e-10	1.81799817178096e-08
NUPR1	2.84999	5.13474777569782	5.1042557698784e-08	3.5549640185506e-06
IARS1	2.9154	6.55824007957877	7.90652948869792e-17	1.87226618292367e-14
MIR3651	2.92281	6.55645979598037	7.90652948869792e-17	1.87226618292367e-14
SNORA84	2.92281	6.55645979598037	7.90652948869792e-17	1.87226618292367e-14
TRIB3	2.96197	8.13470042063824	7.29556856727822e-30	5.75863545577161e-27
MANF	3.0256	8.5830078162678	2.4571292775117e-34	2.39584558259023e-31
SDF2L1	3.0258	9.19566029335487	9.20565309367151e-39	1.27160754733916e-35
PDIA4	3.04542	10.7427994544656	4.16975936059162e-47	1.15196551935278e-43
XDH	3.08926	3.76951412944384	0.000370391086394951	0.00900234992387493
KLK8	3.24091	3.91557030543329	7.29700802770244e-05	0.00231714952236007
MAP2	3.24586	4.89581017075794	2.36447167912059e-08	1.76547218707671e-06
UCHL1	3.25028	5.64366854636534	2.79455606468129e-12	3.79693125640632e-10
NUCB2	3.29038	4.79629151627837	9.56806976866977e-08	6.50001329858484e-06
MMP13	3.33785	4.14548657609395	3.86039187749123e-05	0.00135285107317748
L1CAM	3.37847	5.53912416096369	5.35732487017391e-12	7.16153363290345e-10
AMTN	3.44748	4.67623704751106	1.52192350869475e-07	9.84377030096997e-06
COL4A2	3.48568	5.03052879542836	2.3311920919259e-09	2.20810514947221e-07
DERL3	3.51484	4.42939859798866	1.07432148755184e-06	5.89667317141036e-05
AREG	3.55641	6.9446058726876	8.03419854012936e-25	3.69930208336623e-22
IGF2	3.63123	6.61093324814856	2.49692244211744e-22	9.62534567454389e-20
HYOU1	3.64064	9.08415931068613	3.92367890376557e-49	1.30077803017636e-45
GPR1	3.64292	3.78195483476581	0.000215640173755235	0.00587903210553747
HSP90B1	3.7556	10.6703215977306	2.92611263033199e-64	1.6167747653461e-60
MIR3652	3.77075	10.6621921541735	1.52380256956896e-64	1.26292756965875e-60
CRELD2	3.90203	8.21505459061664	3.04856985659234e-43	7.21901342041066e-40
KLK6	3.9281	3.51625773236366	0.000410539597715736	0.00983396585510988
KLHDC7B	3.99201	5.57549910104895	8.56046123984719e-15	1.50955537778412e-12
HSPA5	4.01237	11.8177540424894	8.59660356554949e-77	1.42497300702548e-72
TNC	4.11863	6.48355353666269	2.68834130740192e-23	1.11404863778735e-20
SOX9	4.14475	4.69830395771124	1.12072024672498e-08	8.97442454575521e-07
LOXL2	4.30121	5.58819421017168	3.62473978393812e-15	6.90617088029405e-13
MAP1B	4.38433	3.87937714015264	1.25272173225701e-05	0.000500364227322704
BHLHA15	4.6621	3.96385794219941	3.95391292154112e-06	0.000184619888978776
ANXA6	4.69285	4.6158250714484	4.77148814823077e-09	4.20703125239751e-07
MIR6865	4.76394	3.88432373439223	7.0324115994379e-06	0.000301992887752028
SULF2	4.7815	4.06380022999129	1.25614497523039e-06	6.76034386669445e-05
MIR6864	4.81852	3.92960260680938	3.95391292154112e-06	0.000184619888978776
SPRR1B	4.90848	5.65568109897281	4.52702138197334e-18	1.31648958644895e-15
EREG	4.91977	3.82532220093928	1.25272173225701e-05	0.000500364227322704
KLK7	5.10727	3.49640757107798	4.82241818515263e-05	0.00164478197195658

[truncated: 1 more sheets: CAL29_WCvsWK]
