# Supplementary material for: WWOX Loses the Ability to Regulate Oncogenic AP-2γ and Synergizes with Tumor Suppressor AP-2α in High-Grade Bladder Cancer
Source: Cancers (Basel). 2021 Jun 12;13(12):2957. doi: 10.3390/cancers13122957 (PMC8231628; doi:10.3390/cancers13122957)
Supplement: Supplementary file 1 [file cancers-13-02957-s001.zip › Supplementary_File_3.xlsx]

## Sheet: Supplementary File 3 title
	Supplementary File 3. The presence and fold-change of repeatedly annotated genes across all comparisons

## Sheet: All comparisons
		HT-1376					CAL-29
		K/A vs K/K	K/C vs K/K	W/K vs K/K	W/A vs W/K	W/C vs W/K	K/A vs K/K	K/C vs K/K	W/K vs K/K	W/A vs W/K	W/C vs W/K
	ADIRF
	AREG
	ATOH8
	CCL2
	CD74
	CFB
	FOSL1
	GM2A
	H3C3												Legend:
	HPGD													gene is present in the list of DEGs for specific comparison
	KLK7													gene is NOT present in the list of DEGs for specific comparison
	KLK8
	MYCL
	PSCA
	S100A2
	S100A7
	S100A8
	S100A9
	TGM2
	TNC
	UBD
															Legend:
																high
																middle
																low
																missing (gene is NOT present in the list of DEGs for specific comparison)
